# Supplementary material for: Polarity protein Par3L deletion causes chromosomal segregation defects and tumorigenesis
Source: J Biol Chem. 2025 Nov 20;302(1):110966. doi: 10.1016/j.jbc.2025.110966 (PMC12767855; doi:10.1016/j.jbc.2025.110966)
Supplement: Table S1 [file mmc2.xlsx]

## Sheet: proteinGroups
Table S1. raw data of mass spectrometry
A7401, A7402, A7403: Charles River C57BL/6; A7529, A7530, A7531: Pard3bFlag/Flag
Protein names	Gene names	Unique peptides A7401_GI track	Unique peptides A7402_GI track	Unique peptides A7403_GI track	Unique peptides A7529_GI track	Unique peptides A7530_GI track	Unique peptides A7531_GI track	Unique peptides A7401_kidney	Unique peptides A7402_kidney	Unique peptides A7403_kidney	Unique peptides A7529_kidney	Unique peptides A7530_kidney	Unique peptides A7531_kidney	Unique peptides A7401_pancreas	Unique peptides A7402_pancreas	Unique peptides A7403_pancreas	Unique peptides A7529_pancreas	Unique peptides A7530_pancreas	Unique peptides A7531_pancreas	Sequence coverage [%]	Unique + razor sequence coverage [%]	Unique sequence coverage [%]	Mol. weight [kDa]	Sequence length	Sequence lengths	Q-value	Score	Sequence coverage A7401_GI track [%]	Sequence coverage A7402_GI track [%]	Sequence coverage A7403_GI track [%]	Sequence coverage A7529_GI track [%]	Sequence coverage A7530_GI track [%]	Sequence coverage A7531_GI track [%]	Sequence coverage A7401_kidney [%]	Sequence coverage A7402_kidney [%]	Sequence coverage A7403_kidney [%]	Sequence coverage A7529_kidney [%]	Sequence coverage A7530_kidney [%]	Sequence coverage A7531_kidney [%]	Sequence coverage A7401_pancreas [%]	Sequence coverage A7402_pancreas [%]	Sequence coverage A7403_pancreas [%]	Sequence coverage A7529_pancreas [%]	Sequence coverage A7530_pancreas [%]	Sequence coverage A7531_pancreas [%]	Intensity	Intensity A7401_GI track	Intensity A7402_GI track	Intensity A7403_GI track
	Ighv7-1	0	0	0	0	0	0	0	1	0	0	0	0	0	0	0	0	0	1	10.7	10.7	10.7	13.644	121	121	0.0062457	1.7301	0	0	0	0	0	0	0	10.7	0	0	0	0	0	0	0	0	0	10.7	33506000	0	0	0
Ig heavy chain V region J558;Ig heavy chain V region MOPC 104E;Ig heavy chain V region AC38 205.12	Ighv1-42;Ighv1-31	1	0	1	1	1	1	0	0	0	0	0	0	0	0	0	0	0	1	19.4	19.4	19.4	10.776	98	98;98;117;117;118	0	5.0702	19.4	0	19.4	19.4	19.4	19.4	0	0	0	0	0	0	0	0	0	0	0	19.4	290960000	112180000	0	56325000
	Ighv1-55	0	0	0	1	0	0	0	0	0	0	0	0	0	0	0	0	0	0	21.4	21.4	21.4	12.687	117	117	0.0007657	2.6494	0	0	0	21.4	0	0	0	0	0	0	0	0	0	0	0	0	0	0	15485000	0	0	0
Ig alpha chain C region	Igha	4	3	3	2	3	1	0	0	0	0	0	0	0	0	0	0	0	0	19.3	19.3	19.3	41.958	389	389;344	0	202.59	17.2	15.9	15.9	6.7	8.7	3.9	0	0	0	0	0	0	0	0	0	0	0	0	2983500000	1068700000	650170000	504910000
	Ighv1-76	0	0	0	0	1	0	0	0	0	0	1	0	0	0	0	0	1	0	27.6	27.6	27.6	10.879	98	98	0.0077608	1.6418	0	0	0	0	14.3	0	0	0	0	0	13.3	0	0	0	0	0	14.3	0	49745000	0	0	0
Ig lambda-1 chain C region		0	1	0	1	1	0	0	0	0	1	1	0	0	0	0	0	0	0	16	16	16	11.575	106	106;105	0	95.166	0	16	0	16	16	0	0	0	0	16	16	0	0	0	0	0	0	0	490920000	0	39394000	0
		2	4	3	0	3	1	0	0	0	0	0	0	0	0	0	0	0	0	7.7	7.7	7.7	233.1	2061	2061	0	43.548	1.1	3.1	2.9	0	1.8	0.6	0	0	0	0	0	0	0	0	0	0	0	0	440150000	55527000	130500000	211910000
Ig kappa chain V-II region 26-10	Igkv1-110;Igkv1-99	2	1	2	4	4	3	1	6	2	4	2	1	2	3	3	4	3	3	26.9	26.9	26.9	13.117	119	119;119;113;119;120;119;119	0	171.84	16.8	10.9	16.8	24.4	19.3	16.8	10.9	26.9	16.8	26.9	16.8	10.9	16.8	16.8	16.8	19.3	19.3	19.3	889480000000	32737000000	23614000000	39996000000
Ig kappa chain V-V region MOPC 149		0	0	0	0	0	0	0	0	0	0	0	0	1	0	0	0	0	0	11.3	11.3	11.3	12.557	115	115;108	0.0090395	1.5663	0	0	0	0	0	0	0	0	0	0	0	0	11.3	0	0	0	0	0	15097000	0	0	0
		0	0	0	0	0	0	1	0	0	0	0	0	0	0	0	0	0	0	5.8	4.2	4.2	58.176	504	504	0.00052274	2.9038	0	1.6	0	0	0	0	3.6	0	0	1.6	0	0	0	0	0	0	0	0	361450000	0	0	0
		0	0	0	0	0	0	0	0	0	0	0	0	0	0	0	0	0	0	4.7	4.7	4.7	512.19	4645	4645	0	37.718	0	0	0	0	0	0	0	0	0	0	0	0	0	0	0	0	0	0	584140000	0	0	0
		0	1	0	1	2	1	0	0	0	0	0	0	0	0	0	0	0	0	4.7	4.7	4.7	48.428	450	450	0	16.611	0	2.9	0	2.9	4.7	2.9	0	0	0	0	0	0	0	0	0	0	0	0	240530000	0	90162000	0
Ig gamma-3 chain C region		1	0	2	1	2	0	0	2	4	4	2	0	0	0	0	0	0	0	19.5	19.5	19.5	43.899	399	399;398	0	59.662	3.5	0	6	2.5	5.8	0	0	6	12.5	12.8	6	0	0	0	0	0	0	0	3249400000	83626000	0	43659000
		2	0	3	8	3	0	0	0	0	0	0	0	0	0	0	0	0	0	7.4	7.4	7.4	204.94	1847	1847;1749	0	47.924	2.1	0	1.9	6.1	2.1	0	0	0	0	0	0	0	0	0	0	0	0	0	307760000	49076000	0	90606000
		0	0	0	0	0	0	0	0	0	0	0	0	0	0	0	0	0	0	24.2	24.2	24.2	63.858	553	553	0	30.677	0	0	0	0	0	0	0	0	0	0	0	0	0	0	0	0	0	0	568100000	0	0	0
		2	0	0	0	0	0	0	0	0	0	0	0	0	0	0	0	0	0	6.6	6.6	6.6	48.29	424	424	0.00099602	2.3871	6.6	0	0	0	0	0	0	0	0	0	0	0	0	0	0	0	0	0	30884000	30884000	0	0
	Duox1	2	0	1	0	0	0	0	0	0	0	0	0	0	0	0	0	0	0	2.3	2.3	2.3	174.55	1545	1545;1551	0	22.265	2.3	0	1.1	0	0	0	0	0	0	0	0	0	0	0	0	0	0	0	103930000	61805000	0	42128000
		0	0	0	0	0	0	0	0	0	0	0	0	0	0	0	0	0	0	21.7	20.7	20.7	128.02	1139	1139	0	169.24	0	0	0	0	0	0	0	0	0	0	0	0	0	0	0	0	0	0	2743100000	0	0	0
		0	0	0	1	1	0	0	0	0	0	0	0	0	0	0	0	0	0	14.6	14.6	14.6	871.22	7523	7523	0	323.31	0	0	0	0.1	0.1	0	0	0	0	0	0	0	0	0	0	0	0	0	6121700000	0	0	0
		17	15	8	14	11	13	0	0	0	0	0	0	0	0	0	0	0	0	15.2	15.2	14.9	413.02	3616	3616;2379	0	200.96	7.5	9.1	5.9	6.7	7.3	8.1	0	0	0	0	0	0	0	0	0	0	0	0	4068800000	883690000	1082300000	632130000
		0	0	1	1	1	0	0	0	0	0	0	0	0	0	0	0	0	0	0.4	0.4	0.4	529.49	4596	4596	0.0024248	2.1213	0	0	0.2	0.2	0.2	0	0	0	0	0	0	0	0	0	0	0	0	0	1265000000	0	0	27054000
Cullin-4B	Cul4b	0	0	0	0	0	0	0	0	0	0	0	0	0	0	0	0	0	0	9.7	6.4	6.4	110.7	970	970	0	14.999	2.2	0.8	0	0	0	0	0	0	0	0	0	0	0	0	0	0	0	0	380780000	0	0	0
Brefeldin A-inhibited guanine nucleotide-exchange protein 2	Arfgef2	8	6	1	0	0	1	1	0	0	1	0	0	0	0	0	0	0	0	12.7	9.5	9.5	202.24	1792	1792	0	114.4	8.5	5.6	0.9	0.5	0.9	0.8	0.8	0	0	0.8	0	0	0	0	0	0	0	0	776740000	344790000	374270000	13304000
	Fam104a	1	1	0	0	0	0	0	0	0	0	0	0	0	0	0	0	0	0	5.4	5.4	5.4	19.618	185	185	0.0005207	2.8608	5.4	5.4	0	0	0	0	0	0	0	0	0	0	0	0	0	0	0	0	163270000	81911000	73385000	0
Integrin beta-4	Itgb4	0	0	0	1	3	0	0	0	0	0	0	0	0	0	0	0	0	0	5.2	5.2	5.2	201.65	1818	1818	0	10.389	0	0	0	0.7	1.9	0	0	0	0	0	0	0	0	0	0	0	0	0	277680000	0	0	0
Receptor-type tyrosine-protein phosphatase F	Ptprf	0	0	0	0	0	0	1	1	0	0	1	0	0	0	0	0	0	0	3.5	3.5	3.5	211.49	1898	1898	0.002643	2.0383	0	0	0	0	0	0	0.8	0.4	0	0	2.2	0	0	0	0	0	0	0	717990000	0	0	0
Oxysterol-binding protein-related protein 9	Osbpl9	0	0	0	0	0	0	0	0	1	0	0	0	0	0	0	0	0	0	1.4	1.4	1.4	83.108	736	736	0.007133	1.6889	0	0	0	0	0	0	0	0	1.4	0	0	0	0	0	0	0	0	0	30104000	0	0	0
Obscurin	Obscn	0	0	0	0	0	0	0	0	0	0	0	0	0	0	0	0	0	0	1.5	1.5	1.5	966.58	8886	8886	0	13.374	0	0	0	0	0	0	0	0	0	0	0	0	0	0	0	0	0	0	149700000	0	0	0
SH3 and PX domain-containing protein 2B	Sh3pxd2b	0	0	0	0	0	0	0	0	0	0	0	0	0	0	0	0	0	0	12	12	12	101.52	908	908	0	18.218	0	0	0	0	0	0	0	0	0	0	0	0	0	0	0	0	0	0	1274600000	0	0	0
Tetratricopeptide repeat protein 39A	Ttc39a	0	1	0	2	3	0	0	0	0	0	0	0	0	0	0	0	0	0	8.3	8.3	8.3	66.126	578	578	0	18.837	0	2.2	0	4.2	5.7	0	0	0	0	0	0	0	0	0	0	0	0	0	147100000	0	16805000	0
Protein DDI1 homolog 2	Ddi2	0	0	2	4	2	0	1	0	1	0	0	0	0	0	0	0	0	0	26.1	26.1	26.1	44.59	399	399	0	46.862	0	0	7.3	17	6	0	2	0	3.5	0	0	0	0	0	0	0	0	0	584800000	0	0	49320000
Cytoskeleton-associated protein 5	Ckap5	1	2	1	4	3	0	0	0	0	0	0	0	0	0	0	0	0	0	8.3	8.3	8.3	225.63	2032	2032	0	24.293	1	1	0.6	2.4	1.7	0	0	0	0	0	0	0	0	0	0	0	0	0	904560000	30230000	218360000	48021000
MAP7 domain-containing protein 1	Map7d1	0	0	0	0	0	0	0	0	0	0	0	0	0	0	0	0	0	0	6.1	6.1	6.1	93.275	846	846	0	9.2427	0	0	0	0	0	0	0	0	0	0	0	0	0	0	0	0	0	0	457880000	0	0	0
FGGY carbohydrate kinase domain-containing protein	Fggy	0	0	0	0	0	0	2	8	8	5	4	1	0	0	0	0	0	0	19.2	19.2	19.2	60.336	552	552	0	19.635	0	0	0	0	0	0	4.5	14.7	14.7	9.8	6.5	1.8	0	0	0	0	0	0	1995700000	0	0	0
Focadhesin	Focad	1	2	0	0	0	0	0	0	0	0	0	0	1	1	0	0	0	0	2.8	2.8	2.8	198.95	1798	1798	0	7.1975	0.7	1.6	0	0	0	0	0	0	0	0	0	0	0.5	0.5	0	0	0	0	150190000	24770000	37997000	0
Acyl-coenzyme A amino acid N-acyltransferase 1	Acnat1	0	0	0	0	0	0	1	2	3	3	3	1	0	0	0	0	0	0	30.5	30.5	9.9	46.07	416	416	0	90.315	0	0	0	0	0	0	6.7	28.4	21.9	15.6	15.6	3.6	0	0	0	0	0	0	2867800000	0	0	0
Probable helicase senataxin	Setx	0	0	0	0	1	1	0	0	0	0	0	0	0	0	0	0	0	0	1.1	1.1	1.1	297.59	2646	2646	0.0096716	1.5405	0	0	0	0	0.3	0.7	0	0	0	0	0	0	0	0	0	0	0	0	31213000	0	0	0
Protein Shroom2	Shroom2	0	0	0	0	0	0	0	0	1	0	0	0	0	0	0	0	0	0	0.9	0.9	0.9	164.7	1481	1481	1	-2	0	0	0	0	0	0	0	0	0.9	0	0	0	0	0	0	0	0	0	33453000	0	0	0
Muscle-related coiled-coil protein	Murc	0	0	0	0	0	0	0	0	0	0	0	0	0	0	0	0	0	0	18	18	18	41.008	362	362	0	25.264	0	0	0	0	0	0	0	0	0	0	0	0	0	0	0	0	0	0	78195000	0	0	0
E3 ubiquitin-protein ligase UBR4	Ubr4	17	9	6	5	4	2	0	0	0	0	2	0	0	0	0	0	0	0	6.2	6.2	6.2	572.28	5180	5180	0	53.066	3.6	2.3	1.4	1.1	0.8	0.4	0	0	0	0	0.4	0	0	0	0	0	0	0	2145700000	728160000	361570000	225930000
	Mdn1	5	0	0	0	0	0	0	0	0	0	0	0	0	0	0	0	0	0	1.3	1.3	1.3	630.33	5589	5589	0	10.213	1.1	0	0	0	0	0	0	0	0	0	0	0	0	0	0	0	0	0	120840000	120840000	0	0
Targeting protein for Xklp2	Tpx2	0	0	0	0	0	0	0	0	0	0	0	0	0	0	0	0	0	0	14.2	14.2	14.2	85.893	745	745	0	13.867	0	0	0	0	0	0	0	0	0	0	0	0	0	0	0	0	0	0	243850000	0	0	0
NADH dehydrogenase [ubiquinone] 1 alpha subcomplex assembly factor 5	Ndufaf5	0	0	0	0	0	0	0	2	1	0	0	0	0	0	0	0	0	0	7.6	7.6	7.6	38.404	343	343	0.0009901	2.3362	0	0	0	0	0	0	0	7.6	3.5	0	0	0	0	0	0	0	0	0	288020000	0	0	0
RNA polymerase-associated protein RTF1 homolog	Rtf1	0	0	0	0	0	0	0	0	0	1	0	0	0	0	0	0	0	0	10.3	10.3	10.3	80.796	715	715	0	18.019	0	0	0	0	0	0	0	0	0	1.7	0	0	0	0	0	0	0	0	225840000	0	0	0
Peptidyl-prolyl cis-trans isomerase G	Ppig	5	3	3	5	4	3	1	3	3	5	6	0	0	0	0	0	0	0	12.8	12.8	12.8	88.324	752	752	0	61.723	9.4	5.9	4	9.4	6.4	4.9	1.6	5.9	5.9	9.4	11.4	0	0	0	0	0	0	0	20164000000	1282400000	1750000000	594520000
Low-density lipoprotein receptor-related protein 2	Lrp2	0	0	0	0	1	0	15	20	50	32	33	6	0	0	0	0	0	0	14.3	14.3	14.3	519.2	4660	4660	0	323.31	0	0	0	0	0.3	0	4.1	5	12.8	7.8	8.6	1.6	0	0	0	0	0	0	27127000000	0	0	0
Agrin;Agrin N-terminal 110 kDa subunit;Agrin C-terminal 110 kDa subunit;Agrin C-terminal 90 kDa fragment;Agrin C-terminal 22 kDa fragment	Agrn	0	0	0	0	0	0	0	0	0	0	2	0	0	0	0	0	0	0	1.3	1.3	1.3	207.54	1950	1950	0.0060269	1.7458	0	0	0	0	0	0	0	0	0	0	1.3	0	0	0	0	0	0	0	58015000	0	0	0
Titin	Ttn	0	0	1	1	0	0	0	0	0	0	0	0	0	0	0	0	0	0	0.9	0.9	0.9	3906.4	35213	35213	0	37.704	0	0	0	0	0	0	0	0	0	0	0	0	0	0	0	0	0	0	501880000	0	0	30161000
	Upf2	1	0	0	0	0	0	0	0	0	0	0	0	0	0	0	0	0	0	1.5	1.5	1.5	147.55	1269	1269	0.0026436	2.0395	1.5	0	0	0	0	0	0	0	0	0	0	0	0	0	0	0	0	0	32530000	32530000	0	0
Probable 2-oxoglutarate dehydrogenase E1 component DHKTD1, mitochondrial	Dhtkd1	0	0	0	0	0	0	0	1	2	1	2	0	0	0	0	0	0	0	7.3	7.3	7.3	102.79	921	921	0	7.8292	0	0	0	0	0	0	0	3	4.8	1.6	2.6	0	0	0	0	0	0	0	367950000	0	0	0
Kelch-like protein 41	Klhl41	0	0	0	0	0	0	0	0	0	0	0	0	0	0	0	0	0	0	7.4	7.4	7.4	68.189	606	606	0	9.246	0	0	0	0	0	0	0	0	0	0	0	0	0	0	0	0	0	0	17775000	0	0	0
Rab GTPase-activating protein 1	Rabgap1	1	1	1	0	1	0	0	0	0	0	0	0	0	0	0	0	0	0	9.1	9.1	9.1	120.8	1064	1064	0	9.8645	0.9	1	1.5	0	1.5	0	0	0	0	0	0	0	0	0	0	0	0	0	373240000	40783000	28875000	69376000
Collagen alpha-4(VI) chain	Col6a4	0	0	2	0	0	0	0	0	0	0	0	0	0	0	0	0	0	0	1.4	1.4	1.4	250.8	2309	2309	0.0005484	3.5184	0	0	1	0	0	0	0	0	0	0	0	0	0	0	0	0	0	0	125970000	0	0	106380000
Ribosomal biogenesis protein LAS1L	Las1l	0	0	0	0	0	0	0	0	0	0	0	0	0	0	0	0	0	0	3.1	3.1	3.1	89.413	776	776	0.00053462	3.1975	0	0	0	0	0	0	0	0	0	0	0	0	0	0	0	0	0	0	15255000	0	0	0
Kalirin	Kalrn	0	0	0	1	1	0	0	0	0	0	0	0	0	0	0	0	0	0	0.4	0.4	0.4	337	2964	2964	0.0044517	1.8324	0	0	0	0.4	0.4	0	0	0	0	0	0	0	0	0	0	0	0	0	48066000	0	0	0
DENN domain-containing protein 5B	Dennd5b	1	0	0	0	0	0	0	0	0	0	0	0	0	1	0	0	0	0	3.1	3.1	3.1	144.63	1274	1274	0.00051881	2.8141	3.1	0	0	0	0	0	0	0	0	0	0	0	0	3.1	0	0	0	0	100580000	53900000	0	0
Peptidase M20 domain-containing protein 2	Pm20d2	0	0	0	0	0	0	0	0	0	0	0	0	0	0	0	0	0	0	20.4	20.4	20.4	46.481	431	431	0	19.17	0	0	0	0	0	0	0	0	0	0	0	0	0	0	0	0	0	0	446860000	0	0	0
TBC1 domain family member 8B	Tbc1d8b	5	1	0	1	0	0	0	0	0	0	0	0	0	0	0	0	0	0	8.9	8.9	8.9	127.89	1114	1114	0	13.672	6	1.6	0	1.6	0	0	0	0	0	0	0	0	0	0	0	0	0	0	552290000	241540000	47725000	0
Tetratricopeptide repeat protein 38	Ttc38	0	2	1	0	0	0	2	5	4	2	2	2	0	0	0	0	0	0	20.2	20.2	20.2	52.223	465	465	0	20.113	0	4.1	1.9	0	0	0	4.3	15.3	11.8	4.3	4.3	4.3	0	0	0	0	0	0	1421800000	0	52733000	14402000
Collagen alpha-5(VI) chain	Col6a5	0	0	0	0	0	0	0	0	0	0	0	0	0	5	0	0	0	0	2	2	2	289.57	2640	2640	0	6.8001	0	0	0	0	0	0	0	0	0	0	0	0	0	2	0	0	0	0	15428000	0	0	0
Exocyst complex component 6B	Exoc6b	2	2	0	0	0	0	0	0	0	0	0	0	0	0	0	0	0	0	3.2	3.2	3.2	94.128	810	810	0.0026589	2.0988	3.2	3.2	0	0	0	0	0	0	0	0	0	0	0	0	0	0	0	0	33438000	17144000	16294000	0
Mitochondrial intermediate peptidase	Mipep	2	0	0	0	0	0	0	1	0	1	0	0	0	0	0	0	0	0	7	7	7	80.851	711	711	0	9.2932	4.5	0	0	0	0	0	0	1.1	0	1.4	0	0	0	0	0	0	0	0	123310000	73974000	0	0
Protein-glutamate O-methyltransferase	Armt1	0	0	0	0	0	0	1	0	0	0	0	0	0	0	0	0	0	0	14.4	14.4	14.4	50.548	439	439	0	8.3527	0	0	0	0	0	0	2.5	0	0	0	0	0	0	0	0	0	0	0	399050000	0	0	0
Rab GTPase-activating protein 1-like	Rabgap1l	0	1	0	0	0	0	0	0	1	0	0	0	0	0	0	0	0	0	7.4	7.4	7.4	92.403	815	815	0.00054705	3.4791	0	1.2	0	0	0	0	0	0	4.8	0	0	0	0	0	0	0	0	0	139870000	0	31352000	0
DENN domain-containing protein 4C	Dennd4c	0	0	1	0	0	0	0	0	0	0	0	0	0	0	0	0	0	0	1.8	1.8	1.8	211.46	1906	1906	0.0002809	3.8305	0	0	0.7	0	0	0	0	0	0	0	0	0	0	0	0	0	0	0	45239000	0	0	14559000
Probable C-mannosyltransferase DPY19L1	Dpy19l1	1	1	0	0	0	1	0	0	0	0	0	0	0	0	0	0	0	0	7.4	7.4	7.4	84.186	746	746	0.00028201	3.8812	1.9	1.3	0	0	0	1.9	0	0	0	0	0	0	0	0	0	0	0	0	193400000	0	67501000	0
Inter alpha-trypsin inhibitor, heavy chain 4	Itih4	0	0	0	0	0	0	0	0	3	0	0	1	0	0	0	0	0	0	4.8	4.8	4.8	104.66	942	942	0.00028441	4.0131	0	0	0	0	0	0	0	0	3.3	0	0	1.5	0	0	0	0	0	0	116050000	0	0	0
	Pfkfb3	7	6	4	5	2	1	0	0	0	0	0	0	0	0	0	0	0	0	25.8	25.8	22.2	63.652	555	555	0	35.974	17.3	14.4	8.6	13.5	6.3	5.4	0	0	0	0	1.8	0	0	0	0	0	0	0	2316000000	400840000	854120000	421310000
H-2 class I histocompatibility antigen, TLA(B) alpha chain	Gm11127;Gm7030;H2-T22;H2-T10;H2-T3	1	1	1	1	0	0	0	0	0	0	0	0	0	0	0	0	0	0	9.4	4.3	4.3	41.894	374	374;285;379;379;384	0.00098765	2.3066	2.4	1.9	2.4	7.5	2.7	2.7	0	0	0	0	0	0	0	0	0	0	0	0	138260000	74007000	14687000	35209000
Thyroid adenoma-associated protein homolog	Thada	2	0	0	0	0	0	0	0	0	0	0	0	0	0	0	0	0	0	1.5	1.5	1.5	217.29	1938	1938	0.0010191	2.6337	0.9	0	0	0	0	0	0	0	0	0	0	0	0	0	0	0	0	0	182110000	166910000	0	0
	Hbbt1	4	3	3	3	3	2	5	6	5	4	3	7	2	3	2	3	1	1	87.8	87.8	44.9	15.748	147	147	0	323.31	86.4	80.3	85	85	84.4	78.9	86.4	86.4	86.4	81	80.3	87.8	68	85	78.2	72.1	51.7	70.1	924160000000	45833000000	68294000000	45252000000
CDGSH iron-sulfur domain-containing protein 3, mitochondrial	Cisd3	1	1	1	0	2	0	0	1	2	1	2	1	0	0	0	0	0	0	17.5	17.5	17.5	15.676	137	137	0	9.259	7.3	7.3	7.3	0	12.4	0	0	7.3	12.4	7.3	12.4	7.3	0	0	0	0	0	0	2243900000	437620000	415710000	534120000
	Chd3	0	0	0	0	0	0	0	0	0	1	0	1	0	0	0	0	0	0	2.8	1.2	1.2	232.74	2055	2055	1	-2	0	0	0	0	0	0	0	0	0	0.7	0	0.5	0	0	0	0	0	0	121730000	0	0	0
	Slfn9	2	1	0	0	1	0	0	0	0	0	0	0	0	0	0	0	0	0	10.7	10.7	10.7	103.99	910	910;910	0	24.319	2.2	1	0	0	1.2	0	0	0	0	0	0	0	0	0	0	0	0	0	582320000	61634000	31330000	0
Ubiquitin carboxyl-terminal hydrolase 24	Usp24	7	8	0	0	0	0	0	0	0	0	0	0	0	0	0	0	0	0	5	5	5	294	2617	2617	0	13.757	3.7	3.8	0	0	0	0	0	0	0	0	0	0	0	0	0	0	0	0	664700000	351300000	237680000	0
THO complex subunit 2	Thoc2	0	0	0	0	0	0	0	0	0	0	0	0	0	0	0	0	0	0	3.5	3.5	3.5	182.77	1594	1594;1589	0	5.2593	0	0	0	0	0	0	0	0	0	0	0	0	0	0	0	0	0	0	94588000	0	0	0
Disks large-associated protein 4	Dlgap4	0	0	0	0	0	0	0	0	0	0	0	0	0	0	0	0	0	0	1.5	1.5	1.5	108.04	992	992	1	-2	0	0	0	0	0	0	0	0	0	0	0	0	0	0	0	0	0	0	7141400	0	0	0
Ubiquitin carboxyl-terminal hydrolase 42	Usp42	0	0	0	0	0	0	0	0	0	0	0	0	0	0	0	0	0	0	2.2	2.2	2.2	146.22	1324	1324	0	7.1606	0	0	0	0	0	0	0	0	0	0	0	0	0	0	0	0	0	0	74379000	0	0	0
CAD protein;Glutamine-dependent carbamoyl-phosphate synthase;Aspartate carbamoyltransferase;Dihydroorotase	Cad	2	4	7	2	4	1	0	0	0	0	1	0	0	0	0	0	0	0	21	20.7	20.7	243.24	2225	2225	0	246.16	1.1	2.2	3.5	1.8	2.4	0.4	0	0	0	0	0.6	0	0	0	0	0	0	0	7314600000	50325000	113780000	444820000
	Phf3	0	0	0	0	1	3	0	0	0	1	2	0	0	0	0	0	0	0	1.1	1.1	1.1	225.54	2025	2025	0	6.229	0	0	0	0	0.4	1.1	0	0	0	0.4	0.8	0	0	0	0	0	0	0	542420000	0	0	0
OTU domain-containing protein 4	Otud4	0	0	0	0	0	0	0	0	0	0	0	0	0	0	0	0	0	0	10.6	10.6	10.6	123.05	1107	1107	0	97.975	0	0	0	0	0	0	0	0	0	0	0	0	0	0	0	0	0	0	717220000	0	0	0
	Cpb1	1	1	1	1	3	2	0	0	0	0	0	0	4	7	6	4	3	4	37.6	37.6	35.7	47.573	415	415;423	0	159.83	2.2	2.2	2.2	2.2	7.5	5.3	0	0	0	0	0	0	13	25.5	22.7	14	11.8	14	9679100000	67964000	45094000	104720000
Canalicular multispecific organic anion transporter 2	Abcc3	3	5	5	1	1	2	0	0	0	0	0	0	0	0	0	0	0	0	10	10	9.5	169.22	1523	1523;1546	0	54.053	3.1	4.3	5.1	0.5	1.6	1.6	0	0	0	0	0	0	0	0	0	0	0	0	1071900000	335450000	344060000	253640000
Serine/threonine-protein phosphatase 6 regulatory ankyrin repeat subunit B	Ankrd44	0	0	0	0	0	0	0	0	0	0	1	0	0	0	0	0	0	0	2.5	1.5	1.5	107.38	993	993	0.0026576	2.0941	1	0	0	0	0.9	0.9	0	0	0	0.9	2.4	0	0	0	0	0	0	0	11517000	0	0	0
Plexin-B2	Plxnb2	1	0	0	0	0	0	1	0	0	0	0	0	0	0	0	0	0	0	4.8	4.8	4.8	206.23	1842	1842	0	7.315	0.6	0	0	0	0	0	0.7	0	0	0	0	0	0	0	0	0	0	0	183820000	21036000	0	0
Dedicator of cytokinesis protein 5	Dock5	3	4	1	0	0	0	0	0	0	0	0	0	0	0	0	0	0	0	2.7	2.7	2.7	214.43	1868	1868	0	13.144	2.1	2.7	0.6	0	0	0	0	0	0	0	0	0	0	0	0	0	0	0	270500000	92554000	149380000	28562000
RNA-binding protein 25	Rbm25	0	0	0	0	0	0	0	0	0	0	1	0	0	0	0	0	0	0	5.1	5.1	5.1	99.551	838	838	0	4.6884	0	0	0	0	0	0	0	0	0	0	1.8	0	0	0	0	0	0	0	475750000	0	0	0
Probable Xaa-Pro aminopeptidase 3	Xpnpep3	0	0	0	0	1	0	0	0	1	0	0	0	0	0	0	0	0	0	3.4	3.4	3.4	56.677	506	506	0.0026366	2.011	0	0	0	0	1.8	0	0	0	1.6	0	0	0	0	0	0	0	0	0	33239000	0	0	0
Sulfotransferase	Gm766	6	5	1	1	0	1	0	0	0	0	0	0	0	0	0	0	0	0	27.6	27.6	27.6	33.497	290	290	0	63.453	27.6	23.8	4.1	3.1	0	6.6	0	0	0	0	0	0	0	0	0	0	0	0	962980000	344100000	532350000	62143000
Queuine tRNA-ribosyltransferase subunit QTRTD1	Qtrtd1	0	0	2	1	1	0	0	0	0	0	0	0	0	0	0	0	0	0	5.5	5.5	5.5	46.288	415	415	0.0021967	2.1893	0	0	5.5	2.4	2.4	0	0	0	0	0	0	0	0	0	0	0	0	0	176910000	0	0	156000000
Oxysterol-binding protein	Osbpl8	0	0	0	0	0	0	0	0	1	0	0	0	0	0	0	0	0	0	2.5	2.5	2.5	101.27	889	889	0.0042423	1.874	0	0	0	0	0	0	0	0	1.2	0	0	0	0	0	0	0	0	0	39154000	0	0	0
Transmembrane protein 229A	Tmem229a	0	0	0	0	0	0	1	0	0	0	0	0	0	0	0	0	0	0	10.2	10.2	10.2	41.525	371	371	0.0026373	2.012	0	0	0	0	0	0	10.2	0	0	0	0	0	0	0	0	0	0	0	948150	0	0	0
Dynein assembly factor 5, axonemal	Dnaaf5	1	0	0	0	0	0	0	0	0	0	0	0	0	0	0	0	0	0	6.2	6.2	6.2	93.85	853	853	0	9.6515	1.1	0	0	0	0	0	0	0	0	0	0	0	0	0	0	0	0	0	26538000	0	0	0
		0	0	0	0	0	0	0	0	1	0	0	0	0	0	0	0	0	0	4.6	4.6	4.6	29.608	259	259;259	0	4.943	0	0	0	0	0	0	0	0	4.6	0	0	0	0	0	0	0	0	0	0	0	0	0
Myeloid cell nuclear differentiation antigen-like protein	Mndal	0	0	0	0	0	0	0	0	0	1	0	0	0	0	0	0	0	0	8.4	7.1	5.2	60.526	538	538	0	7.0473	0	0	0	0	0	0	0	0	0	2	0	0	0	1.9	0	0	0	0	160450000	0	0	0
	Gm7849	1	0	0	1	1	1	0	0	0	0	0	0	0	0	0	0	0	0	11.2	11.2	11.2	12.799	116	116	0.0021962	2.188	11.2	0	0	11.2	11.2	11.2	0	0	0	0	0	0	0	0	0	0	0	0	456580000	123200000	0	0
Scaffold attachment factor B1	Safb	0	0	1	1	1	0	0	0	0	0	0	0	0	0	0	0	0	0	15.5	15.5	15.5	105.1	937	937;991	0	48.548	0	0	1.5	1.5	1.5	0	0	0	0	0	0	0	0	0	0	0	0	0	767960000	0	0	67323000
Coiled-coil domain-containing protein 6	Ccdc6	0	0	1	1	0	0	0	0	0	0	0	0	0	0	0	0	0	0	7.9	7.9	7.9	52.938	469	469	0.00028539	4.0527	0	0	4.1	1.9	0	0	0	0	0	0	0	0	0	0	0	0	0	0	334800000	0	0	43501000
	Tmed7	1	1	1	0	1	0	0	0	3	1	0	1	0	0	0	0	0	0	24.1	24.1	24.1	25.2	224	224	0	8.7424	4.5	4.5	4.5	0	4.5	0	0	0	13.4	4.5	0	10.7	0	0	0	0	0	0	538410000	30550000	35230000	0
	Ddx23	0	0	0	1	1	1	0	0	0	0	2	0	0	0	0	0	0	0	17.5	17.5	17.5	95.493	819	819	0	16.084	0	0	0	1.5	1.5	1.5	0	0	0	0	2.7	0	0	0	0	0	0	0	823290000	0	0	0
	Tmppe	1	0	0	0	0	0	0	0	0	0	0	0	0	0	0	0	0	0	3.8	3.8	3.8	49.401	447	447	0.0060283	1.7466	3.8	0	0	0	0	0	0	0	0	0	0	0	0	0	0	0	0	0	34996000	34996000	0	0
	Tpm3-rs7	4	6	4	8	7	4	3	3	5	6	4	3	0	1	0	0	0	0	56	56	29.4	28.991	248	248	0	323.31	37.9	45.6	35.5	53.2	49.2	22.2	23.4	27	46	46	43.1	18.5	0	8.1	0	0	0	0	80266000000	4239400000	11568000000	6519000000
Protein disulfide-isomerase A2	Pdia2	0	1	2	0	0	0	0	0	0	0	0	0	7	13	13	13	9	12	35.7	35.7	35.7	58.316	527	527	0	323.31	0	1.9	4.2	0	0	0	0	0	0	0	0	0	15.6	25.6	25.6	27.7	19.7	28.8	8285000000	0	0	99734000
Glutaminase kidney isoform, mitochondrial	Gls	12	10	6	4	4	1	2	2	8	2	5	1	0	0	0	0	0	0	40.4	40.4	40.4	73.963	674	674	0	174.93	27.6	24.2	11.6	8	7.1	2.2	5.5	5	19.7	4	8.9	2.4	0	0	0	0	0	0	6423000000	1707500000	2204700000	659070000
	Acad12	0	0	0	0	0	0	0	3	1	0	0	0	0	0	0	0	0	0	31.9	5.4	5.4	61.389	555	555	0.00028662	4.1512	0	0	0	0	0	0	5.9	31.9	27.9	5.6	11.2	2.7	0	0	0	0	0	0	341680000	0	0	0
	Dnajc13	1	2	2	0	0	0	2	0	1	1	3	0	0	0	0	0	0	0	5	5	5	255.06	2248	2248	0	38.796	0.9	1.6	2.1	0	0	0	1.1	0	0.9	0.9	2.1	0	0	0	0	0	0	0	564030000	36084000	67393000	91251000
	Kctd17	0	0	0	0	0	0	0	0	0	0	1	0	0	0	0	0	0	0	3.4	3.4	3.4	33.342	296	296	0	9.4841	0	0	0	0	0	0	0	0	0	0	3.4	0	0	0	0	0	0	0	98762000	0	0	0
	Mroh1	1	1	0	0	0	0	0	0	0	0	0	0	0	0	0	0	0	0	1.5	1.5	1.5	181.79	1640	1640	0.0005237	2.9272	0.8	0.7	0	0	0	0	0	0	0	0	0	0	0	0	0	0	0	0	47459000	23385000	24074000	0
	AU019823	0	0	0	0	0	0	0	3	4	0	0	0	0	0	0	0	0	0	27.1	27.1	27.1	33.954	292	292	0	92.813	0	0	0	0	0	0	0	10.3	15.4	0	0	0	0	0	0	0	0	0	2498000000	0	0	0
Fibrinogen alpha chain;Fibrinopeptide A;Fibrinogen alpha chain	Fga	0	0	1	2	1	0	2	3	4	1	2	0	0	0	0	0	0	0	12.8	12.8	12.8	87.428	789	789	0	28.913	0	0	1.5	3	1.5	0	2.7	4.1	6.8	1	2.5	0	0	0	0	0	0	0	795650000	0	0	38391000
Carboxylic ester hydrolase	Ces2g	1	1	0	0	0	0	0	0	0	0	0	0	0	0	0	0	0	0	17	6.8	6.8	62.72	560	560	0	9.1456	14.3	10.2	6.6	5.2	2.5	2.5	1.4	6.6	6.6	3.9	2.5	0	0	0	0	0	0	0	192390000	29094000	163300000	0
	Myo18b	0	1	0	0	0	0	0	0	0	0	0	0	0	0	0	0	0	0	0.7	0.7	0.7	288.88	2605	2605	0.0024278	2.1313	0	0.3	0	0	0	0	0	0	0	0	0	0	0	0	0	0	0	0	211450000	0	180280000	0
	Gcn1l1	56	54	14	21	23	30	1	0	0	1	3	0	0	0	0	0	0	0	40.7	40.7	40.7	293.02	2671	2671	0	323.31	27	26.6	6.8	9.6	10.2	12.2	0.3	0	0	0.4	1.5	0	0	0	0	0	0	0	23449000000	9420700000	7257600000	813330000
	Mki67	0	0	0	0	0	0	0	0	0	0	0	0	1	0	0	0	0	0	7.2	7.2	7.2	350.86	3177	3177	0	23.55	0	0	0	0	0	0	0	0	0	0	0	0	0.3	0	0	0	0	0	406940000	0	0	0
	Ncapg	0	0	0	0	0	0	1	0	0	0	0	0	0	0	0	0	0	0	9.5	9.5	9.5	112.87	1004	1004	0	20.536	0	0	0	0	0	0	0.9	0	0	0	0	0	0	0	0	0	0	0	842160000	0	0	0
	Col6a3	5	2	9	6	7	0	0	0	0	2	1	0	0	2	1	2	3	4	9.9	9.9	9.9	353.93	3284	3284	0	93.7	2	1	3.9	2.6	2.8	0	0	0	0	0.7	0.3	0	0	0.7	0.2	0.9	1.1	1.1	1595900000	212540000	43886000	572820000
	Rpl3l	0	0	0	0	0	0	0	0	0	0	0	0	0	0	0	0	0	0	28.7	27	27	46.512	407	407	0	18.692	0	0	0	0	0	0	0	1.7	0	0	0	0	0	0	0	0	0	0	1660600000	0	0	0
	Sptbn4	1	1	0	0	0	0	0	0	0	0	1	0	0	0	0	0	0	0	1.8	1.1	1.1	288.82	2561	2561;365	0.0044465	1.828	0.3	0.7	0.4	0.4	0.7	0	0	0	0.7	0	1.2	0	0	0	0	0	0	0	575030000	289270000	222470000	0
Sodium/nucleoside cotransporter	Slc28a1	1	1	1	1	0	0	0	0	0	0	0	0	0	0	0	0	0	0	3.1	3.1	3.1	71.174	648	648	0.0090498	1.5702	1.4	1.4	1.4	1.7	0	0	0	0	0	0	0	0	0	0	0	0	0	0	548110000	169010000	164160000	181940000
	Tstd1	0	0	0	0	0	0	0	0	1	0	0	0	0	0	0	0	0	0	12.8	12.8	12.8	14.328	133	133	0	69.851	0	0	0	0	0	0	0	0	12.8	0	0	0	0	0	0	0	0	0	18682000	0	0	0
	Fam98c	0	0	0	0	0	0	0	5	0	0	0	0	0	0	0	0	0	0	21.2	21.2	21.2	37.271	344	344	0	7.1001	0	0	0	0	0	0	0	21.2	0	0	0	0	0	0	0	0	0	0	58389000	0	0	0
Lys-63-specific deubiquitinase BRCC36-like	Lmo7;C6.1al	0	0	0	1	1	0	0	0	0	0	0	0	0	0	0	0	0	0	1	1	1	192.55	1699	1699;291	0.0037996	1.9336	0	0	0	0.5	0.5	0	0	0	0	0	0	0	0	0	0	0	0	0	59024000	0	0	0
	Rasa1	0	0	1	0	0	0	0	0	0	0	0	0	0	0	0	0	0	0	7	7	7	115.43	1038	1038	0	13.918	0	0	2.4	0	0	0	0	0	0	0	0	0	0	0	0	0	0	0	87649000	0	0	29557000
	Nbeal1	1	1	0	0	0	0	0	0	0	0	0	0	0	0	0	0	0	0	0.9	0.9	0.9	306.17	2688	2688	0.0010101	2.5274	0.4	0.5	0	0	0	0	0	0	0	0	0	0	0	0	0	0	0	0	76660000	30752000	45908000	0
	BC021785	0	0	0	0	0	0	1	0	0	1	0	1	0	0	0	0	0	0	4	4	4	51.504	479	479	0.0026354	2.0078	0	0	0	0	0	0	4	0	0	4	0	4	0	0	0	0	0	0	207060000	0	0	0
Activating signal cointegrator 1 complex subunit 3	Ascc3	0	0	1	0	0	0	0	0	0	0	0	0	0	0	0	0	0	0	4.5	4.5	4.5	250.55	2198	2198	0	8.0911	0	0	0.5	0	0	0	0	0	0	0	0	0	0	0	0	0	0	0	230110000	0	0	14337000
Chromodomain-helicase-DNA-binding protein 2	Chd2	1	0	0	0	0	0	0	0	0	0	0	0	0	0	0	0	0	0	1.1	1.1	1.1	210.8	1827	1827	0.0044444	1.8203	0.7	0	0	0	0	0	0	0	0	0	0	0	0	0	0	0	0	0	474880000	0	0	0
	Scaf11	0	0	0	0	0	0	0	0	0	0	0	0	0	0	0	0	0	0	2.4	2.4	2.4	162.1	1456	1456	0	10.324	0	0	0	0	0	0	0	0	0	0	0	0	0	0	0	0	0	0	47884000	0	0	0
Ryanodine receptor 1	Ryr1	0	0	0	0	0	0	0	0	0	0	0	0	0	0	0	0	0	0	3.9	3.9	3.4	565.03	5035	5035	0	23.144	0	0	0	0	0	0	0	0	0	0	0	0	0	0	0	0	0	0	195760000	0	0	0
3 beta-hydroxysteroid dehydrogenase type 4	Gm4450;Hsd3b4	0	0	0	0	0	0	0	2	4	2	5	0	0	0	0	0	0	0	21.7	15.5	15.5	41.708	373	373;373;373	0	55.621	2.4	2.4	0	3.8	6.2	3.8	3.8	9.1	15.5	10.5	15.5	0	0	0	0	0	0	0	1654000000	0	0	0
	Fcgbp	21	13	15	12	22	9	0	0	0	0	0	0	0	0	0	0	0	0	12.5	12.5	12.5	275.22	2583	2583;2581	0	323.31	9.8	6.6	8	6.2	10.1	4.6	0	0	0	0	0	0	0	0	0	0	0	0	57035000000	18302000000	4643300000	8805700000
	Tns1	4	2	6	6	8	0	1	0	8	5	5	0	0	0	0	0	0	0	16.4	16.4	15.7	201.38	1888	1888	0	99.98	3.6	2.5	5.3	6	7.8	0.7	1	0	6.8	4.6	4.1	0.7	0	0	0	0	0	0	2760800000	147420000	166120000	462610000
	Tex264	0	0	0	0	2	3	0	0	0	0	0	0	0	0	0	0	0	0	9.4	9.4	9.4	33.589	309	309	0.00027678	3.6254	0	0	0	0	6.8	9.4	0	0	0	0	0	0	0	0	0	0	0	0	175180000	0	0	0
	Myo5c	0	0	2	1	2	0	0	0	0	0	0	0	0	0	0	0	0	0	7.1	5.3	3.1	202.7	1742	1742	0	32.19	1.3	1.3	2.6	1.7	2.8	0.8	0	0	0	0.5	2.4	0	0	0	0	0	0	0	343230000	0	0	148780000
Interferon regulatory factor 2-binding protein 2	Irf2bp2	0	0	0	0	0	0	0	0	0	0	0	0	0	0	0	0	0	0	10.7	10.7	10.7	59.291	570	570	0	14.544	0	0	0	0	0	0	0	0	0	0	0	0	0	0	0	0	0	0	308590000	0	0	0
	Enthd1	0	0	0	0	0	0	0	0	0	0	0	0	0	0	0	0	0	0	1.9	1.9	1.9	68.43	618	618	1	-2	0	0	0	0	0	0	0	0	0	0	0	0	0	0	0	0	0	0	841380000	0	0	0
	Gm973	0	0	0	0	0	0	0	0	0	0	0	1	0	0	0	0	0	0	0.8	0.8	0.8	120.95	1059	1059	0.0090785	1.5972	0	0	0	0	0	0	0	0	0	0	0	0.8	0	0	0	0	0	0	90145000	0	0	0
	Gm15800	1	1	1	0	0	1	0	1	1	0	0	1	0	0	0	0	0	0	0.4	0.4	0.4	484.12	4418	4418	0.0037987	1.9319	0.2	0.2	0.2	0	0	0.2	0	0.2	0.2	0	0	0.2	0	0	0	0	0	0	583160000	77285000	59328000	32437000
	Elmsan1	0	0	0	0	0	0	1	0	0	0	0	0	0	0	0	0	0	0	2.2	2.2	2.2	119.72	1089	1089	0.007759	1.6373	0	0	0	0	0	0	1	0	0	0	0	0	0	0	0	0	0	0	167760000	0	0	0
	Wdfy4	1	0	0	0	0	0	0	0	0	0	0	0	0	0	0	0	0	0	0.4	0.4	0.4	354.33	3183	3183	0.00052425	2.9492	0.4	0	0	0	0	0	0	0	0	0	0	0	0	0	0	0	0	0	21386000	21386000	0	0
	5430401F13Rik	0	0	0	0	0	0	0	0	0	0	0	0	0	0	0	0	0	0	14.9	14.9	14.9	18.977	175	175	0	11.02	0	0	0	0	0	0	0	0	0	0	0	0	0	0	0	0	0	0	14875000	0	0	0
	Pi4ka	6	3	1	0	0	0	0	0	0	0	0	0	0	0	0	0	0	0	5.6	5.6	5.6	237.04	2105	2105	0	13.882	3	2.6	0.5	0	0	0	0	0	0	0	0	0	0	0	0	0	0	0	351120000	238690000	87859000	24571000
	Nbas	11	3	0	1	1	0	0	0	0	0	0	0	0	0	0	0	0	0	6.6	6.6	6.6	265.77	2356	2356	0	19.672	5.6	1.5	0	0.4	0.3	0	0	0	0	0	0	0	0	0	0	0	0	0	478810000	378650000	67776000	0
Apolipoprotein B-100;Apolipoprotein B-48	Apob	26	30	24	15	6	14	0	0	0	0	0	0	0	0	0	0	0	0	12.4	12.4	12.4	509.43	4505	4505;825	0	215.67	7	8.3	6.7	4.2	1.5	3.7	0	0	0	0	0	0	0	0	0	0	0	0	11126000000	2052800000	3483400000	1546600000
Acetyl-CoA carboxylase 2;Biotin carboxylase	Acacb	0	0	0	0	0	0	0	0	0	0	0	0	0	0	0	0	0	0	4.6	0.4	0.4	275.75	2448	2448	0.0079708	1.6209	1.9	0.4	1.9	1.4	0.4	0	0	0	0	0	0	0	0	0	0	0	0	0	35907000	0	0	0
E3 ubiquitin-protein ligase RNF213	Rnf213	32	27	20	8	9	5	0	0	0	0	0	0	0	0	0	0	0	0	16.3	16.3	16.3	584.78	5152	5152	0	323.31	8.1	7.2	4.8	2	2.3	1.2	0	0	0	0	0	0	0	0	0	0	0	0	6720400000	1575000000	1807000000	1225200000
Desmoplakin	Dsp	6	1	10	2	1	0	0	0	0	0	0	0	10	1	3	0	0	0	7.6	7.6	7.6	332.91	2883	2883	0	36.463	2.4	0.3	4.1	0.6	0.3	0	0	0	0	0	0	0	3.2	0.3	1	0	0	0	1481300000	239660000	31395000	1025200000
	Nolc1	1	0	1	0	0	1	0	0	0	1	1	0	0	1	0	1	0	0	17.8	17.8	17.8	73.697	702	702	0	18.154	1.9	0	1.9	0	0	1.6	0	0	0	1.9	1.9	0	0	1.9	0	1.9	0	0	2054700000	53947000	0	0
Histone-lysine N-methyltransferase SETD2	Setd2	0	0	0	0	0	0	0	0	0	0	0	0	0	0	0	0	0	0	0.4	0.4	0.4	285.66	2537	2537	0.0069109	1.6979	0	0	0	0	0	0	0	0	0	0	0	0	0	0	0	0	0	0	3365900	0	0	0
	Adh6a	5	6	5	4	5	5	0	0	0	0	0	0	0	0	0	0	0	0	21.6	21.6	21.6	39.955	375	375;384	0	118.95	19.2	21.6	19.2	12	14.4	14.4	0	0	0	0	0	0	0	0	0	0	0	0	6257200000	1365300000	2301400000	1161800000
	Ahnak	1	0	3	3	5	7	6	0	6	2	2	0	0	0	0	0	0	0	56.4	56.4	56.4	604.25	5656	5656;106	0	323.31	0.6	0	4.2	7.3	3.3	1.8	3.7	0	6.6	5.6	5.6	0	0	0	0	0	0	0	60304000000	81110000	0	298370000
Unconventional myosin-Ie	Myo1e	2	7	4	1	5	1	0	0	0	0	1	0	0	0	0	0	0	0	15.8	15.8	13.2	126.82	1107	1107	0	61.41	3.5	10.1	7	2	7	1	0	0	0	0	2.1	0	0	0	0	0	0	0	1078700000	36782000	461120000	205090000
	Srsf11	0	0	0	0	0	0	0	0	0	0	0	0	0	0	0	0	0	0	10.2	10.2	10.2	56.697	511	511	0	27.485	0	0	0	0	0	0	0	0	0	0	0	0	0	0	0	0	0	0	276650000	0	0	0
	Bod1l	0	0	0	0	0	0	0	0	0	0	0	0	0	0	0	0	0	0	1.8	1.8	1.8	327.45	3032	3032	0	45.981	0	0	0	0	0	0	0	0	0	0	0	0	0	0	0	0	0	0	273500000	0	0	0
Glutathione S-transferase	Gm10639	0	0	0	0	0	0	0	0	0	0	1	1	0	0	0	0	0	0	31.5	5	5	25.506	222	222	0.00052438	2.95	16.2	12.6	16.7	12.6	12.2	0	12.6	16.7	12.2	18.5	21.6	9.5	0	0	0	0	0	0	85590000	0	0	0
	Utrn	0	0	5	0	0	0	0	1	0	0	1	0	0	0	0	0	0	0	3.7	3.7	3.4	392.7	3430	3430	0	18.348	0	0	1.9	0	0.2	0	0	0.3	0	0	0.4	0	0	0	0	0	0	0	1009200000	0	0	156880000
Ubiquitin conjugation factor E4 A	Ube4a	7	6	2	2	2	4	0	0	0	0	0	0	0	0	0	0	0	0	15.1	15.1	15.1	118.2	1028	1028	0	60.544	10.7	10.2	2.8	2.8	2.2	5.6	0	0	0	0	0	0	0	0	0	0	0	0	913320000	318940000	336020000	108470000
	Numa1	0	0	15	2	0	0	1	0	0	0	0	3	0	0	0	0	0	0	16	16	16	235.63	2094	2094	0	273.89	0	0	9.5	1.1	0	0	0.6	0	0	0	0	1.8	0	0	0	0	0	0	2788500000	0	0	1799600000
	Tsc22d2	0	0	0	0	0	0	0	0	0	0	0	0	0	0	0	0	0	0	2.5	1.4	1.4	78.196	769	769	0.00099875	2.417	0	0	0	0	0	0	0	0	0	0	0	0	0	0	0	0	0	0	106250000	0	0	0
	Cdhr2	1	1	0	0	0	1	0	0	1	0	0	0	0	0	0	0	0	0	1	1	1	142.63	1308	1308	0.0010139	2.5849	1	1	0	0	0	1	0	0	1	0	0	0	0	0	0	0	0	0	59201000	24144000	15497000	0
	Nav2	1	0	1	0	0	0	0	0	0	0	0	0	0	0	0	0	0	0	0.8	0.8	0.8	261.63	2432	2432	1	-2	0.5	0	0.3	0	0	0	0	0	0	0	0	0	0	0	0	0	0	0	568400000	37961000	0	136510000
	Dnajc21	0	0	0	0	0	0	0	0	0	0	0	0	0	0	0	0	0	0	4.1	4.1	4.1	61.734	531	531	0.0005457	3.4463	0	0	0	0	0	0	0	0	0	0	0	0	0	0	0	0	0	0	37179000	0	0	0
	Rap1gds1	2	0	1	0	0	0	0	1	0	0	0	0	0	0	0	0	0	0	25	25	25	66.076	607	607	0	40.005	3.8	0	1.6	0	0	0	0	2.1	0	0	0	0	0	0	0	0	0	0	608880000	44746000	0	16246000
Triadin	Trdn	0	0	0	0	0	0	0	0	0	0	0	0	0	0	0	0	0	0	14.1	14.1	14.1	77.843	693	693	0	28.02	0	0	0	0	0	0	0	0	0	0	0	0	0	0	0	0	0	0	4380900000	0	0	0
	Cald1	0	1	4	6	8	0	2	4	12	1	1	2	1	1	1	1	0	0	30.1	30.1	29.2	89.272	768	768;1257	0	293.84	0	1	4.6	8.3	12.1	0	3.1	6.2	16.9	1	1	3.1	1	1	1	1	0	0	16221000000	0	64404000	1130300000
	Taf4a	0	0	2	3	2	0	0	0	0	2	1	0	0	0	0	0	0	0	3.6	3.6	3.6	105.31	1042	1042	0	5.6921	0	0	1.7	2.6	1.4	0	0	0	0	1.7	1	0	0	0	0	0	0	0	450460000	0	0	155560000
	Sec16a	0	0	0	2	1	0	0	0	0	0	0	0	0	0	0	0	0	0	0.9	0.9	0.9	254.2	2357	2357	0.00052701	3.035	0	0	0	0.9	0.6	0	0	0	0	0	0	0	0	0	0	0	0	0	153050000	0	0	0
	Raph1	0	0	0	0	0	0	0	0	0	0	0	0	0	0	0	0	0	0	2.5	2.5	1.8	136.74	1266	1266	0.0069124	1.6979	0	0	0	0	0	0	0	0	0	0	0	0	0	0	0	0	0	0	244180000	0	0	0
Ig gamma-2A chain C region, A allele;Ig gamma-2A chain C region secreted form;Ig gamma-2A chain C region, membrane-bound form	Ighg2c;Ighg;Igh-1a	0	0	0	0	0	0	0	0	0	0	1	0	0	0	0	0	0	0	4	4	4	44.095	404	404;330;335;398	0.0005284	3.0606	0	0	0	0	0	0	0	0	0	0	4	0	0	0	0	0	0	0	73238000	0	0	0
Nucleoprotein TPR	Tpr	0	0	5	0	3	0	2	0	0	0	0	0	0	0	0	0	0	0	5.5	5.5	5.5	273.99	2431	2431	0	14.674	0	0	2.6	0	1.4	0	1.1	0	0	0	0	0	0	0	0	0	0	0	336380000	0	0	169320000
Tetraspanin-15	Tspan15	1	0	0	0	0	1	0	0	0	0	0	0	0	0	0	0	0	0	4.1	4.1	4.1	33.07	294	294	0.0028653	1.9836	4.1	0	0	0	0	4.1	0	0	0	0	0	0	0	0	0	0	0	0	26168000	17867000	0	0
	Ttc37	0	0	1	0	0	0	0	0	0	0	0	0	0	0	0	0	0	0	6.9	6.9	6.9	173.94	1563	1563	0	14.274	0	0	1	0	0	0	0	0	0	0	0	0	0	0	0	0	0	0	361430000	0	0	68385000
	Pcdh9	0	0	0	1	0	0	0	0	1	1	1	0	1	0	1	1	0	0	1.3	1.3	1.3	136.14	1237	1237	0.0009995	2.4289	0	0	0	0.6	0	0	0	0	0.6	0.6	0.6	0	0.6	0	0.6	0.6	0	0	1076900000	0	0	0
	Agl	3	2	0	2	2	1	0	17	37	0	0	0	0	0	0	0	0	0	40.7	40.7	40.7	174.29	1532	1532	0	323.31	1.8	1.6	0	1.2	1.2	0.5	0	13.1	29.7	0	0	0	0	0	0	0	0	0	49495000000	138020000	38888000	0
	Lct	1	3	3	2	0	0	0	0	0	0	0	0	0	0	0	0	0	0	2.8	2.8	2.8	217.8	1931	1931	0	21.774	0.6	1.7	1.7	1.2	0	0	0	0	0	0	0	0	0	0	0	0	0	0	369490000	57664000	174910000	86919000
FERM, RhoGEF and pleckstrin domain-containing protein 1	Farp1	0	0	2	0	0	0	0	0	1	0	0	0	0	0	0	0	0	0	10.8	10.8	10.8	118.87	1048	1048	0	15.538	0	0	2.4	0	0	0	0	0	0.8	0	0	0	0	0	0	0	0	0	643010000	0	0	40080000
	Fryl	7	7	2	0	0	1	0	0	0	0	0	0	0	0	0	0	0	0	3.5	3.5	3.5	337.82	3007	3007;3020	0	17.637	2.6	2.5	0.7	0	0	0.3	0	0	0	0	0	0	0	0	0	0	0	0	410810000	166760000	209180000	28080000
	Iqgap3	0	0	0	0	0	0	0	0	0	0	0	0	0	0	0	0	0	0	5.9	4.6	4.6	185.35	1632	1632	0	11.247	0	0	0	0	0.6	0	0	0	0	0.7	0	0	0	0	0	0	0	0	79973000	0	0	0
Signal recognition particle subunit SRP72	Srp72	4	4	3	2	1	1	0	1	2	1	1	1	0	0	0	0	0	0	32.5	32.5	32.5	74.656	671	671	0	70.725	6.6	6.9	4.8	4.6	1.6	2.5	0	1.6	3	1.6	1.6	1.6	0	0	0	0	0	0	8343000000	240780000	235810000	299480000
	Sis	9	11	8	8	3	2	0	0	0	0	0	0	0	0	0	0	0	0	13.9	13.9	13.9	208.98	1818	1818	0	35.823	6.6	7.8	6.8	6.2	2.7	1.8	0	0	0	0	0	0	0	0	0	0	0	0	1362900000	198220000	526780000	328400000
	Cyp4f40	7	5	4	3	3	3	0	0	0	0	0	0	0	0	0	0	0	0	20.8	13	13	60.209	524	524	0	16.732	19.3	19.1	14.3	10.5	9	12.8	0	0	0	0	0	0	0	0	0	0	0	0	2832800000	824040000	1087100000	601280000
	Myh2	0	0	0	0	0	0	0	0	0	0	0	0	0	0	0	0	0	0	38.8	4.3	3.3	223.22	1942	1942	0	24.691	0	0	0	0	0.4	0	0	0	0	0	0	0	0	0	0	0	0	0	356620000	0	0	0
	Slc17a3	0	0	0	0	0	0	1	0	1	1	1	0	0	0	0	0	0	0	6.2	6.2	6.2	54.513	498	498	0	16.634	0	0	0	0	0	0	4.2	0	2	4.2	4.2	0	0	0	0	0	0	0	206420000	0	0	0
Androglobin	Adgb	0	0	0	0	0	0	0	1	0	1	0	0	0	0	0	0	0	0	0.9	0.9	0.9	188.55	1657	1657	0.0024307	2.1411	0	0	0	0	0	0	0	0.5	0	0.4	0	0	0	0	0	0	0	0	4366800000	0	0	0
	2210016F16Rik	0	1	0	0	0	0	1	2	2	0	0	0	0	0	0	0	0	0	15.1	15.1	15.1	38.615	338	338	0	6.8683	0	3	0	0	0	0	3.8	6.2	6.2	0	0	0	0	0	0	0	0	0	329250000	0	76671000	0
Sodium/hydrogen exchanger	Slc9a3	2	3	0	1	2	1	0	0	0	0	0	0	0	0	0	0	0	0	4.3	4.3	4.3	93.103	829	829	0	6.3831	2.9	4.3	0	1.6	2.8	1.4	0	0	0	0	0	0	0	0	0	0	0	0	266910000	78554000	108170000	0
	Sec24c	13	10	11	4	5	2	2	0	2	1	2	1	0	0	0	0	0	0	19.8	19.8	19.8	118.58	1096	1096	0	161.61	17	13.1	12.9	5.1	5.8	2.1	2.6	0	2.1	1.8	2.5	1.4	0	0	0	0	0	0	6835700000	1520500000	2098500000	2104400000
Aldehyde oxidase 3	Aox3	0	0	0	0	0	0	0	0	0	0	0	0	0	0	0	0	0	0	3.7	2.9	2.9	146.9	1335	1335	0.00028129	3.8419	0	0	0	0	0	0	0	0	0	0	0	0	0	0	0	0	0	0	14085000	0	0	0
F-box only protein 50	Nccrp1	0	0	0	0	0	0	1	7	9	4	4	2	0	0	0	0	0	0	47.4	47.4	47.4	30.407	266	266	0	285.76	0	0	0	0	0	0	4.1	35.3	44	22.2	15.8	12.4	0	0	0	0	0	0	4065500000	0	0	0
Brefeldin A-inhibited guanine nucleotide-exchange protein 1	Arfgef1	10	9	6	3	1	1	1	0	0	0	1	1	0	0	0	0	0	0	10.8	10.8	7.7	208.5	1846	1846	0	90.888	7.5	6.8	3.4	2.2	1.4	0.7	0.7	0	0	0	0.4	0.7	0	0	0	0	0	0	2103700000	854230000	890190000	146240000
	Akr1c19	4	2	0	0	1	0	0	5	1	1	1	0	0	0	0	0	0	0	32.2	32.2	32.2	37.045	323	323	0	218.11	23.2	8.4	0	0	2.5	0	0	27.2	5.9	2.5	5.9	0	0	0	0	0	0	0	925190000	142210000	101960000	0
	Pcf11	0	0	0	0	0	1	0	0	0	1	1	0	0	0	0	0	0	0	1.7	1.7	1.7	172.72	1553	1553	0.0010124	2.5589	0	0	0	0	0	0.6	0	0	0	0.5	0.6	0	0	0	0	0	0	0	43742000	0	0	0
Plasma membrane calcium-transporting ATPase 1	Atp2b1	1	3	2	2	1	1	0	0	1	0	0	0	0	0	0	0	0	0	17.1	17.1	10.4	134.75	1220	1220;1198;1220	0	103.47	3.4	4.3	3.4	5.5	5.6	0.9	0	0	0.9	0	0	0	0	0	0	0	0	0	1876800000	377360000	411720000	171410000
E3 ubiquitin-protein ligase TRIP12	Trip12	0	0	0	0	0	0	0	0	0	0	0	0	0	0	0	0	0	0	6	6	6	224.13	2025	2025	0	22.089	0	0	0	0	0	0	0	0	0	0	0	0	0	0	0	0	0	0	316950000	0	0	0
	Akr1b10	0	0	0	0	0	0	0	5	2	0	0	0	0	0	0	0	0	0	27.5	27.5	20.3	35.848	316	316	0	13.262	2.8	0	0	0	0	0	0	24.7	16.5	0	4.4	0	0	0	0	0	0	0	913250000	28952000	0	0
	Kdelc2	1	0	1	0	0	0	0	1	1	0	1	0	0	0	0	0	0	0	4.2	4.2	4.2	57.685	503	503	0.0026417	2.0308	1.8	0	2.4	0	0	0	0	1.8	1.8	0	1.8	0	0	0	0	0	0	0	1409300000	131250000	0	0
	Hrc	0	0	1	0	0	0	0	0	0	0	0	0	0	0	0	0	0	0	37.3	37.3	37.3	85.171	738	738	0	323.31	0	0	1.8	0	0	0	0	0	0	0	0	0	0	0	0	0	0	0	9093500000	0	0	81439000
Ankyrin-3	Ank3	0	0	1	0	0	0	3	0	7	0	0	2	0	0	0	0	0	0	8.3	8.3	7.2	214.06	1961	1961	0	31.095	0	0	0.7	0	0	0	2	0	4.7	0	0.6	1.6	0	0	0	0	0	0	632300000	0	0	31547000
	Arfip1	2	4	1	0	0	0	0	0	1	0	0	0	0	0	0	0	0	0	27.1	27.1	27.1	41.518	373	373	0	34.671	6.2	15.3	3.2	0	0	0	0	0	6.2	0	0	0	0	0	0	0	0	0	706530000	152480000	154210000	0
	Ppp1r9a	0	0	0	0	0	0	0	0	0	1	0	0	0	0	0	0	0	0	1.5	1.5	1.5	144.4	1292	1292	0.0010063	2.4923	0	0	0	0	0	0	0	0	0	0.8	0	0	0	0	0	0	0	0	62413000	0	0	0
	Myo15b	6	6	9	6	2	1	0	0	0	0	0	0	0	0	0	0	0	0	8	8	8	332.97	3033	3033	0	85.179	3.7	3.6	4.9	3.1	0.8	0.4	0	0	0	0	0	0	0	0	0	0	0	0	1716800000	231620000	414740000	771850000
	Gm6537	0	0	0	1	1	1	0	0	0	0	1	0	0	0	0	0	0	0	8.4	8.4	8.4	30.74	274	274	0.0019593	2.2338	0	0	0	8.4	8.4	8.4	0	0	0	0	8.4	0	0	0	0	0	0	0	197740000	0	0	0
Cytochrome P450 2C40	Cyp2c68;Cyp2c40;Cyp2c67;Cyp2c69	11	9	6	5	3	2	0	0	0	0	0	0	0	0	0	0	0	0	33.6	33.6	33.6	56.057	491	491;491;491;491	0	257.11	29.3	21	14.1	11.8	6.7	4.9	0	0	0	0	0	0	0	0	0	0	0	0	9085800000	3578900000	2824800000	1861600000
	Dcpp3	0	0	0	0	0	0	0	0	0	0	0	0	0	0	0	0	0	0	15.9	15.9	15.9	18.638	170	170	0	81.074	0	0	0	0	0	0	0	0	0	0	0	0	0	0	0	0	0	0	28288000	0	0	0
5-formyltetrahydrofolate cyclo-ligase	Mthfsl;Mthfs	0	0	0	0	0	0	0	1	2	0	0	1	0	0	0	0	0	0	15.3	15.3	15.3	23.183	203	203;203	0.00051295	2.7148	0	0	0	0	0	0	0	3.9	11.3	0	0	5.9	0	0	0	0	0	0	180110000	0	0	0
Hexokinase-2	Hk2	8	9	3	4	4	6	0	0	0	0	0	0	0	0	0	0	0	0	32.4	30.4	27	102.53	917	917;922	0	275.86	12.2	12	3.8	7.4	6.9	8.6	0	3.4	2.9	2.2	2.1	0	0	0	0	0	0	0	8744100000	534350000	543350000	172730000
Calpain-2 catalytic subunit	Capn2	3	0	1	0	1	0	4	5	2	4	3	3	0	0	0	0	0	0	19.6	19.6	19.6	79.871	700	700	0	47.319	3	0	1.1	0	1.6	0	7.1	11	2.4	5.4	3.4	3	0	0	0	0	0	0	1838200000	129960000	0	66875000
Myc box-dependent-interacting protein 1	Bin1	0	0	0	0	0	0	0	0	0	0	0	0	0	0	0	0	0	0	6.3	6.3	6.3	64.469	588	588	0	5.7807	0	0	0	0	0	0	0	0	0	0	0	0	0	0	0	0	0	0	104420000	0	0	0
Vesicle-trafficking protein SEC22b	Sec22b	9	5	5	4	3	3	0	0	1	1	0	0	0	0	0	0	0	0	57.7	57.7	57.7	24.74	215	215	0	121.41	43.3	24.2	26.5	23.7	15.8	13	0	0	4.7	4.7	0	0	0	0	0	0	0	0	3790900000	1269300000	517800000	288890000
Dihydropyrimidinase-related protein 2	Dpysl2	4	3	9	8	10	2	1	5	2	3	4	1	0	0	0	0	0	0	51.9	51.9	45.5	62.277	572	572	0	323.31	12.6	11	33.2	24.3	31.6	3	7.5	16.3	9.1	13.1	13.1	9.8	0	0	0	0	0	0	15535000000	241400000	308470000	4437500000
Galectin-9	Lgals9	0	1	2	0	2	0	0	0	0	0	0	0	0	0	0	0	0	0	8.5	8.5	8.5	40.035	353	353	0	4.596	0	2.3	6.2	0	6.2	0	0	0	0	0	0	0	0	0	0	0	0	0	163440000	0	25018000	92099000
Emerin	Emd	1	1	0	1	0	0	0	0	0	0	0	0	0	0	0	0	0	0	27.8	27.8	27.8	29.435	259	259	0	9.0197	3.1	3.1	0	3.1	0	0	0	0	0	0	0	0	0	0	0	0	0	0	676590000	18529000	39146000	0
GTP-binding protein 1	Gtpbp1	0	0	0	0	0	0	0	0	0	0	0	0	0	0	0	0	0	0	11.2	11.2	11.2	72.3	668	668	0	6.8817	0	0	0	0	0	0	0	0	0	0	0	0	0	0	0	0	0	0	193260000	0	0	0
THO complex subunit 4	Alyref	0	0	3	2	2	0	0	1	2	1	1	0	0	0	0	0	0	0	29.4	29.4	29.4	26.94	255	255;218	0	244.88	0	0	18.4	10.2	10.2	0	0	4.3	8.2	4.3	4.3	0	0	0	0	0	0	0	1784900000	0	0	631130000
Clathrin light chain A	Clta	4	3	2	4	4	3	0	0	1	1	3	0	0	0	0	0	0	0	23.4	23.4	23.4	25.604	235	235	0	8.0582	13.2	10.6	6.4	13.6	14.5	10.6	0	0	3.4	3.8	11.1	0	0	0	0	0	0	0	5710400000	1765000000	1126600000	412100000
Microsomal triglyceride transfer protein large subunit	Mttp	11	12	12	12	10	2	1	0	0	0	0	1	0	0	0	0	0	0	30.3	30.3	30.3	99.098	894	894	0	78.955	14.7	16.8	15.3	15.4	12.4	2.3	1.2	0	0	0	0	1.2	0	0	0	0	0	0	3023400000	408590000	706940000	994030000
Myosin-11	Myh11	100	102	80	87	90	73	7	0	0	55	67	9	0	3	0	3	0	0	53.3	53.3	46.5	227.03	1972	1972	0	323.31	49.7	50.9	43.8	46.3	46.7	40.9	7.5	0.5	2.3	35.1	40.5	9	0	2.5	0	2.4	0.5	0.5	1257300000000	200610000000	431620000000	141350000000
Methionine aminopeptidase 2	Metap2	0	0	0	1	1	0	1	3	3	1	0	0	0	0	0	0	0	1	15.9	15.9	15.9	52.921	478	478	0	75.338	0	0	0	2.1	4.8	0	4.8	9.8	9	2.1	0	0	0	0	0	0	0	2.1	855900000	0	0	0
Semaphorin-3A	Sema3a	0	0	0	0	0	0	0	0	0	0	0	0	0	0	0	0	0	0	5.3	5.3	5.3	88.812	772	772	0.00028514	4.0328	0	0	0	0	0	0	0	0	0	0	0	0	0	0	0	0	0	0	62022000	0	0	0
Kininogen-1;Kininogen-1 heavy chain;Bradykinin;Kininogen-1 light chain	Kng1	0	0	0	0	2	0	1	7	3	3	4	0	0	0	0	1	0	0	17.9	17.9	17.9	73.101	661	661;644	0	180.71	0	0	0	0	3.2	0	1.7	13.2	6.4	4.5	8	0	0	0	0	1.7	0	0	2184700000	0	0	0
Arginase-2, mitochondrial	Arg2	7	6	7	5	3	3	0	0	0	2	0	1	0	0	0	0	0	0	45.5	45.5	45.5	38.878	354	354	0	244.59	34.7	27.1	29.4	18.1	9.9	11.9	0	0	0	7.3	0	4.2	0	0	0	0	0	0	5797400000	1171100000	1351900000	1280700000
Peroxiredoxin-6	Prdx6	9	8	6	7	8	6	6	11	13	7	10	3	0	2	2	0	0	0	74.1	74.1	74.1	24.87	224	224;224	0	323.31	51.3	48.2	34.4	47.8	50	41.1	28.1	60.7	63.8	35.7	57.1	14.7	0	8.9	8.9	0	0	0	21975000000	1148100000	1225000000	668280000
Thyroglobulin	Tg	0	0	0	0	0	0	0	0	0	0	0	0	0	0	0	0	0	0	21.2	21.2	21.2	304.47	2766	2766	0	323.31	0	0	0	0	0	0	0	0	0	0	0	0	0	0	0	0	0	0	38043000000	0	0	0
Bcl-2 homologous antagonist/killer	Bak1	0	1	1	0	1	1	0	0	0	0	0	0	0	0	0	0	0	0	10	10	10	23.294	209	209	0.001001	2.4423	0	5.3	4.8	0	5.3	5.3	0	0	0	0	0	0	0	0	0	0	0	0	196970000	0	141230000	28089000
Caspase-6;Caspase-6 subunit p18;Caspase-6 subunit p11	Casp6	5	5	3	4	1	1	0	4	3	0	0	0	0	0	0	0	0	0	38	38	38	31.595	276	276	0	26.474	22.1	18.1	11.6	18.5	7.2	4	0	14.5	10.9	0	0	0	0	0	0	0	0	0	3009200000	357650000	364670000	109230000
Dihydrolipoyl dehydrogenase, mitochondrial	Dld	4	4	1	2	1	1	7	12	14	9	7	2	0	0	0	0	0	0	36.3	36.3	36.3	54.272	509	509	0	323.31	10	11.4	2.4	4.7	2.2	2.2	21.4	27.1	29.1	25	20.2	6.3	0	0	0	0	0	0	18189000000	529900000	391940000	212360000
3-hydroxyacyl-CoA dehydrogenase type-2	Hsd17b10	2	5	3	2	2	4	3	6	7	5	7	2	0	0	0	0	0	0	54	54	54	27.418	261	261	0	309.81	11.1	27.6	17.6	10	11.1	17.6	13	34.9	45.6	22.2	41	16.5	0	0	0	0	0	0	10110000000	220820000	207160000	338650000
Ubiquitin-protein ligase E3A	Ube3a	0	0	0	0	0	0	0	0	0	1	1	0	0	0	0	0	0	0	7.8	7.8	7.8	99.818	870	870	0	8.511	0	0	0	0	0	0	0	0	0	1	1	0	0	0	0	0	0	0	102330000	0	0	0
Treacle protein	Tcof1	3	1	0	2	3	2	1	1	3	1	3	1	0	0	0	0	0	0	12	12	12	135	1320	1320	0	26.115	2.3	0.8	0	1.6	2.2	1.7	0.8	0.8	2.3	0.8	2.1	0.8	0	0	0	0	0	0	6052300000	989480000	937950000	0
Dynactin subunit 1	Dctn1	0	2	2	2	1	0	3	0	4	2	4	3	0	0	0	0	0	0	16.8	16.8	16.8	141.67	1281	1281	0	102.1	0	2	1.5	2	1.1	0	2.7	0	3.5	2	3.4	2.6	0	0	0	0	0	0	2068600000	0	69815000	40031000
Transcription factor COE2	Ebf2	0	0	0	0	0	0	0	1	0	0	0	0	0	0	0	0	0	0	1.7	1.7	1.7	62.605	575	575	1	-2	0	0	0	0	0	0	0	1.7	0	0	0	0	0	0	0	0	0	0	66125000	0	0	0
Glucosidase 2 subunit beta	Prkcsh	0	1	4	1	0	0	3	5	7	1	1	2	0	0	0	0	0	0	18.8	18.8	18.8	58.792	521	521	0	80.428	0	1.9	10.4	1.9	0	0	6.9	11.5	11.5	2.3	4	4.4	0	0	0	0	0	0	3184600000	0	70581000	332440000
	Serpinb9	0	0	0	0	0	0	0	1	0	1	1	1	0	0	0	0	0	0	18.4	18.4	16	42.259	374	374;377;377	0	22.572	0	0	0	0	0	0	0	6.4	0	4	5.1	4	0	0	0	0	0	0	393260000	0	0	0
Peroxiredoxin-4	Prdx4	2	1	1	1	1	2	0	1	1	1	1	1	1	2	2	2	2	2	21.2	18.2	18.2	31.052	274	274	0	27.148	11.3	6.9	6.9	4	4	8.4	0	6.9	6.9	6.9	4	6.9	4	11.7	8.8	8.8	8.8	8.8	31946000000	3156300000	3520800000	2656500000
Protein diaphanous homolog 1	Diaph1	0	0	0	0	0	0	0	0	0	0	0	0	0	0	0	0	0	0	5.6	5.6	5.6	139.34	1255	1255	0	9.6816	0	0	0	0	0	0	0	0	0	0	0	0	0	0	0	0	0	0	227420000	0	0	0
116 kDa U5 small nuclear ribonucleoprotein component	Eftud2	0	0	1	0	1	0	0	0	3	0	0	0	0	0	0	0	0	0	19.9	18.8	18.8	109.36	971	971	0	176.09	1	1	2.4	1	1	1	1	0	4.3	0	0	0	1	1	1	1	1	1	1290100000	0	0	20708000
Polypeptide N-acetylgalactosaminyltransferase 4	Galnt4	1	0	0	0	0	0	0	0	0	0	0	0	0	0	0	0	0	0	2.6	2.6	2.6	66.554	578	578	0.00054422	3.4061	2.6	0	0	0	0	0	0	0	0	0	0	0	0	0	0	0	0	0	10724000	10724000	0	0
60 kDa SS-A/Ro ribonucleoprotein	Trove2	0	0	0	0	0	0	0	0	0	0	0	0	0	0	0	0	0	0	8.4	8.4	8.4	60.123	538	538	0	7.1528	0	0	0	0	0	0	0	0	0	0	0	0	0	0	0	0	0	0	157500000	0	0	0
Polypeptide N-acetylgalactosaminyltransferase 1;Polypeptide N-acetylgalactosaminyltransferase 1 soluble form	Galnt1	1	1	1	0	1	0	0	0	0	0	0	0	0	0	0	0	0	0	6.8	6.8	6.8	64.254	559	559	0	10.183	5.2	5.2	5.2	0	1.6	0	0	0	0	0	0	0	0	0	0	0	0	0	203810000	89443000	81280000	29776000
Fatty-acid amide hydrolase 1	Faah	6	5	4	2	1	1	0	0	0	0	0	0	0	0	0	0	0	0	18.7	18.7	18.7	63.221	579	579	0	71.379	17.3	11.2	13.1	5.9	2.1	2.1	0	0	0	0	0	0	0	0	0	0	0	0	1213000000	394590000	486780000	242060000
AH receptor-interacting protein	Aip	1	0	1	1	1	0	0	0	1	0	0	0	0	0	0	0	0	0	12.1	12.1	12.1	37.605	330	330	0	4.9829	4.2	0	4.5	4.2	4.2	0	0	0	4.2	0	0	0	0	0	0	0	0	0	291040000	18647000	0	65056000
Solute carrier family 22 member 1	Slc22a1	0	0	0	0	0	0	1	0	1	0	0	0	0	0	0	0	0	0	6.1	4.3	4.3	61.52	556	556	0.00053937	3.2744	0	0	0	0	0	0	4.7	1.8	1.4	1.8	0	1.8	0	0	0	0	0	0	54197000	0	0	0
Tuftelin	Tuft1	0	0	0	0	0	0	0	0	0	0	0	0	0	0	0	0	0	0	2.8	2.8	2.8	44.576	390	390	0.0024201	2.1101	0	0	0	0	0	0	0	0	0	0	0	0	0	0	0	0	0	0	129990000	0	0	0
Syntenin-1	Sdcbp	0	0	0	0	0	0	0	0	0	0	0	0	0	0	0	0	0	0	6.7	6.7	6.7	32.379	299	299	0.0077572	1.6351	0	0	0	0	0	0	0	0	0	0	0	0	0	0	0	0	0	0	6849100	0	0	0
Copper transport protein ATOX1	Atox1	1	0	0	1	0	0	0	2	2	1	1	0	0	0	0	0	0	0	32.4	32.4	32.4	7.3384	68	68	0	13.142	20.6	0	0	20.6	0	0	0	20.6	20.6	20.6	20.6	0	0	0	0	0	0	0	2645200000	90350000	0	0
Peroxisomal targeting signal 1 receptor	Pex5	0	0	0	0	0	0	0	0	0	0	0	0	0	0	0	0	0	0	7	7	7	70.755	639	639	0.00054025	3.2996	0	0	0	0	0	0	0	0	0	0	0	0	0	0	0	0	0	0	83055000	0	0	0
Napsin-A	Napsa	0	0	0	0	0	0	0	1	1	0	1	0	0	0	0	0	0	0	2.1	2.1	2.1	45.544	419	419	0.0051306	1.7971	0	0	0	0	0	0	0	2.1	2.1	0	2.1	0	0	0	0	0	0	0	497280000	0	0	0
Synaptosomal-associated protein 23	Snap23	1	1	1	1	2	0	0	0	4	0	1	0	0	0	0	0	0	0	24.3	24.3	24.3	23.261	210	210;206	0	7.3657	4.8	6.7	6.7	4.8	11	0	0	0	24.3	0	4.8	0	0	0	0	0	0	0	408040000	46275000	30727000	30609000
Proteasome subunit beta type-1	Psmb1	0	0	0	0	0	0	1	0	0	0	1	0	0	0	0	0	0	0	36.2	36.2	36.2	26.372	240	240	0	22.805	0	0	0	0	0	0	3.8	0	0	0	3.8	0	0	0	0	0	0	0	1692000000	0	0	0
Histone deacetylase 1	Hdac1	0	0	4	0	1	0	0	0	2	0	0	0	0	0	0	0	0	0	22.4	22.4	14.7	55.074	482	482	0	26.9	2.5	2.5	17.8	2.5	4.4	0	0	2.5	8.5	0	2.5	0	0	0	0	0	0	0	2738100000	53890000	135010000	950240000
Dual specificity mitogen-activated protein kinase kinase 3	Map2k3	5	4	4	5	3	2	0	2	1	0	1	0	0	0	0	0	0	0	25.1	25.1	25.1	39.296	347	347;334	0	14.29	12.7	10.1	11.2	13.5	8.1	4.9	0	4.6	2.6	0	2.3	0	0	0	0	0	0	0	2202300000	390520000	576520000	412090000
NADH dehydrogenase [ubiquinone] 1 beta subcomplex subunit 11, mitochondrial	Ndufb11	0	0	0	0	0	0	0	0	1	0	0	0	0	0	0	0	0	0	17.9	17.9	17.9	17.444	151	151	0.0010033	2.4612	0	0	0	0	0	0	0	0	11.3	0	0	0	0	0	0	0	0	0	65389000	0	0	0
Small proline-rich protein 3	Sprr3	0	0	0	0	0	0	0	0	0	0	0	0	0	0	0	0	0	0	15.5	15.5	15.5	25.241	238	238	0	8.241	0	0	0	0	0	0	0	0	0	0	0	0	0	0	0	0	0	0	970960000	0	0	0
Synaptophysin-like protein 1	Sypl1	1	0	0	0	0	0	1	0	0	0	0	1	0	0	0	0	0	0	19.5	19.5	19.5	28.899	261	261	0	17.146	9.6	0	0	0	0	0	10	0	0	0	0	10	0	0	0	0	0	0	37349000	28335000	0	0
Glutathione S-transferase omega-1	Gsto1	7	4	3	5	3	3	1	4	5	0	4	1	0	0	0	0	0	0	45	45	45	27.497	240	240;248	0	83.676	27.5	15.4	10.4	24.2	13.8	13.3	3.8	14.6	20.8	0	15	3.8	0	0	0	0	0	0	6660200000	973880000	548990000	724830000
Cytochrome P450 3A25	Cyp3a25;Cyp3a59	5	2	3	1	2	0	0	0	0	0	0	0	0	0	0	0	0	0	13.3	13.3	13.3	58.121	503	503;503;503	0	65.883	11.9	4.8	7.4	2.2	3.6	0	0	0	0	0	0	0	0	0	0	0	0	0	1612300000	749380000	354260000	349990000
Lysosomal alpha-mannosidase	Man2b1	0	0	0	0	0	0	2	0	0	0	0	0	0	0	0	0	0	0	2.8	2.8	2.8	114.65	1013	1013	0	11.226	0	0	0	0	0	0	2.8	0	0	0	0	0	0	0	0	0	0	0	42408000	0	0	0
Calsequestrin-2	Casq2	0	0	0	0	0	0	0	0	0	0	0	0	0	0	0	0	0	0	6	6	6	48.176	415	415	0.00098985	2.3328	0	0	0	0	0	0	0	0	0	0	0	0	0	0	0	0	0	0	27352000	0	0	0
Extracellular superoxide dismutase [Cu-Zn]	Sod3	0	0	0	0	0	0	0	2	2	1	1	0	0	0	0	0	0	0	11.6	11.6	11.6	27.392	251	251	0	5.0798	0	0	0	0	0	0	0	11.6	11.6	5.2	5.2	0	0	0	0	0	0	0	350870000	0	0	0
Calsequestrin-1	Casq1	0	0	0	0	0	0	0	0	0	0	0	0	0	0	0	0	0	0	17.8	17.8	17.8	46.377	405	405	0	89.486	0	0	0	0	0	0	0	0	0	0	0	0	0	0	0	0	0	0	2215400000	0	0	0
60S ribosomal protein L21	Rpl21	0	0	1	1	1	0	0	4	3	0	0	0	0	0	0	0	0	0	31.2	31.2	31.2	18.562	160	160	0	136.38	0	0	9.4	9.4	9.4	0	0	26.9	21.9	0	0	0	0	0	0	0	0	0	26860000000	0	0	542510000
Glutamate--cysteine ligase regulatory subunit	Gclm	4	4	2	3	1	4	2	6	6	1	4	0	0	0	0	0	0	0	31.4	31.4	31.4	30.534	274	274	0	283.68	17.9	19	10.2	12.4	4.7	17.9	10.2	25.5	26.6	5.8	19.3	0	0	0	0	0	0	0	4940100000	250810000	258470000	281790000
Homogentisate 1,2-dioxygenase	Hgd	0	0	0	0	0	0	1	7	5	4	3	0	0	0	0	0	0	0	26.7	26.7	26.7	49.959	445	445	0	323.31	0	0	0	0	0	0	2.7	26.7	18.7	16.4	14.4	0	0	0	0	0	0	0	4035000000	0	0	0
Alpha-methylacyl-CoA racemase	Amacr	0	0	0	0	0	0	6	12	10	9	9	4	0	0	0	0	0	0	50.9	50.9	50.9	41.704	381	381	0	323.31	0	0	0	0	0	0	21.8	39.6	31.2	35.2	29.9	9.4	0	0	0	0	0	0	18028000000	0	0	0
Myelin and lymphocyte protein	Mal	0	0	0	0	0	0	0	0	0	0	0	1	0	0	0	0	0	0	20.3	20.3	20.3	16.595	153	153	0	5.2187	0	0	0	0	0	0	0	0	0	0	0	20.3	0	0	0	0	0	0	14398000	0	0	0
Down syndrome critical region protein 3 homolog	Dscr3	2	2	0	0	0	0	0	0	0	0	0	0	0	0	0	0	0	0	9.1	9.1	9.1	32.97	297	297	0	94.367	9.1	9.1	0	0	0	0	0	0	0	0	0	0	0	0	0	0	0	0	184690000	91757000	92931000	0
1-acyl-sn-glycerol-3-phosphate acyltransferase alpha	Agpat1	2	1	0	2	1	2	0	0	0	0	0	0	0	0	0	0	0	0	21.4	21.4	21.4	31.709	285	285	0	16.167	15.4	2.8	0	11.2	8.1	11.2	0	0	0	0	0	0	0	0	0	0	0	0	440400000	267260000	33884000	0
Lysosome membrane protein 2	Scarb2	2	2	2	0	0	0	0	0	0	0	0	0	0	0	0	0	1	0	14.9	14.9	14.9	54.043	478	478	0	17.039	7.5	7.5	9	0	0	0	0	0	0	0	0	0	0	0	0	0	1.7	0	796600000	172990000	254500000	49367000
Prohibitin-2	Phb2	10	5	4	7	9	9	3	8	11	3	7	4	0	6	1	2	0	0	59.2	59.2	59.2	33.296	299	299	0	323.31	41.8	19.7	16.7	29.1	35.5	35.1	10.4	30.8	42.1	10.4	27.4	14	0	21.4	4	7.4	0	0	19092000000	6464300000	1635400000	688630000
ATPase inhibitor, mitochondrial	Atpif1	1	2	0	0	0	1	0	1	2	2	1	0	0	0	0	0	0	0	36.8	36.8	36.8	12.159	106	106	0	4.598	8.5	8.5	0	0	0	7.5	0	8.5	17.9	8.5	8.5	0	0	0	0	0	0	0	30513000000	99578000	379250000	0
D-dopachrome decarboxylase	Ddt	0	0	0	0	0	0	1	2	0	1	0	1	0	0	0	0	0	0	17.8	17.8	17.8	13.077	118	118	0	14.239	0	0	0	0	0	0	17.8	17.8	0	11	0	11	0	0	0	0	0	0	572340000	0	0	0
26S proteasome non-ATPase regulatory subunit 4	Psmd4	3	4	2	5	3	1	0	2	3	0	1	0	0	0	0	0	0	0	22.9	22.9	22.9	40.703	376	376	0	86.757	6.6	11.2	5.6	16.5	8	3.7	0	8	9.8	0	4.5	0	0	0	0	0	0	0	3164400000	434060000	274920000	263500000
Exocyst complex component 7	Exoc7	11	7	1	1	2	0	0	0	0	0	0	0	0	0	0	0	0	0	23.8	23.8	23.8	79.959	697	697	0	156.92	22.1	11.2	1.4	1.4	2.9	0	0	0	0	0	0	0	0	0	0	0	0	0	812580000	541250000	229810000	18799000
Pre-mRNA-splicing factor ATP-dependent RNA helicase DHX15	Dhx15	4	3	7	0	0	0	1	0	4	3	0	2	0	0	0	0	0	0	31.4	31.4	31.4	91.006	795	795	0	138.79	5.8	4.9	10.2	0	0	0	1.6	0	5	4.2	0	3.1	0	0	0	0	0	0	5114300000	182790000	108970000	644780000
Transcriptional activator protein Pur-beta	Purb	1	1	1	0	1	0	1	3	2	0	0	0	0	0	0	0	0	0	14.5	14.5	14.5	33.901	324	324	0	171.03	5.6	5.6	5.6	0	5.6	0	6.5	14.5	12	0	0	0	0	0	0	0	0	0	862160000	42824000	75765000	75832000
N-myc-interactor	Nmi	0	0	2	1	0	0	0	0	0	0	0	0	0	0	0	0	0	0	17.2	17.2	17.2	35.235	314	314	0	8.0341	0	0	10.2	5.1	0	0	0	0	0	0	0	0	0	0	0	0	0	0	284110000	0	0	120080000
Serine/arginine-rich splicing factor 5	Srsf5	0	0	0	1	1	2	0	2	3	2	2	0	0	0	0	0	0	0	18.2	14.9	14.9	30.891	269	269	0	11.562	0	0	0	5.2	5.2	9.3	0	12.6	14.9	10.8	14.1	0	0	0	0	0	0	0	1558600000	0	0	0
Importin subunit alpha-3	Kpna4	0	1	1	0	0	0	0	0	0	0	0	0	0	0	0	0	0	0	6	4.2	4.2	57.922	521	521	0.00054855	3.5185	0	2.7	2.7	1.7	1.7	0	0	0	0	0	0	0	0	0	0	0	0	0	548810000	0	43168000	65624000
Importin subunit alpha-4	Kpna3	0	0	1	0	0	0	0	0	0	0	0	0	0	0	0	0	0	0	10.4	10.4	8.6	57.772	521	521	0	7.9646	0	0	2.5	1.7	1.7	0	0	0	0	0	0	0	0	0	0	0	0	0	377220000	0	0	28332000
Importin subunit alpha-7	Kpna6	0	0	0	0	1	0	0	0	0	0	0	0	0	0	0	0	0	0	6.7	3.9	3.9	59.964	536	536	0.00028233	3.885	2.8	2.8	0	2.8	6.7	0	0	0	0	0	0	0	0	0	0	0	0	0	52824000	0	0	0
Calpain-1 catalytic subunit	Capn1	9	11	5	4	6	0	0	1	1	0	2	0	0	0	0	0	0	0	31.7	31.7	31.7	82.105	713	713	0	86.579	12.9	15	9.1	5.5	11.5	0	0	1.1	1.7	0	3.1	0	0	0	0	0	0	0	2663900000	499410000	578240000	321550000
Interferon-activable protein 203	Ifi203	0	0	0	0	0	0	0	0	0	1	0	0	0	0	0	0	0	0	5.1	2.7	2.7	46.299	408	408	0.00054201	3.3503	0	0	0	0	0	0	0	0	0	2.7	0	0	0	2.5	0	0	0	0	43292000	0	0	0
Multidrug resistance-associated protein 1	Abcc1	0	1	0	0	0	0	0	0	0	0	0	1	0	0	0	0	0	0	4.3	4.3	4.3	171.18	1528	1528	0	17.51	0	1	0	0	0	0	0	0	0	0	0	1.7	0	0	0	0	0	0	158850000	0	40870000	0
Acidic leucine-rich nuclear phosphoprotein 32 family member A	Anp32a	1	0	0	0	0	0	2	4	4	1	1	0	0	1	0	1	0	0	25.9	25.9	22.7	28.537	247	247;123	0	9.9655	3.6	0	0	0	0	0	4	13.4	15	4	4	0	0	3.2	0	3.2	0	0	2105000000	89502000	0	0
Exocyst complex component 4	Exoc4	2	3	2	0	0	0	0	0	0	0	1	0	0	0	0	0	0	0	6.6	6.6	6.6	110.54	975	975	0	24.108	2.8	4	2.7	0	0	0	0	0	0	0	1.3	0	0	0	0	0	0	0	208820000	66405000	77389000	38450000
Phytanoyl-CoA dioxygenase, peroxisomal	Phyh	0	0	3	2	2	0	1	6	3	0	3	1	0	0	0	0	0	0	24.9	24.9	24.9	38.607	338	338	0	19.951	0	0	10.1	7.1	5.9	0	3.6	21.9	10.7	0	10.1	3.6	0	0	0	0	0	0	1775300000	0	0	146840000
Sulfotransferase family cytosolic 2B member 1	Sult2b1	10	10	4	8	2	2	0	0	0	0	0	0	0	0	0	0	0	0	46.2	46.2	46.2	38.347	338	338;293;293	0	323.31	41.4	42	15.1	31.7	7.1	8	0	0	0	0	0	0	0	0	0	0	0	0	12701000000	3094500000	8214500000	543210000
Phospholipase D3	Pld3	0	0	0	0	0	0	0	0	0	0	0	0	0	0	1	2	1	2	4.3	4.3	4.3	54.388	488	488	0.00052466	2.9556	0	0	0	0	0	0	0	0	0	0	0	0	0	0	1.8	4.3	1.8	4.3	81058000	0	0	0
Glutamate carboxypeptidase 2	Folh1	0	0	0	0	0	0	1	2	6	2	2	0	0	0	0	0	0	0	14.4	14.4	14.4	84.573	752	752;740	0	38.837	0	0	0	0	0	0	2.9	2.3	10.4	4.1	4.4	0	0	0	0	0	0	0	450810000	0	0	0
Delta(3,5)-Delta(2,4)-dienoyl-CoA isomerase, mitochondrial	Ech1	1	1	1	0	1	1	0	4	5	4	5	1	0	0	0	0	0	0	31.5	31.5	31.5	36.118	327	327	0	190.23	3.7	2.8	3.7	0	4.3	2.8	0	16.5	19.6	14.1	19.3	4.6	0	0	0	0	0	0	2724900000	30388000	90766000	42130000
Peptidyl-prolyl cis-trans isomerase FKBP8	Fkbp8	2	2	1	1	0	0	0	0	0	0	0	0	0	0	0	0	0	0	11.9	11.9	11.9	43.528	402	402	0	120.45	6	8	4	2	0	0	0	0	0	0	0	0	0	0	0	0	0	0	355780000	83549000	51496000	23737000
Very long-chain acyl-CoA synthetase	Slc27a2	7	5	2	2	0	0	13	17	25	20	19	7	0	0	0	0	0	0	49.8	49.8	49.8	70.422	620	620	0	323.31	15.5	9.8	4.4	4.8	0	0	28.1	32.9	41.9	38.7	40.3	16	0	0	0	0	0	0	52864000000	367040000	361980000	88419000
CD151 antigen	Cd151	1	0	0	0	1	0	0	0	1	0	0	0	0	0	0	0	0	0	5.9	5.9	5.9	28.246	253	253	0	7.3401	5.9	0	0	0	5.9	0	0	0	5.9	0	0	0	0	0	0	0	0	0	219840000	83774000	0	0
26S proteasome non-ATPase regulatory subunit 14	Psmd14	3	2	3	1	1	1	1	2	3	1	2	1	0	0	0	0	0	0	20	20	20	34.577	310	310	0	100.7	17.7	12.6	11.6	4.2	4.2	4.2	4.2	9.4	11.6	4.2	9.4	4.2	0	0	0	0	0	0	3404100000	365970000	305520000	433560000
FYN-binding protein	Fyb	0	0	0	0	0	0	0	0	0	0	0	0	1	0	0	2	0	0	2.6	2.6	2.6	90.054	819	819	0.00052411	2.9487	0	0	0	0	0	0	0	0	0	0	0	0	1.5	0	0	2.6	0	0	38668000	0	0	0
Secretory carrier-associated membrane protein 3	Scamp3	0	0	0	1	1	0	0	0	1	0	0	0	0	0	0	0	0	0	10.9	10.9	10.9	38.458	349	349	0	28.589	0	0	0	3.7	3.7	0	0	0	3.7	0	0	0	0	0	0	0	0	0	354760000	0	0	0
Annexin A3	Anxa3	0	0	0	0	0	0	0	0	1	0	0	1	0	0	0	0	0	0	44.6	44.6	44.6	36.384	323	323	0	145.69	0	0	0	0	0	0	0	0	3.4	0	0	2.8	0	0	0	0	0	0	4540900000	0	0	0
Annexin A8	Anxa8	0	0	0	0	0	0	0	0	0	0	0	0	0	0	0	0	0	0	26.6	26.6	26.6	36.724	327	327	0	32.398	0	0	0	0	0	0	0	0	0	0	0	0	0	0	0	0	0	0	519100000	0	0	0
AP-1 complex subunit beta-1	Ap1b1	1	0	0	0	0	0	3	0	3	1	2	1	0	0	0	0	0	0	30.2	19.5	19.5	103.93	943	943	0	69.297	1.9	0	1.7	3.7	0.8	0	8.7	0	11.7	3.8	8.1	3.7	0	0	0	0	0	0	1165400000	29529000	0	0
DNA polymerase delta subunit 2	Pold2	0	0	2	0	0	0	0	0	0	0	0	0	0	0	0	0	0	0	9.6	9.6	9.6	51.354	469	469	0	6.5859	0	0	6.2	0	0	0	0	0	0	0	0	0	0	0	0	0	0	0	101370000	0	0	51179000
Complement component 1 Q subcomponent-binding protein, mitochondrial	C1qbp	1	1	4	0	1	0	1	1	2	2	2	1	0	0	0	0	0	0	29.9	29.9	29.9	31.013	278	278	0	272.1	5	5	29.9	0	5	0	5	5	9.7	9.7	9.7	5	0	0	0	0	0	0	2883200000	54511000	20853000	441130000
Monoglyceride lipase	Mgll	5	4	3	2	4	2	0	0	0	0	1	0	0	0	0	0	0	0	22.8	22.8	22.8	33.387	303	303	0	44.264	22.8	20.1	17.2	6.3	15.8	10.2	0	0	0	0	3.6	0	0	0	0	0	0	0	2275600000	961690000	656240000	196740000
Nuclear migration protein nudC	Nudc	0	0	5	1	1	0	2	2	5	0	0	1	0	0	0	0	0	0	47.6	47.6	47.6	38.358	332	332	0	32.423	0	0	17.5	3.6	3.6	0	7.5	7.8	16.9	0	0	3.6	0	0	0	0	0	0	3333100000	0	0	519730000
Pinin	Pnn	0	0	0	0	0	0	0	0	0	0	0	0	0	0	0	0	0	0	10.2	10.2	10.2	82.435	725	725	0	7.8976	0	0	0	0	0	0	0	0	0	0	0	0	0	0	0	0	0	0	283640000	0	0	0
Serine palmitoyltransferase 1	Sptlc1	4	4	5	4	3	2	0	0	0	0	0	0	0	0	0	0	0	0	15	15	15	52.534	473	473	0	77.307	11.4	8.9	11.4	8.5	7.8	4.9	0	0	0	0	0	0	0	0	0	0	0	0	2074200000	631670000	531890000	565350000
Heterogeneous nuclear ribonucleoprotein H;Heterogeneous nuclear ribonucleoprotein H, N-terminally processed	Hnrnph1	0	1	0	0	0	0	0	0	1	0	0	0	0	0	0	0	0	0	27.6	27.6	10	49.199	449	449	0	323.31	13.4	20	9.6	9.6	17.6	5.8	3.8	6	16.5	6	9.6	0	0	2.2	2.2	2.2	2.2	2.2	10387000000	561330000	1017300000	193210000
Chitinase-like protein 3	Chil3	0	0	0	0	0	0	0	3	3	1	6	0	0	0	0	0	0	0	21.9	21.9	21.9	44.458	398	398;402	0	15.075	0	0	0	0	0	0	0	12.3	9.8	3.8	17.1	0	0	0	0	0	0	0	315680000	0	0	0
Apoptosis inhibitor 5	Api5	1	0	1	0	0	0	1	1	1	1	1	0	0	0	0	0	0	0	14.7	14.7	14.7	56.784	504	504	0	15.447	2	0	1.8	0	0	0	2.2	2.6	1.6	1.6	1.6	0	0	0	0	0	0	0	555140000	25049000	0	97913000
Branched-chain-amino-acid aminotransferase, mitochondrial	Bcat2	0	1	0	0	0	0	2	5	4	4	3	2	0	2	4	2	0	1	19.1	19.1	19.1	44.127	393	393	0	118.73	0	2.5	0	0	0	0	7.6	15.5	14.5	13.5	10.9	6.1	0	5.9	12	5.9	0	2.5	3405400000	0	38595000	0
Mitochondrial import inner membrane translocase subunit TIM44	Timm44	4	3	6	2	2	1	2	2	2	5	7	3	0	0	0	0	0	0	28.1	28.1	28.1	51.091	452	452	0	43.499	10.6	8.8	15.7	6.2	4.2	2.9	5.3	4.6	5.1	13.9	18.4	8.2	0	0	0	0	0	0	2266700000	217780000	221190000	615110000
COP9 signalosome complex subunit 5	Cops5	0	0	4	2	0	0	0	1	1	0	0	0	0	0	0	0	0	0	24.9	24.9	24.9	37.548	334	334	0	12.96	0	0	16.8	8.7	0	0	0	3	2.4	0	0	0	0	0	0	0	0	0	547200000	0	0	102340000
Neutral amino acid transporter A	Slc1a4	0	0	0	0	0	0	0	0	0	0	0	0	0	0	0	0	0	0	1.9	1.9	1.9	56.061	532	532	0.0037834	1.8998	0	0	0	0	0	0	0	0	0	0	0	0	0	0	0	0	0	0	59014000	0	0	0
Calumenin	Calu	7	3	4	9	12	8	0	4	5	4	6	0	0	0	0	0	0	0	61.3	61.3	61.3	37.063	315	315	0	323.31	22.9	11.7	17.1	36.5	48.9	33.7	0	13.3	17.1	15.9	25.4	0	0	0	0	0	0	0	17401000000	559210000	192490000	393820000
U6 snRNA-associated Sm-like protein LSm2	Lsm2	0	0	0	0	0	0	0	0	0	0	0	0	0	0	0	0	0	0	20	20	20	10.834	95	95	0.0090375	1.566	0	0	0	0	0	0	0	0	0	0	0	0	0	0	0	0	0	0	27446000	0	0	0
Aldehyde dehydrogenase, cytosolic 1	Aldh1a7	0	3	5	3	4	2	0	0	0	0	0	0	0	0	0	0	0	0	36.3	22.6	22.6	54.587	501	501	0	20.223	10.4	19.8	26.3	15.2	17.8	11	0	4.6	1.8	0	0	0	0	2	0	0	0	0	634390000	0	135120000	242300000
Proteasome subunit beta type-10	Psmb10	1	1	1	1	0	0	0	0	0	0	0	0	0	0	0	0	0	0	7.7	7.7	7.7	29.063	273	273	0.00099776	2.4006	4	4	4	3.7	0	0	0	0	0	0	0	0	0	0	0	0	0	0	272750000	47345000	67176000	56539000
Guanidinoacetate N-methyltransferase	Gamt	0	0	0	0	0	0	0	2	0	0	0	0	0	0	0	0	0	0	17.4	17.4	17.4	26.336	236	236	0.00055081	3.5648	0	0	0	0	0	0	0	9.7	0	0	0	0	0	0	0	0	0	0	59166000	0	0	0
39S ribosomal protein L23, mitochondrial	Mrpl23	0	0	1	0	0	0	0	3	2	0	0	0	0	0	0	0	0	0	29.5	29.5	29.5	17.121	146	146	0	61.397	0	0	8.9	0	0	0	0	29.5	19.2	0	0	0	0	0	0	0	0	0	244290000	0	0	27756000
Syndecan-4	Sdc4	0	0	0	0	0	0	1	2	0	0	0	1	0	0	0	0	0	0	12.1	12.1	12.1	21.482	198	198	0	10.325	0	0	0	0	0	0	7.1	12.1	0	0	0	7.1	0	0	0	0	0	0	137780000	0	0	0
Centromere/kinetochore protein zw10 homolog	Zw10	8	3	0	0	0	1	0	0	0	0	0	0	0	0	0	0	0	0	12.8	12.8	12.8	88.062	779	779	0	35.509	11.2	4.6	0	0	0	1.7	0	0	0	0	0	0	0	0	0	0	0	0	389130000	207460000	109370000	0
Polymerase I and transcript release factor	Ptrf	0	1	3	2	3	0	1	0	1	1	0	0	0	0	0	0	0	0	32.4	32.4	32.4	43.953	392	392	0	323.31	0	4.6	11.7	7.4	11.2	0	4.6	0	4.6	4.6	0	0	0	0	0	0	0	0	3447500000	0	17369000	361520000
Dolichyl-diphosphooligosaccharide--protein glycosyltransferase 48 kDa subunit	Ddost	7	4	7	2	5	4	0	3	4	3	3	0	0	0	0	0	0	0	36.7	36.7	36.7	49.027	441	441	0	323.31	20.4	12.5	20	5.9	17	15	0	11.6	12.5	10.9	11.6	0	0	0	0	0	0	0	5626500000	972720000	434560000	1534600000
Cytochrome P450 2J5	Cyp2j5	0	0	0	0	0	0	6	2	6	3	4	2	0	0	0	0	0	0	26.1	26.1	19.6	57.783	501	501;502;503	0	256.81	3	1.6	0	0	0	0	15.6	4.8	14.4	9.2	11.8	5.8	0	0	0	0	0	0	3473700000	37333000	27004000	0
Cytochrome P450 2J6	Cyp2j6	1	1	0	0	0	0	0	0	0	0	0	0	0	0	0	0	0	0	10.4	5.8	3.6	57.791	501	501;504	0.0010035	2.4614	7.2	3.2	0	0	0	0	1.6	0	0	1.6	0	0	0	0	0	0	0	0	144550000	84176000	60379000	0
AP-3 complex subunit delta-1	Ap3d1	8	7	3	3	1	7	1	1	1	7	8	1	1	1	0	1	0	0	22.8	22.8	22.8	135.08	1199	1199	0	227.33	8.4	6.8	2.8	2.9	1.1	8.5	1.1	0.9	0.9	7.3	7.9	1.1	0.7	0.7	0	0.7	0	0	7446000000	403970000	447010000	154920000
Epididymis-specific alpha-mannosidase	Man2b2	0	0	0	0	0	0	0	0	0	0	0	0	0	0	0	0	0	0	1	1	1	115.61	1018	1018	0.0075584	1.6706	0	0	0	0	0	0	0	0	0	0	0	0	0	0	0	0	0	0	7961500	0	0	0
LIM domain kinase 2	Limk2	1	0	2	0	1	0	0	0	0	0	0	0	0	0	0	0	0	0	7.2	7.2	7.2	72.201	638	638	0.0010088	2.5211	1.6	0	2.8	0	2.8	0	0	0	0	0	0	0	0	0	0	0	0	0	97147000	9629800	0	72570000
Bystin	Bysl	0	0	0	0	0	0	0	0	0	0	0	0	0	0	0	0	0	0	3.9	3.9	3.9	49.783	436	436	0.00076864	2.7024	0	0	0	0	0	0	0	0	0	0	0	0	0	0	0	0	0	0	50245000	0	0	0
Casein kinase II subunit alpha	Csnk2a2	2	0	0	0	0	0	0	1	0	0	0	0	0	0	0	0	0	0	32.9	32.9	32.9	41.215	350	350	0	28.684	7.4	0	0	0	0	0	0	3.4	0	0	0	0	0	0	0	0	0	0	386200000	58697000	0	0
Guanylate cyclase soluble subunit beta-1	Gucy1b3	4	0	2	1	1	0	1	0	0	0	0	0	0	0	0	0	0	0	15.2	15.2	15.2	70.597	620	620	0	12.336	7.6	0	5.3	1.8	2.3	0	1.9	0	0	0	0	0	0	0	0	0	0	0	213840000	102180000	0	57565000
High mobility group protein B3	Hmgb3	0	0	0	0	0	0	1	0	0	0	0	0	0	0	0	0	0	0	13	13	13	23.01	200	200	0.00076825	2.702	0	0	0	0	0	0	6.5	0	0	0	0	0	0	0	0	0	0	0	130580000	0	0	0
OX-2 membrane glycoprotein	Cd200	0	0	0	0	0	0	0	0	0	0	0	0	0	0	0	0	0	0	15.8	15.8	15.8	31.256	278	278	0	7.836	0	0	0	0	0	0	0	0	0	0	0	0	0	0	0	0	0	0	755880000	0	0	0
	Rdh16;Rdh9	1	1	0	0	0	0	1	0	0	1	1	1	0	0	0	0	0	0	14.5	3.8	3.8	35.743	317	317;317	0.0005152	2.7498	11.7	11	7.3	6	9.5	6.3	8.2	0	3.2	8.2	6.9	6.9	0	0	0	0	0	0	338160000	0	80643000	0
RalBP1-associated Eps domain-containing protein 1	Reps1	0	0	0	0	0	0	0	1	0	1	0	0	0	0	0	0	0	0	8.3	8.3	7	86.518	795	795	0	14.597	0	0	0	0	0	0	0	1	0	3.3	1.3	1.3	0	0	0	0	0	0	1401600000	0	0	0
A-kinase anchor protein 2	Akap2	0	0	0	0	1	0	0	0	2	0	0	0	0	0	0	0	0	0	3.9	3.9	3.9	98.577	893	893	0	7.4174	0	0	0	0	1.7	0	0	0	2.9	0	0	0	0	0	0	0	0	0	330170000	0	0	0
SWI/SNF-related matrix-associated actin-dependent regulator of chromatin subfamily E member 1	Smarce1	0	0	2	0	0	0	0	0	0	0	0	0	0	0	0	0	0	0	12.2	12.2	12.2	46.638	411	411	0	15.367	0	0	6.1	0	0	0	0	0	0	0	0	0	0	0	0	0	0	0	443350000	0	0	161550000
DnaJ homolog subfamily B member 6	Dnajb6	0	0	0	0	0	0	0	0	0	0	0	0	0	0	0	0	0	0	11.8	11.8	11.8	39.807	365	365;324;312	0	5.6429	0	0	0	0	0	0	0	0	0	0	0	0	0	0	0	0	0	0	441020000	0	0	0
5-AMP-activated protein kinase subunit gamma-1	Prkag1	4	2	5	3	4	3	1	0	3	0	2	1	0	0	0	0	0	0	38.8	38.8	38.8	37.52	330	330;566	0	71.096	17	8.8	21.8	11.5	14.5	8.8	5.5	0	13.6	0	5.5	5.5	0	0	0	0	0	0	1531600000	176100000	65514000	175460000
Barrier-to-autointegration factor;Barrier-to-autointegration factor, N-terminally processed	Banf1	0	0	0	0	0	0	0	0	0	0	0	0	0	0	0	0	1	0	48.3	48.3	48.3	10.102	89	89	0	11.469	0	0	0	0	0	0	0	0	0	0	0	0	0	0	0	0	27	0	730380000	0	0	0
Galectin-7	Lgals7	0	0	0	0	0	0	0	0	0	0	0	0	0	0	0	0	0	0	24.3	24.3	24.3	15.173	136	136	0	236.73	0	0	0	0	0	0	0	0	0	0	0	0	0	0	0	0	0	0	6532600000	0	0	0
Ketimine reductase mu-crystallin	Crym	0	0	0	0	0	0	0	1	1	0	0	0	0	0	0	0	0	0	5.1	5.1	5.1	33.523	313	313	0.00053107	3.1281	0	0	0	0	0	0	0	5.1	5.1	0	0	0	0	0	0	0	0	0	57433000	0	0	0
ATPase Asna1	Asna1	0	0	0	0	0	0	1	1	1	1	0	0	0	0	0	0	0	0	8.9	8.9	8.9	38.822	348	348	0	24.129	0	0	0	0	0	0	6	2.9	2.9	2.9	0	0	0	0	0	0	0	0	296290000	0	0	0
STE20-like serine/threonine-protein kinase	Slk	1	0	0	0	0	0	0	0	1	0	0	0	0	0	0	0	0	0	4.4	4.4	4.4	141.46	1233	1233	0	6.9219	0.7	0	0	0	0	0	0	0	0.7	0	0	0	0	0	0	0	0	0	245700000	27437000	0	0
Prominin-1	Prom1	0	0	0	0	0	0	0	0	0	0	0	1	0	0	0	0	0	0	2.1	2.1	2.1	97.112	867	867	0.00054555	3.4463	0	0	0	0	0	0	0	0	0	0	0	2.1	0	0	0	0	0	0	68218000	0	0	0
Peptidyl-prolyl cis-trans isomerase FKBP7	Fkbp7	0	0	0	0	0	0	0	0	0	0	0	0	0	0	0	0	0	0	14.2	14.2	14.2	24.913	218	218	0	4.6552	0	0	0	0	0	0	0	0	0	0	0	0	0	0	0	0	0	0	114080000	0	0	0
Trafficking protein particle complex subunit 3	Trappc3	0	3	0	2	1	0	0	0	1	0	0	0	0	0	0	0	0	0	23.3	23.3	23.3	20.302	180	180	0	4.3648	0	18.9	0	10.6	6.1	0	0	0	4.4	0	0	0	0	0	0	0	0	0	463300000	0	150080000	0
Membrane-associated progesterone receptor component 1	Pgrmc1	2	2	2	0	0	0	1	2	2	2	0	0	0	0	0	0	0	0	31.8	31.8	31.8	21.694	195	195	0	77.375	11.8	11.8	20	0	0	0	4.1	11.3	11.3	11.3	0	0	0	0	0	0	0	0	1468000000	203890000	234660000	264760000
Inositol monophosphatase 1	Impa1	1	3	1	2	1	1	1	5	4	2	5	2	0	0	0	0	0	0	22.7	22.7	22.7	30.436	277	277	0	16.299	3.2	11.9	3.2	7.2	3.2	3.2	3.2	18.8	15.9	7.2	19.9	7.9	0	0	0	0	0	0	2203000000	27628000	148330000	47410000
[3-methyl-2-oxobutanoate dehydrogenase [lipoamide]] kinase, mitochondrial	Bckdk	0	0	0	0	0	0	0	0	1	0	0	0	0	0	0	0	0	0	7.3	7.3	7.3	46.587	412	412	0	5.036	0	0	0	0	0	0	0	0	5.1	0	0	0	0	0	0	0	0	0	23890000	0	0	0
Coatomer subunit beta	Copb2	12	12	14	10	9	11	4	6	6	7	9	1	0	0	0	0	1	1	33.6	33.6	33.6	102.45	905	905	0	181.59	15.4	15.9	18.6	13.1	11.2	13.4	4.8	8.3	7.3	9.2	11.4	1.1	0	0	0	0	1	1	14243000000	1321900000	2053100000	1608700000
Thiopurine S-methyltransferase	Tpmt	0	0	0	0	0	0	5	8	8	5	6	2	0	0	0	0	0	0	51.7	51.7	51.7	27.585	240	240	0	241.79	0	0	0	0	0	0	22.9	44.6	38.3	28.3	28.3	7.1	0	0	0	0	0	0	7889400000	0	0	0
Cytochrome P450 2B19	Cyp2b19	1	1	1	0	0	0	0	0	0	0	0	0	0	0	0	0	0	0	10.2	5.7	3	55.996	492	492	0	60.653	10.2	8.1	7.7	2	2	4.7	0	0	0	0	0	0	0	0	0	0	0	0	1465400000	570770000	640200000	231380000
Protein IMPACT	Impact	0	0	0	0	0	0	0	0	0	0	0	0	0	0	0	0	0	0	7.5	7.5	7.5	36.276	318	318	0	4.5108	0	0	0	0	0	0	0	0	0	0	0	0	0	0	0	0	0	0	24818000	0	0	0
Synaptogyrin-2	Syngr2	1	1	1	1	1	1	0	0	0	1	1	0	0	0	0	0	0	0	4.5	4.5	4.5	24.778	224	224	0.0053526	1.7818	4.5	4.5	4.5	4.5	4.5	4.5	0	0	0	4.5	4.5	0	0	0	0	0	0	0	1866400000	200380000	688020000	405120000
Striatin	Strn	0	1	1	0	0	0	0	0	0	0	0	0	0	0	0	0	0	0	3.8	3.8	3.8	85.965	780	780	0	4.7028	0	2.2	2.2	0	0	0	0	0	0	0	0	0	0	0	0	0	0	0	126850000	0	30318000	43508000
Desmoglein-2	Dsg2	0	0	1	2	2	0	0	0	0	0	0	0	0	0	0	0	0	0	3.7	3.7	3.7	122.38	1122	1122	0	10.833	0	0	1.2	2.4	2.4	0	0	0	0	0	0	0	0	0	0	0	0	0	251240000	0	0	105850000
Protein NipSnap homolog 1	Nipsnap1	3	3	1	2	1	1	2	5	3	3	4	4	0	0	0	0	0	0	34.5	34.5	34.5	33.363	284	284	0	40.598	9.2	6.3	3.5	6.3	3.5	3.5	6.3	14.4	13	9.2	14.1	18.3	0	0	0	0	0	0	5500300000	768360000	765240000	89718000
Protein NipSnap homolog 2	Gbas	5	4	5	2	5	1	2	3	4	2	4	2	0	0	0	0	0	0	24.6	24.6	24.6	32.932	281	281	0	83.651	14.6	11.7	14.9	6.8	15.7	3.6	6.4	10.7	15.7	6.8	10.7	6.8	0	0	0	0	0	0	9385900000	896960000	871240000	840020000
Septin-7	2024-09-07	2	4	5	5	9	0	1	1	6	2	2	1	0	0	0	0	0	0	30.7	30.7	28.7	50.549	436	436;430	0	237.82	4.8	9.6	8.9	14.9	19.7	0	2.8	2.1	18.6	5	7.1	1.8	0	0	0	0	0	0	6654800000	96642000	206040000	728470000
Eukaryotic translation initiation factor 6	Eif6	2	2	2	1	1	0	1	1	2	0	1	0	0	0	0	0	0	0	21.6	21.6	21.6	26.511	245	245	0	22.816	11	11	11.4	7.3	7.3	0	7.3	7.3	11.4	0	7.3	0	0	0	0	0	0	0	2183600000	127240000	171180000	480010000
Acyl-coenzyme A thioesterase 1	Acot1	0	0	0	0	0	0	2	4	3	1	3	1	0	0	0	0	0	0	49.6	49.6	16	46.135	419	419	0	323.31	2.6	4.5	4.5	0	2.6	2.6	17.9	33.4	30.3	31.7	25.1	11.2	0	0	0	0	0	0	14759000000	96068000	219650000	244080000
60S ribosomal protein L35a	Rpl35a	1	1	2	2	2	1	0	5	3	1	0	0	0	0	0	0	0	0	40	40	40	12.554	110	110	0	14.395	10.9	10.9	19.1	14.5	19.1	6.4	0	31.8	17.3	8.2	0	0	0	0	0	0	0	0	26482000000	65264000	119500000	442130000
Sarcoplasmic/endoplasmic reticulum calcium ATPase 2	Atp2a2	15	14	10	11	13	11	6	0	7	7	10	4	0	0	0	0	0	0	33.5	20.1	20.1	114.86	1044	1044	0	323.31	24.3	23.3	17.6	19.3	24	16.9	10.1	1.4	9.3	10	14.7	8.6	0	0	0	0	0	1	18893000000	5001700000	2908800000	1511700000
Transcription elongation factor SPT5	Supt5h	0	0	0	0	0	0	0	0	0	0	0	0	0	0	0	0	0	0	8.6	8.6	8.6	120.66	1082	1082	0	7.8733	0	0	0	0	0	0	0	0	0	0	0	0	0	0	0	0	0	0	476980000	0	0	0
Integrin-linked protein kinase	Ilk	7	4	3	6	8	6	1	0	3	3	5	1	0	0	0	0	0	0	27.7	27.7	27.7	51.373	452	452	0	59.821	18.6	12.2	7.7	16.8	21.7	15.5	2.2	0	8	9.1	13.5	3.3	0	0	0	0	0	0	5407600000	1170200000	432550000	665770000
Chondroadherin	Chad	0	0	0	0	0	0	0	0	0	0	0	0	0	0	0	0	0	0	31.8	31.8	31.8	40.348	358	358	0	83.899	0	0	0	0	0	0	0	0	0	0	0	0	0	0	0	0	0	0	1320600000	0	0	0
Proteasome subunit beta type-5	Psmb5	0	0	0	0	0	0	1	2	3	0	1	1	0	0	0	0	0	0	34.8	34.8	34.8	28.532	264	264	0	27.024	0	0	0	0	0	0	4.9	8.7	14	0	4.9	3.4	0	0	0	0	0	0	2503800000	0	0	0
ATP-dependent RNA helicase A	Dhx9	0	2	9	8	9	0	0	0	10	0	0	0	0	0	0	0	0	0	14.4	14.4	14.4	149.47	1380	1380	0	108.54	0	1.7	7.5	6.7	8.1	0	0	0	8.6	0	0	0	0	0	0	0	0	0	3184100000	0	119620000	1607100000
Dolichol-phosphate mannosyltransferase subunit 1	Dpm1	3	5	4	3	4	2	0	0	0	1	1	1	0	0	0	0	0	0	38.8	38.8	38.8	29.174	260	260	0	39.17	16.2	25.8	21.2	13.8	18.1	8.5	0	0	0	4.6	5.4	5.4	0	0	0	0	0	0	1645600000	122500000	464910000	471430000
Phosphatidylinositol 4-phosphate 5-kinase type-1 gamma	Pip5k1c	2	0	1	0	0	0	0	0	0	0	0	0	0	0	0	0	0	0	3.2	3.2	3.2	72.407	661	661	0.0038023	1.9368	3.2	0	1.5	0	0	0	0	0	0	0	0	0	0	0	0	0	0	0	110410000	84705000	0	25701000
Eukaryotic translation initiation factor 3 subunit D	Eif3d	1	1	2	1	2	0	0	2	1	1	2	0	0	0	0	0	0	0	19.7	19.7	19.7	63.988	548	548	0	82.835	2.2	2.2	3.6	1.8	4	0	0	4.7	1.8	2.6	4.4	0	0	0	0	0	0	0	1862500000	27280000	25542000	123870000
PDZ and LIM domain protein 3	Pdlim3	1	0	1	5	4	2	0	0	0	0	0	0	0	0	0	0	0	0	33.9	33.9	33.9	34.299	316	316	0	51.917	4.7	0	4.7	24.7	18.7	8.2	0	0	0	0	0	0	0	0	0	0	0	0	1339900000	39074000	0	280190000
Probable phospholipid-transporting ATPase IIA;Probable phospholipid-transporting ATPase IIB	Atp9a;Atp9b	4	3	2	0	0	0	0	0	0	0	0	0	0	0	0	0	0	0	6.5	6.5	6.5	118.61	1047	1047;1146	0	10.659	4.2	3.5	2.1	0	0	0	0	0	0	0	0	0	0	0	0	0	0	0	299690000	162720000	74306000	62661000
Phosphoglycerate mutase 2	Pgam2	0	0	0	0	0	0	1	5	5	4	3	2	0	0	0	0	0	0	40.7	28.5	28.5	28.827	253	253	0	55.355	7.9	4	4	7.9	7.9	4	8.3	33.2	30	28.9	26.5	11.5	0	0	0	0	0	0	3190400000	0	0	0
Elongation factor 1-beta	Eef1b	1	2	4	2	3	2	0	3	2	2	3	0	0	0	0	0	0	0	35.6	35.6	35.6	24.693	225	225	0	279.01	6.7	14.7	28.4	14.7	17.8	14.7	0	20.4	14.7	14.7	17.8	0	0	0	0	0	0	0	7082100000	169160000	273470000	887630000
Heme oxygenase 2	Hmox2	4	4	2	1	0	1	0	0	0	0	0	0	0	0	0	0	0	0	28.9	28.9	28.9	35.738	315	315	0	16.962	16.5	13.3	7.9	4.1	0	4.1	0	0	0	0	0	0	0	0	0	0	0	0	894200000	170210000	331070000	69395000
Epsilon-sarcoglycan	Sgce	1	1	0	1	1	1	0	0	0	0	0	0	0	0	0	0	0	0	2.3	2.3	2.3	49.735	437	437	0.0010093	2.524	2.3	2.3	0	2.3	2.3	2.3	0	0	0	0	0	0	0	0	0	0	0	0	160660000	46419000	46658000	0
Protein tyrosine phosphatase type IVA 2;Protein tyrosine phosphatase type IVA 1	Ptp4a2;Ptp4a1	1	1	1	0	1	1	0	0	0	0	0	0	0	0	0	0	0	0	8.4	8.4	8.4	19.127	167	167;173	0.0077679	1.6529	8.4	8.4	8.4	0	8.4	8.4	0	0	0	0	0	0	0	0	0	0	0	0	321670000	96568000	89458000	69424000
Cell death activator CIDE-B	Cideb	2	2	0	0	0	0	0	0	0	0	0	0	0	0	0	0	0	0	7.3	7.3	7.3	24.8	219	219	0.0022026	2.2139	7.3	7.3	0	0	0	0	0	0	0	0	0	0	0	0	0	0	0	0	70313000	35704000	34609000	0
Ataxin-2	Atxn2	0	0	0	0	0	0	0	0	0	0	0	0	0	0	0	0	0	0	9.3	9.3	9.3	136.48	1285	1285	0	26.294	0	0	0	0	0	0	0	0	0	0	0	0	0	0	0	0	0	0	409140000	0	0	0
Glycylpeptide N-tetradecanoyltransferase 1	Nmt1	1	1	1	2	2	1	0	2	2	0	0	0	0	0	0	0	0	0	19.2	19.2	17.7	56.888	496	496	0	38.628	3.8	3.8	3.8	5.6	6.2	2.4	0	5.2	6.2	0	0	0	0	0	0	0	0	0	1680300000	0	39040000	70593000
Glycylpeptide N-tetradecanoyltransferase 2	Nmt2	0	0	0	0	0	0	0	0	0	0	0	0	0	0	0	0	0	0	3.4	2.1	2.1	60.484	529	529	0.00028321	3.9421	0	0	0	0	0	0	0	0	0	0	0	0	0	0	0	0	0	0	133620000	0	0	0
Band 4.1-like protein 2	Epb41l2	0	0	1	0	1	0	0	0	0	0	0	0	0	0	0	0	0	0	17.8	15.9	15.9	109.94	988	988	0	30.136	0	0	1.2	0	1.6	0	0	0	0	1.2	0	0	0	0	0	0	0	0	608270000	0	0	44774000
Phospholipid hydroperoxide glutathione peroxidase, mitochondrial	Gpx4	4	4	4	5	4	3	1	5	5	5	6	4	2	2	0	1	1	2	31.5	31.5	31.5	22.228	197	197	0	61.116	22.3	22.3	22.3	22.8	22.3	11.7	5.1	22.8	26.9	26.9	27.4	20.8	13.2	11.2	0	6.1	5.1	11.2	24190000000	1185300000	1480100000	1153200000
Butyrophilin-like protein 2	Btnl2	0	2	0	1	0	0	0	0	0	0	0	0	0	0	0	0	0	0	8.6	8.6	8.6	50.894	454	454	0	5.3655	0	6.2	0	2.4	0	0	0	0	0	0	0	0	0	0	0	0	0	0	102140000	0	96616000	0
Cathepsin S	Ctss	0	2	0	0	0	0	0	0	0	0	0	0	0	0	0	0	0	0	7.9	7.9	7.9	38.474	340	340	0	4.3126	0	7.9	0	0	0	0	0	0	0	0	0	0	0	0	0	0	0	0	74556000	0	74556000	0
ER membrane protein complex subunit 8	Emc8	0	1	0	0	0	0	0	0	0	0	0	0	0	0	0	0	0	0	16.9	16.9	16.9	23.348	207	207	0	5.2195	0	4.3	0	0	0	0	0	0	0	0	0	0	0	0	0	0	0	0	350590000	0	158510000	0
PDZ and LIM domain protein 1	Pdlim1	0	2	4	7	6	0	0	0	0	0	0	0	0	0	0	0	0	0	47.7	47.7	47.7	35.774	327	327	0	184.67	0	9.2	18.3	21.4	21.4	0	0	0	0	0	0	0	0	0	0	0	0	0	4454700000	0	84265000	431590000
Vesicle-associated membrane protein 8	Vamp8	1	0	0	0	1	0	1	0	1	0	0	0	0	0	0	0	0	0	30.7	30.7	30.7	11.451	101	101	0.00053648	3.2247	7.9	0	0	0	7.9	0	13.9	0	13.9	0	0	0	0	0	0	0	0	0	417200000	36972000	0	0
Membrane primary amine oxidase	Aoc3	3	6	1	0	5	1	0	0	0	0	0	0	0	0	0	0	0	0	14.6	14.6	14.6	84.533	765	765;757	0	16.957	5.6	11.1	1.6	0	9.9	1.7	0	0	0	0	0	0	0	0	0	0	0	0	1087600000	148650000	599360000	42095000
Proteasome subunit alpha type-3	Psma3	0	0	1	0	1	0	1	3	3	0	1	0	0	0	0	0	0	0	24.3	24.3	24.3	28.405	255	255	0	11.905	0	0	4.7	0	4.7	0	4.7	11.4	11.4	0	4.7	0	0	0	0	0	0	0	2015600000	0	0	33350000
Syntaxin-7	Stx7	0	0	1	1	1	0	1	1	5	0	1	0	0	0	0	0	0	0	25.7	25.7	25.7	29.82	261	261	0	124.13	0	0	5	5	5	0	5	5	25.7	0	5	0	0	0	0	0	0	0	707400000	0	0	49261000
Monocarboxylate transporter 2	Slc16a7	0	0	0	0	0	0	0	0	0	0	0	0	0	0	0	0	1	0	3.9	3.9	3.9	52.603	484	484	1	-2	0	0	0	0	0	0	0	0	0	0	0	0	0	0	0	0	2.1	0	70102000	0	0	0
14-3-3 protein sigma	Sfn	1	1	2	0	0	0	0	0	1	0	0	0	0	0	0	0	0	0	48.8	38.7	38.7	27.706	248	248	0	323.31	12.5	8.5	16.9	7.3	7.3	7.3	4	10.1	10.1	6.9	7.3	4	0	0	0	0	0	0	9049300000	27797000	39881000	167930000
UDP-glucose 6-dehydrogenase	Ugdh	13	11	14	14	14	10	4	4	6	6	10	3	0	0	0	0	0	0	48.9	48.9	48.9	54.831	493	493	0	323.31	34.5	32.3	36.5	35.7	33.9	31.6	12.2	13.6	21.9	18.9	26	7.3	0	0	0	0	0	0	27468000000	4835700000	5021200000	7880100000
Sorting nexin-3	Snx3	0	0	1	0	1	0	0	2	3	1	3	0	0	0	0	0	0	0	26.5	26.5	26.5	18.757	162	162	0	65.127	0	0	6.8	0	6.8	0	0	11.7	17.9	6.8	21.6	0	0	0	0	0	0	0	572270000	0	0	31179000
Sorting nexin-12	Snx12	0	0	0	0	0	0	0	3	2	1	1	0	0	0	0	0	0	0	22.4	17	17	19.116	165	165	0.0005481	3.506	0	0	0	0	0	0	0	17	17	6.7	6.7	0	0	0	0	0	0	0	1107100000	0	0	0
Very-long-chain 3-oxoacyl-CoA reductase	Hsd17b12	7	5	6	4	4	4	0	2	2	0	3	1	0	0	0	0	0	0	29.2	29.2	29.2	34.741	312	312	0	132.47	24.4	18.9	25.3	17.6	17.6	16	0	8	5.8	0	13.1	5.1	0	0	0	0	0	0	8456900000	1884200000	2277700000	1696200000
Fibroblast growth factor-binding protein 1	Fgfbp1	0	0	0	0	0	0	0	0	0	0	0	0	0	0	0	0	0	0	5.2	5.2	5.2	28.294	251	251	0.0098832	1.5312	0	0	0	0	0	0	0	0	0	0	0	0	0	0	0	0	0	0	14249000	0	0	0
SRSF protein kinase 1	Srpk1	0	0	1	0	0	0	0	0	0	1	0	0	0	0	0	0	0	0	8.2	8.2	8.2	73.088	648	648;681;565	0	6.6953	0	0	1.4	0	0	0	0	0	0	1.4	0	0	0	0	0	0	0	0	173980000	0	0	52453000
Protein diaphanous homolog 2	Diaph2	0	0	0	0	0	0	0	0	0	0	0	0	0	0	0	0	0	0	4	4	4	124.87	1098	1098	0	6.6669	0	0	0	0	0	0	0	0	0	0	0	0	0	0	0	0	0	0	90258000	0	0	0
Polymeric immunoglobulin receptor;Secretory component	Pigr	11	8	6	8	10	9	0	0	0	0	0	0	0	0	0	0	0	0	18.5	18.5	18.5	84.998	771	771	0	144.86	17.4	12.7	11.2	14.8	17.1	15.6	0	0	0	0	0	0	0	0	0	0	0	0	10116000000	4602200000	1556800000	776580000
[Pyruvate dehydrogenase (acetyl-transferring)] kinase isozyme 4, mitochondrial	Pdk4	0	0	0	0	0	0	0	0	0	0	0	0	0	0	0	0	0	0	4.4	2.7	2.7	46.596	412	412	0.0081893	1.6164	1.7	1.7	1.7	0	1.7	0	0	0	0	0	0	0	0	0	0	0	0	0	12751000	0	0	0
Sphingomyelin phosphodiesterase 2	Smpd2	5	3	5	1	1	2	0	0	0	1	1	0	0	0	0	0	0	0	15.8	15.8	15.8	47.466	419	419	0	323.31	11.2	7.4	11.9	3.8	3.8	6	0	0	0	1.9	1.9	0	0	0	0	0	0	0	1357300000	347750000	405620000	491920000
Solute carrier family 22 member 2	Slc22a2	0	0	0	0	0	0	0	2	3	3	3	0	0	0	0	0	0	0	8.9	8.9	7.1	61.83	553	553	0	76.12	0	0	0	0	0	0	1.8	5.6	7.1	8.9	7.1	1.8	0	0	0	0	0	0	2622600000	0	0	0
Peroxisomal membrane protein PMP34	Slc25a17	1	1	0	0	0	0	0	0	0	1	0	0	0	0	0	0	0	0	2.9	2.9	2.9	34.412	307	307	0.0026335	2.005	2.9	2.9	0	0	0	0	0	0	0	2.9	0	0	0	0	0	0	0	0	221640000	138170000	68195000	0
Peripheral plasma membrane protein CASK	Cask	0	0	0	0	1	0	1	0	1	0	0	0	0	0	0	0	0	0	6	6	6	105.11	926	926	0	4.6976	0	0	0	0	1.1	0	1.1	0	1.2	0	0	0	0	0	0	0	0	0	539660000	0	0	0
Prefoldin subunit 2	Pfdn2	0	0	1	0	0	0	0	2	1	0	2	0	0	0	0	0	0	0	23.4	23.4	23.4	16.534	154	154	0	41.391	0	0	7.8	0	0	0	0	16.9	7.8	0	16.9	0	0	0	0	0	0	0	579160000	0	0	46813000
Reticulon-2	Rtn2	0	0	0	0	0	0	0	0	0	0	0	0	0	0	0	0	0	0	13.2	13.2	13.2	51.346	471	471	0	146.4	0	0	0	0	0	0	0	0	0	0	0	0	0	0	0	0	0	0	462260000	0	0	0
Collagen alpha-1(V) chain	Col5a1	0	0	0	0	0	0	0	0	0	0	0	0	0	0	0	0	0	0	4.4	4.4	3.8	183.67	1838	1838	0	13.048	0	0	0	0	0	0	0	0	0	0	0	0	0	0	0	0	0	0	294590000	0	0	0
Craniofacial development protein 1	Cfdp1	0	0	0	0	0	0	0	0	0	0	0	0	0	0	0	0	0	0	23.1	23.1	23.1	32.921	295	295	0	8.1296	0	0	0	0	0	0	0	0	0	0	0	0	0	0	0	0	0	0	370510000	0	0	0
Protein Wiz	Wiz	0	0	1	0	0	0	0	0	0	0	0	0	0	0	0	0	0	0	1.9	1.9	1.9	184.29	1684	1684	0.00052535	2.9769	0	0	0.7	0	0	0	0	0	0	0	0	0	0	0	0	0	0	0	110600000	0	0	32891000
Intelectin-1a	Itln1	1	3	1	0	2	0	0	0	0	0	0	0	0	0	0	0	0	0	23.3	23.3	23.3	34.952	313	313;313	0	10.866	3.5	12.1	6.4	0	4.8	0	0	0	0	0	0	0	0	0	0	0	0	0	572110000	12915000	73483000	133100000
Anterior gradient protein 2 homolog	Agr2	4	4	4	4	4	3	0	0	0	0	0	0	0	0	0	0	0	0	32.6	32.6	32.6	19.92	175	175	0	116.79	32.6	32.6	32.6	32.6	32.6	26.3	0	0	0	0	0	0	0	0	0	0	0	0	17746000000	4204600000	3150000000	5482500000
	Naglu	16	14	12	9	10	6	0	0	0	0	0	0	0	0	0	0	0	0	29	29	29	82.595	739	739	0	284.92	27.5	25	22.7	16.1	18.7	9.9	0	0	0	0	0	0	0	0	0	0	0	0	7464100000	2387600000	2202400000	1319400000
Unconventional myosin-Ia	Myo1a	26	33	29	25	28	20	0	0	0	0	0	0	0	0	0	0	0	0	45.7	45.1	41.7	118.69	1043	1043	0	323.31	32.4	40.8	35.4	31.5	33	25.2	0	0	0	1.5	3.2	0	0	0	0	0	0	0	135210000000	20977000000	46563000000	36878000000
Cadherin-16	Cdh16	0	0	0	0	0	0	2	4	12	3	9	1	0	0	0	0	0	0	25.8	25.8	25.8	89.859	830	830	0	323.31	0	0	0	0	0	0	2.9	8.6	21.9	4.7	19.9	1.3	0	0	0	0	0	0	4073000000	0	0	0
WD repeat-containing protein 1	Wdr1	10	9	3	7	8	1	2	15	12	4	5	1	0	0	0	1	1	0	42.2	42.2	42.2	66.406	606	606	0	276.79	25.9	17.8	8.7	14.9	18	3.6	5.3	36	31	11.6	10.9	1.7	0	0	0	1.3	1.3	0	16739000000	742390000	1612200000	393090000
Electrogenic sodium bicarbonate cotransporter 1	Slc4a4	0	0	0	0	0	0	1	1	9	1	2	0	0	0	0	0	0	0	14.9	14.9	14.9	121.48	1079	1079	0	184.99	0	0	0	0	0	0	2.2	1.6	11.5	1.7	2.8	0	0	0	0	0	0	0	1213900000	0	0	0
Inhibitor of nuclear factor kappa-B kinase subunit beta	Ikbkb	0	0	0	0	0	0	0	0	0	0	0	0	0	0	0	0	0	0	1.7	1.7	1.7	86.689	757	757	0.0042263	1.8455	0	0	0	0	0	0	0	0	0	0	0	0	0	0	0	0	0	0	0	0	0	0
Vesicle transport through interaction with t-SNAREs homolog 1B	Vti1b	0	0	0	0	0	0	0	0	1	0	0	0	0	0	0	0	0	0	5.2	5.2	5.2	26.713	232	232	0.00028927	4.277	0	0	0	0	0	0	0	0	5.2	0	0	0	0	0	0	0	0	0	22270000	0	0	0
Advillin	Avil	3	3	1	2	1	2	0	0	0	0	0	0	0	0	0	0	0	0	8.5	7.6	7.6	92.031	819	819	0	13.916	4.5	4.2	2.2	2.4	1.2	2.6	0	0	0	0	0	0	0	0	0	0	0	0	437080000	118230000	131930000	80218000
Bifunctional 3-phosphoadenosine 5-phosphosulfate synthase 2;Sulfate adenylyltransferase;Adenylyl-sulfate kinase	Papss2	16	17	17	13	9	5	5	12	12	11	16	4	0	0	0	0	0	0	36.1	36.1	36.1	70.35	621	621	0	205.32	29.3	30.1	29.8	25	16.7	10.3	9.3	24.8	21.3	19.2	28.5	7.2	0	0	0	0	0	0	21402000000	2693900000	3573700000	5417700000
Metaxin-2	Mtx2	0	0	0	0	0	0	0	0	2	0	0	0	0	0	0	0	0	0	15.2	15.2	15.2	29.758	263	263	0	21.353	0	0	0	0	0	0	0	0	15.2	0	0	0	0	0	0	0	0	0	97431000	0	0	0
Kinesin light chain 1	Klc1	0	0	0	0	0	0	0	0	0	0	0	0	0	0	0	0	0	0	8.1	8.1	8.1	61.449	541	541	0	7.9441	0	0	0	0	0	0	0	0	0	0	0	0	0	0	0	0	0	0	276910000	0	0	0
Kinesin light chain 2	Klc2	0	0	0	0	0	0	0	0	0	0	0	0	0	0	0	0	0	0	10.7	8.7	8.7	66.662	599	599	0	11.034	0	0	0	0	0	0	0	0	0	0	0	0	0	0	0	0	0	0	146130000	0	0	0
Retinol dehydrogenase 7	Rdh7;Rdh1;Rdh19	2	2	1	2	1	3	0	0	0	0	0	0	0	0	0	0	0	0	24.1	24.1	9.5	35.66	316	316;317;318	0	17.897	14.2	17.4	14.2	12.3	16.5	19.6	4.4	0	3.2	4.4	3.2	3.2	0	0	0	0	0	0	2462100000	857000000	513380000	370740000
7-dehydrocholesterol reductase	Dhcr7	1	1	0	1	1	3	0	0	0	0	0	0	0	0	0	0	0	0	8.3	8.3	8.3	53.918	471	471	0	36.536	1.9	4.7	0	1.7	1.7	8.3	0	0	0	0	0	0	0	0	0	0	0	0	854310000	77465000	97865000	0
Calpain small subunit 1	Capns1	1	3	1	1	3	2	0	1	3	0	3	0	0	0	0	0	0	0	22.7	22.7	22.7	28.463	269	269	0	29.399	4.8	17.8	5.6	8.9	19.3	10.4	0	5.6	19.3	0	19.3	0	0	0	0	0	0	0	1433300000	69401000	195640000	57905000
Cytoplasmic dynein 1 intermediate chain 2	Dync1i2	5	8	6	3	2	3	2	2	3	3	2	1	0	0	0	0	0	0	23.7	23.7	23.7	68.393	612	612	0	159.83	8.5	14.7	14.4	5.7	3.8	5.6	3.9	3.1	7.2	6.9	4.1	2.3	0	0	0	0	0	0	4720500000	701180000	1390800000	615650000
Perilipin-4	Plin4	2	0	0	1	1	0	0	0	0	0	0	0	0	0	0	0	0	0	17.8	17.8	17.8	139.41	1403	1403	0	14.49	5.3	0	0	4.7	4.7	0	0	0	0	0	0	0	0	0	0	0	0	0	171500000	45103000	0	0
Palmitoyl-protein thioesterase 1	Ppt1	2	3	2	1	1	1	1	2	3	0	0	1	0	0	0	0	0	0	16.3	16.3	16.3	34.49	306	306	0	28.987	8.8	13.4	8.8	3.9	3.9	2.9	4.9	6.9	11.8	0	0	4.6	0	0	0	0	0	0	1506000000	374150000	476970000	165960000
Zinc finger RNA-binding protein	Zfr	0	0	0	0	0	0	0	0	0	0	0	0	0	0	0	0	0	0	2.7	2.7	2.7	116.86	1074	1074	0.00054348	3.3958	0	0	0	0	0	0	0	0	0	0	0	0	0	0	0	0	0	0	50216000	0	0	0
Aromatic-L-amino-acid decarboxylase	Ddc	12	14	12	6	2	1	0	2	0	5	7	1	0	0	0	0	0	0	34.6	34.6	34.6	53.873	480	480	0	323.31	29.8	34.2	31	19.2	5.2	4.8	0	6	0	9.6	23.5	2.7	0	0	0	0	0	0	8090500000	2769000000	2773100000	1378200000
COP9 signalosome complex subunit 3	Cops3	0	0	1	0	0	0	0	1	0	0	0	0	0	0	0	0	0	0	18.7	18.7	18.7	47.832	423	423	0	75.931	0	0	3.5	0	0	0	0	2.6	0	0	0	0	0	0	0	0	0	0	633840000	0	0	21836000
COP9 signalosome complex subunit 4	Cops4	0	1	3	2	1	0	1	3	5	0	0	1	0	0	0	0	0	0	33.7	33.7	33.7	46.284	406	406	0	203.59	0	3.9	8.1	6.4	3.4	0	3.9	9.4	14.5	0	0	3.9	0	0	0	0	0	0	2184400000	0	14896000	172200000
COP9 signalosome complex subunit 6	Cops6	1	0	1	2	1	0	1	0	1	1	2	2	0	0	0	0	0	0	30.6	30.6	30.6	35.88	324	324	0	64.769	3.4	0	4.6	7.1	3.4	0	3.4	0	2.5	4.6	8	9	0	0	0	0	0	0	1004000000	12924000	0	21255000
Heterogeneous nuclear ribonucleoproteins A2/B1	Hnrnpa2b1	4	6	9	6	8	3	4	10	12	4	4	4	0	1	0	0	0	0	48.2	48.2	48.2	37.402	353	353	0	323.31	16.1	23.2	29.5	22.1	27.5	11.9	17.3	34.3	34.6	14.4	15.9	11.3	0	4.8	0	0	0	0	39177000000	410860000	1298500000	7290200000
Sodium-dependent neutral amino acid transporter B(0)AT3	Slc6a18	0	0	0	0	0	0	1	0	0	1	1	2	0	0	0	0	0	0	8.6	8.6	8.6	69.228	615	615	0	57.724	0	0	0	0	0	0	2.9	0	0	1.5	1.5	7.2	0	0	0	0	0	0	223760000	0	0	0
Catechol O-methyltransferase	Comt	2	2	1	1	1	0	0	6	4	1	3	0	0	0	0	0	0	0	32.1	32.1	32.1	29.486	265	265	0	37.284	13.2	8.3	6	4.5	6	0	0	32.1	22.6	6	18.5	0	0	0	0	0	0	0	1603500000	178950000	231310000	26371000
Golgi SNAP receptor complex member 1	Gosr1	0	0	0	0	0	0	0	0	0	0	0	0	0	0	0	0	0	0	4.8	4.8	4.8	28.489	250	250	0.0062471	1.7316	0	0	0	0	0	0	0	0	0	0	0	0	0	0	0	0	0	0	14860000	0	0	0
Serine/threonine-protein kinase PAK 1	Pak1	0	0	0	0	0	0	1	0	1	0	0	0	0	0	0	0	0	0	9.4	2.2	2.2	60.736	545	545	0.0026392	2.0236	0	0	2.4	0	0	0	2.2	0	2.2	0	0	0	0	0	0	0	0	0	107450000	0	0	0
Ragulator complex protein LAMTOR3	Lamtor3	0	0	1	0	0	0	0	0	3	0	0	0	0	0	0	0	0	0	50	50	50	13.553	124	124	0	18.783	0	0	8.9	0	0	0	0	0	50	0	0	0	0	0	0	0	0	0	149170000	0	0	35032000
Bromodomain-containing protein 7	Brd7	1	0	0	1	1	1	0	0	2	1	1	0	0	0	0	0	0	0	5.5	5.5	5.5	73.999	651	651	0	85.656	3.7	0	0	3.7	3.7	3.7	0	0	5.5	3.7	3.7	0	0	0	0	0	0	0	523880000	58453000	0	0
Protein CREG1	Creg1	3	1	0	2	2	1	0	0	0	0	1	0	0	0	0	1	0	0	19.5	19.5	19.5	24.452	220	220	0	113.85	14.5	8.2	0	13.2	13.2	8.2	0	0	0	0	8.2	0	0	0	0	5	0	0	1000800000	360700000	159720000	0
26S protease regulatory subunit 6A	Psmc3	11	9	5	10	6	1	6	3	2	5	7	3	0	0	0	0	0	0	53.6	53.6	53.6	49.548	442	442	0	323.31	36.2	31	16.3	31.7	17.2	2	22.2	8.8	5	17.9	23.5	9.3	0	0	0	0	0	0	6518000000	963810000	886020000	323010000
ATP-dependent Clp protease proteolytic subunit, mitochondrial	Clpp	0	0	1	0	0	0	1	1	5	2	1	0	0	0	0	0	0	0	31.6	31.6	31.6	29.8	272	272	0	32.863	0	0	5.5	0	0	0	5.5	6.6	22.1	9.9	5.5	0	0	0	0	0	0	0	709300000	0	0	36702000
C-terminal-binding protein 1	Ctbp1	4	3	1	3	4	1	0	0	0	0	2	0	0	0	0	0	0	0	21.3	21.3	17.5	47.744	441	441	0	15.094	12.9	10.4	1.8	10.7	12.7	3.6	0	0	2	0	6.3	0	0	0	0	0	0	0	3473600000	348080000	289060000	340980000
Ensconsin	Map7	0	0	0	0	0	0	0	0	0	0	0	0	0	0	0	0	0	0	3.6	3.6	3.6	82.021	730	730	0.00099379	2.3708	0	0	0	0	0	0	0	0	0	0	0	0	0	0	0	0	0	0	42828000	0	0	0
3-keto-steroid reductase	Hsd17b7	0	2	0	0	0	0	0	0	0	0	0	0	0	0	0	0	0	0	6.6	6.6	6.6	37.316	334	334	0.0042333	1.8576	0	6.6	0	0	0	0	0	0	0	0	0	0	0	0	0	0	0	0	66645000	0	66645000	0
Baculoviral IAP repeat-containing protein 6	Birc6	2	0	0	0	0	0	0	0	0	0	0	0	0	0	0	0	0	0	5.1	5.1	5.1	532.16	4882	4882	0	60.105	0.6	0	0	0	0	0	0	0	0	0	0	0	0	0	0	0	0	0	960940000	52495000	0	0
Ribonuclease P protein subunit p30	Rpp30	0	0	0	0	0	0	0	0	0	0	0	0	0	0	0	0	0	0	8.6	8.6	8.6	29.473	268	268	0.0090416	1.5678	0	0	0	0	0	0	0	0	0	0	0	0	0	0	0	0	0	0	7422400	0	0	0
Signal transducing adapter molecule 2	Stam2	0	0	1	2	1	0	0	0	0	0	0	0	0	0	0	0	0	0	6.3	4.4	4.4	57.454	523	523	0.00051921	2.8206	1.9	0	1.9	6.3	1.9	0	0	0	0	0	0	0	0	0	0	0	0	0	104100000	0	0	56770000
Isocitrate dehydrogenase [NADP] cytoplasmic	Idh1	7	7	6	6	3	3	7	20	18	15	19	5	0	0	0	0	0	0	58.9	58.9	56.8	46.674	414	414	0	323.31	20.8	22	19.1	20.5	10.1	8	20	51.2	42.3	40.1	44	11.1	0	0	0	0	0	0	45509000000	1114500000	624180000	556940000
ADP-ribosylation factor-like protein 6	Arl6	0	0	0	0	0	0	1	0	0	1	0	0	0	0	0	0	0	0	7	7	7	20.959	186	186	0.0077537	1.6301	0	0	0	0	0	0	7	0	0	7	0	0	0	0	0	0	0	0	26810000	0	0	0
Putative hydrolase RBBP9	Rbbp9	0	0	0	0	0	0	1	1	3	0	2	0	0	0	0	0	0	0	21	21	21	20.911	186	186	0	8.3028	0	0	0	0	0	0	4.3	8.1	21	0	16.7	0	0	0	0	0	0	0	637700000	0	0	0
Short-chain dehydrogenase/reductase 3	Dhrs3	2	3	0	0	0	0	1	0	0	0	1	0	0	0	0	0	0	0	17.9	17.9	17.9	33.652	302	302	0	6.0698	9.3	12.9	0	0	0	0	4.3	0	0	0	4.3	0	0	0	0	0	0	0	190420000	64189000	91060000	0
Apoptotic protease-activating factor 1	Apaf1	6	4	2	1	1	0	0	0	0	0	0	0	0	0	0	0	0	0	4.6	4.6	4.6	141	1249	1249	0	10.14	4.6	3.1	1.5	0.7	0.7	0	0	0	0	0	0	0	0	0	0	0	0	0	603320000	233630000	181790000	148670000
Tumor protein 63	Tp63	0	0	0	0	0	0	0	0	0	0	0	0	0	0	0	0	0	0	8.1	8.1	8.1	76.788	680	680	0	12.167	0	0	0	0	0	0	0	0	0	0	0	0	0	0	0	0	0	0	184090000	0	0	0
Sterol O-acyltransferase 2	Soat2	10	6	3	4	4	7	0	0	0	0	0	0	0	0	0	0	0	0	17.9	17.9	17.9	60.597	525	525	0	240.29	15.8	13.1	6.5	7	8	13.9	0	0	0	0	0	0	0	0	0	0	0	0	5308300000	3122200000	1293200000	236470000
Protein lin-7 homolog C;Protein lin-7 homolog A	Lin7c;Lin7a	0	0	1	0	0	0	1	0	4	1	2	1	0	0	0	0	0	0	23.9	23.9	23.9	21.834	197	197;233;207	0	9.1984	0	0	5.1	0	0	0	6.6	0	23.9	6.6	11.7	6.6	0	0	0	0	0	0	864770000	0	0	61944000
Glucosamine-6-phosphate isomerase 1	Gnpda1	0	0	4	2	2	0	0	6	6	0	2	1	0	0	0	0	0	0	50.9	50.9	42.9	32.549	289	289	0	78.282	4.2	4.2	33.2	15.2	19	0	3.8	36.7	36.7	8	15.6	6.9	0	0	0	0	0	0	3622100000	11947000	12724000	409300000
2-amino-3-ketobutyrate coenzyme A ligase, mitochondrial	Gcat	2	2	2	1	0	1	0	4	3	4	3	1	0	3	2	1	1	1	15.1	15.1	15.1	44.93	416	416	0	204.65	8.4	7.5	5.8	2.4	0	2.4	0	12.7	6.7	11.8	9.1	2.4	0	8.4	5	2.4	2.4	2.4	2152100000	196020000	152020000	413410000
Alpha-actinin-3	Actn3	0	0	0	0	0	0	0	0	0	0	0	0	0	0	0	0	0	0	21.6	11.8	11.8	103.04	900	900	0	17.199	0	0	8	4.4	5.9	3.9	1.6	0	0	2.9	2.4	0	0	0	0	3.3	0	0	223850000	0	0	0
Legumain	Lgmn	2	0	0	0	0	0	1	2	2	1	1	0	0	0	0	0	0	0	11.7	11.7	11.7	49.372	435	435	0	159.69	7.8	0	0	0	0	0	6	5.7	5.7	6	6	0	0	0	0	0	0	0	779160000	212120000	0	0
Tripeptidyl-peptidase 1	Tpp1	1	0	0	0	1	0	0	1	1	0	1	0	0	0	0	0	0	0	2.5	2.5	2.5	61.341	562	562	0	43.154	2.5	0	0	0	2.5	0	0	2.5	2.5	0	2.5	0	0	0	0	0	0	0	662920000	63295000	0	0
SH3 and PX domain-containing protein 2A	Sh3pxd2a	0	0	0	0	0	0	0	0	0	0	0	0	0	0	0	0	0	0	1.9	1.9	1.9	124.2	1124	1124	0.0066928	1.7164	0	0	0	0	0	0	0	0	0	0	0	0	0	0	0	0	0	0	69505000	0	0	0
Integral membrane protein 2B;BRI2, membrane form;BRI2 intracellular domain;BRI2C, soluble form;Bri23 peptide	Itm2b	0	1	0	0	0	0	1	0	0	0	0	0	0	0	0	0	0	0	8.3	8.3	8.3	30.26	266	266	0.0035689	1.9471	0	3.4	0	0	0	0	4.9	0	0	0	0	0	0	0	0	0	0	0	121420000	0	71078000	0
Coronin-1A	Coro1a	0	1	1	1	0	0	0	4	0	0	0	0	0	0	0	0	0	0	9.3	9.3	9.3	50.989	461	461	0	27.725	0	3.5	3.5	3.5	0	0	0	9.3	0	0	0	0	0	0	0	0	0	0	520040000	0	49714000	190380000
Coatomer subunit epsilon	Cope	5	5	3	8	5	3	1	1	4	1	1	1	0	0	0	0	0	0	38.6	38.6	38.6	34.567	308	308	0	187.32	22.4	22.4	17.9	38.6	20.8	16.6	7.1	3.9	13.6	3.9	6.5	7.1	0	0	0	0	0	0	3816600000	459700000	559060000	216730000
RNA-binding protein 3	Rbm3	0	0	0	0	0	0	0	1	2	0	0	0	0	0	0	0	0	0	52.9	52.9	52.9	16.604	153	153	0	176.71	0	0	0	0	0	0	0	11.8	18.3	0	0	0	0	0	0	0	0	0	1976900000	0	0	0
Transcription factor Sp1	Sp1	0	0	0	1	1	0	0	0	0	0	0	0	0	0	0	0	0	0	3.6	3.6	3.6	80.731	784	784	0	81.419	0	0	0	3.6	3.6	0	0	0	0	0	0	0	0	0	0	0	0	0	56449000	0	0	0
Complement component C1q receptor	Cd93	0	1	1	0	0	0	0	0	0	1	0	0	0	0	0	0	0	0	3.1	3.1	3.1	69.354	644	644	0.00053177	3.1445	0	1.7	1.7	0	0	0	0	0	0	1.7	0	0	0	0	0	0	0	0	263300000	0	50048000	106870000
Caspase-8;Caspase-8 subunit p18;Caspase-8 subunit p10	Casp8	3	2	0	0	0	0	0	1	0	0	0	1	0	0	0	0	0	0	12.3	12.3	12.3	55.356	480	480	0	35.952	7.5	6.7	0	0	0	0	0	1.9	0	0	0	2.3	0	0	0	0	0	0	296090000	164870000	81100000	0
LanC-like protein 1	Lancl1	5	3	1	4	3	3	0	4	2	0	2	0	0	0	0	0	0	0	19.8	19.8	19.8	45.341	399	399	0	54.381	17	13	3	10.3	8.3	7	0	10.3	5	0	5	0	0	0	0	0	0	0	4255300000	438510000	248340000	70678000
Cytochrome b	Mt-Cyb	0	1	0	0	1	1	0	0	0	0	0	0	0	0	0	0	0	0	2.4	2.4	2.4	43.209	381	381	0.0090806	1.5972	0	2.4	0	0	2.4	2.4	0	0	0	0	0	0	0	0	0	0	0	0	76763000	0	37950000	0
Cytochrome P450 1A1	Cyp1a1	4	1	0	0	0	0	0	0	0	0	0	0	0	0	0	0	0	0	9.7	9.7	9.7	59.229	524	524;513	0	7.2989	9.7	2.3	0	0	0	0	0	0	0	0	0	0	0	0	0	0	0	0	139150000	125660000	13486000	0
Alcohol dehydrogenase 1	Adh1	10	11	8	8	8	8	7	11	8	6	9	3	0	0	0	0	0	0	37.6	37.6	37.6	39.771	375	375	0	256.91	28	28	19.2	25.9	24	22.1	24	30.9	25.6	15.2	28	10.1	0	0	0	0	0	0	77755000000	11746000000	10794000000	8840400000
Dihydrofolate reductase	Dhfr	1	1	1	0	0	0	2	2	4	3	3	1	0	0	0	0	0	0	46	46	46	21.606	187	187	0	57.234	8.6	8.6	5.3	0	0	0	13.9	13.9	23.5	22.5	26.7	8.6	0	0	0	0	0	0	1911800000	14953000	13972000	0
Cytochrome c oxidase subunit 2	Mtco2	2	2	1	2	3	2	2	5	5	1	5	1	0	0	0	0	0	0	49.8	49.8	49.8	25.976	227	227	0	243.03	13.2	13.2	4.4	13.2	20.3	13.2	15.9	23.8	25.1	4.4	27.8	14.5	0	0	0	0	0	0	6218500000	102270000	79962000	24717000
Cytochrome c oxidase subunit 3	mt-Co3	1	0	0	0	0	0	0	0	1	1	1	0	0	0	0	0	0	0	5.4	5.4	5.4	29.922	261	261	0.0010142	2.5861	5.4	0	0	0	0	0	0	0	5.4	5.4	5.4	0	0	0	0	0	0	0	436250000	52510000	0	0
Hypoxanthine-guanine phosphoribosyltransferase	Hprt1	0	0	0	0	0	0	1	0	0	2	1	0	0	0	0	0	0	0	24.3	24.3	24.3	24.57	218	218	0	5.6892	0	0	0	0	0	0	6	0	0	10.6	6	0	0	0	0	0	0	0	233240000	0	0	0
Alpha-amylase 1	Amy1	0	0	0	0	0	0	0	0	2	0	0	0	0	0	0	0	0	0	36.4	21.5	18.4	57.643	511	511	0	112.3	13.5	12.1	10.2	10.8	10.8	10.2	0	5.5	8.6	3.7	0	0	13.5	10.2	8.8	10.2	11.5	10.2	590560000	0	0	0
Pancreatic alpha-amylase;Alpha-amylase	Amy2;Amy2a1	11	11	9	8	9	10	0	2	3	1	1	0	13	12	14	11	11	13	49	49	37	57.318	508	508;245	0	323.31	41.3	37	33.9	34.3	32.9	34.1	0	10.2	14.4	5.9	2.2	0	44.7	37	40	34.3	37.2	38	237280000000	16067000000	18523000000	12332000000
Kallikrein 1-related peptidase b1;Kallikrein 1-related peptidase b9	Klk1b1;Klk1b9	0	0	0	0	0	0	0	0	0	0	0	0	0	0	0	0	0	0	17.6	17.6	17.6	29.021	261	261;261;261;261	0	6.0654	0	0	0	0	0	0	0	0	0	0	0	0	0	0	0	0	0	0	79660000	0	0	0
ATP synthase subunit a	Mtatp6	2	2	2	1	2	1	1	1	0	1	0	2	0	0	0	0	0	0	24.8	24.8	24.8	25.095	226	226	0	131.32	8.4	8.4	8.4	4.4	8.4	4.4	16.4	4.4	0	16.4	0	20.4	0	0	0	0	0	0	1681700000	356550000	467040000	237920000
Carbonic anhydrase 2	Ca2	2	2	0	2	1	1	8	16	11	6	7	3	0	0	0	0	0	0	79.6	79.6	79.6	29.032	260	260	0	323.31	8.5	13.1	0	13.1	8.8	3.8	43.5	69.6	45.4	29.6	42.7	24.2	0	0	0	0	0	0	18505000000	76723000	55710000	0
Complement C3;Complement C3 beta chain;C3-beta-c;Complement C3 alpha chain;C3a anaphylatoxin;Acylation stimulating protein;Complement C3b alpha chain;Complement C3c alpha chain fragment 1;Complement C3dg fragment;Complement C3g fragment;Complement C3d fragment;Complement C3f fragment;Complement C3c alpha chain fragment 2	C3	0	0	0	0	1	0	1	3	3	2	0	0	0	0	0	0	0	0	7.2	7.2	7.2	186.48	1663	1663	0	106.6	0	0	0	0	1	0	0.7	2.6	2.4	1.2	0	0	0	0	0	0	0	0	267430000	0	0	0
Complement C4-B;Complement C4 beta chain;Complement C4 alpha chain;C4a anaphylatoxin;Complement C4 gamma chain	C4b	0	1	2	1	0	2	0	0	1	0	1	0	1	2	0	1	0	0	2	2	2	192.91	1738	1738	0	32.941	0	0.5	1.2	0.9	0	1.4	0	0	0.5	0	0.9	0	0.5	1.4	0	0.5	0	0	315520000	0	39253000	77177000
Immunoglobulin J chain	Igj	2	1	2	2	1	2	0	0	0	1	1	0	0	0	0	0	0	0	14.5	14.5	14.5	18.013	159	159	0	12.404	14.5	9.4	14.5	14.5	9.4	14.5	0	0	0	5	5	0	0	0	0	0	0	0	2853900000	763510000	329860000	478050000
Ig kappa chain C region		5	7	5	6	6	6	4	10	7	6	7	4	5	4	5	7	6	6	60.7	60.7	60.7	11.934	107	107	0	323.31	38.3	45.8	45.8	38.3	45.8	45.8	38.3	50.5	50.5	45.8	45.8	38.3	36.4	30.8	38.3	45.8	38.3	38.3	759750000000	24536000000	39455000000	35026000000
Ig gamma-2B chain C region	Igh-3	0	0	0	0	0	0	0	0	0	0	1	0	1	1	0	1	0	0	9.9	9.9	9.9	44.259	404	404	0.00028852	4.2364	0	0	0	0	0	0	0	0	0	0	2	0	4	4	0	4	0	0	97530000	0	0	0
Ig gamma-1 chain C region, membrane-bound form	Ighg1	8	8	8	7	7	7	7	9	8	9	9	7	8	8	7	10	6	7	34.4	34.4	34.4	43.386	393	393	0	323.31	22.9	22.9	22.9	20.6	19.8	19.8	19.8	23.4	22.9	23.4	24.2	21.6	21.6	23.9	19.8	27	17.6	20.6	1044400000000	44604000000	66546000000	55504000000
Ig mu chain C region	Ighm	1	5	3	7	6	3	1	4	1	8	5	1	1	2	0	4	0	1	26.4	26.4	26.4	49.971	454	454	0	106.19	2.6	13.7	11.2	19.6	17	11.2	3.5	8.8	3.5	22.7	15.2	3.5	2	5.3	0	9.9	0	3.5	9888800000	71118000	610060000	256150000
Beta-2-microglobulin	B2m	2	3	2	2	2	2	0	0	0	0	1	0	0	1	1	2	0	1	22.7	22.7	22.7	13.779	119	119	0	5.1771	15.1	22.7	15.1	15.1	15.1	15.1	0	0	0	0	6.7	0	0	6.7	6.7	15.1	0	8.4	11169000000	3458500000	3796800000	1617800000
H-2 class I histocompatibility antigen, L-D alpha chain	H2-L	0	1	0	0	0	0	0	0	0	0	0	0	0	0	0	0	0	0	17.7	6.4	2.8	40.711	362	362	0.00099182	2.3555	8.8	8.8	3.6	2.5	2.5	2.5	0	0	5.2	2.8	5.2	0	0	0	0	2.5	2.5	2.5	115080000	34635000	51977000	0
H-2 class I histocompatibility antigen, K-B alpha chain	H2-K1	2	1	0	1	0	0	0	0	0	0	0	0	0	0	0	0	0	0	19	14.1	6	41.301	369	369	0	23.769	14.4	11.4	3.3	9.2	2.4	2.4	0	0	5.1	2.7	5.1	0	0	0	0	5.7	5.7	2.4	1204300000	397360000	273390000	100940000
H-2 class II histocompatibility antigen, A-D beta chain	H2-Ab1	1	1	1	0	0	0	0	0	0	0	0	0	0	0	0	0	0	0	8.3	8.3	8.3	29.954	265	265	0	42.526	8.3	8.3	8.3	0	0	0	0	0	0	0	0	0	0	0	0	0	0	0	180720000	53088000	67188000	60445000
Hemoglobin subunit alpha	Hba	4	6	5	5	5	4	4	7	8	6	5	5	3	4	2	4	4	4	51.4	45.1	45.1	15.085	142	142	0	211.82	43	51.4	47.9	47.9	47.9	37.3	43	51.4	51.4	50.7	50.7	50.7	32.4	37.3	23.9	31	33.1	33.1	550380000000	36692000000	59330000000	29454000000
Hemoglobin subunit beta-1	Hbb-b1	0	1	0	0	0	0	0	0	0	0	0	0	0	0	0	0	0	0	80.3	17	8.8	15.84	147	147	0	4.5699	61.9	78.9	61.9	61.9	61.2	61.9	61.9	61.9	61.9	56.5	61.9	63.3	51	61.9	61.2	49	42.9	61.2	71592000	0	71592000	0
Hemoglobin subunit beta-2	Hbb-b2	1	1	0	1	1	1	1	1	1	1	1	1	0	0	0	0	0	0	43.5	8.8	8.8	15.878	147	147	0	8.8777	35.4	43.5	26.5	35.4	35.4	35.4	35.4	35.4	35.4	29.9	35.4	35.4	26.5	26.5	26.5	26.5	18.4	26.5	11253000000	218760000	1425600000	0
Hemoglobin subunit epsilon-Y2	Hbb-y	0	1	0	0	0	1	0	1	0	0	1	0	0	0	0	0	0	0	15.6	8.8	8.8	16.136	147	147	0.00052743	3.0441	6.8	15.6	6.8	6.8	6.8	15.6	6.8	15.6	6.8	6.8	15.6	6.8	6.8	6.8	6.8	6.8	6.8	6.8	302770000	0	146300000	0
Cellular tumor antigen p53	Tp53	0	0	0	0	0	0	0	0	0	0	0	0	0	0	0	0	0	0	2.3	2.3	2.3	43.458	390	390	1	-2	0	0	0	0	0	0	0	0	0	0	0	0	0	0	0	0	0	0	162010000	0	0	0
Laminin subunit gamma-1	Lamc1	0	0	0	0	1	0	1	0	0	1	0	1	0	3	1	0	2	4	6.7	6.7	6.7	177.3	1607	1607	0	45.516	0	0	0	0	0.9	0	0.6	0	0	0.6	0	0.6	0	2.2	0.9	0	1.5	2.9	1576500000	0	0	0
Laminin subunit beta-1	Lamb1	0	0	0	0	1	0	1	0	0	0	0	1	0	4	0	0	1	3	8.1	8.1	8.1	197.09	1786	1786	0	24.781	0	0	0	0	0.4	0	0.6	0	0	0	0	0.6	0	2.6	0	0	0.7	2.2	535340000	0	0	0
Keratin, type I cytoskeletal 10	Krt10	0	0	0	0	0	0	0	0	0	0	0	0	0	0	1	0	0	0	16.3	2.8	2.8	57.769	570	570;570	0.0073378	1.677	13.5	3	5.8	11.4	10.2	8.6	5.1	8.6	6.5	8.8	12.1	7.4	12.3	11.1	13.9	11.1	8.8	8.9	2897000	0	0	0
NADH-ubiquinone oxidoreductase chain 1	Mtnd1	1	0	0	0	1	0	0	1	2	0	0	0	0	0	0	0	0	0	11.3	11.3	11.3	36.059	318	318	0	5.0583	6.3	0	0	0	2.5	0	0	2.5	8.8	0	0	0	0	0	0	0	0	0	87073000	41238000	0	0
ATP synthase protein 8	Mtatp8	1	2	1	2	2	2	0	1	2	0	2	0	0	0	0	0	0	0	34.3	34.3	34.3	7.7662	67	67	0	5.5126	14.9	34.3	19.4	34.3	34.3	34.3	0	14.9	34.3	0	34.3	0	0	0	0	0	0	0	3736200000	318700000	456550000	135120000
Kallikrein 1-related peptidase b16	Klk1b16	0	0	0	0	0	0	0	0	0	0	0	0	0	0	0	0	0	0	5	5	5	28.722	261	261	0.0010038	2.4618	0	0	0	0	0	0	0	0	0	0	0	0	0	0	0	0	0	0	12179000	0	0	0
Fatty acid-binding protein, adipocyte	Fabp4	0	0	0	0	0	0	1	4	6	1	4	1	0	3	3	2	2	2	43.2	43.2	43.2	14.65	132	132;132;132	0	29.701	0	0	0	0	0	0	11.4	37.1	43.2	9.1	31.1	11.4	0	30.3	31.1	20.5	19.7	19.7	4196700000	0	0	0
Complement factor B;Complement factor B Ba fragment;Complement factor B Bb fragment	Cfb	0	0	0	0	0	0	2	0	1	1	0	1	0	0	0	0	0	0	5	5	5	85.004	761	761	0	18.665	0	0	0	0	0	0	2.8	0	2.2	1.6	0	1.6	0	0	0	0	0	0	218410000	0	0	0
H-2 class II histocompatibility antigen, E-K alpha chain;H-2 class II histocompatibility antigen, E-D alpha chain	H2-Ea	0	0	0	0	0	0	0	0	0	0	0	1	0	0	0	0	0	0	3.9	3.9	3.9	29.12	255	255;255	1	-2	0	0	0	0	0	0	0	0	0	0	0	3.9	0	0	0	0	0	0	61007000	0	0	0
Myoglobin	Mb	0	0	0	0	0	0	0	0	0	0	0	0	0	0	0	0	0	0	61	61	61	17.069	154	154	0	323.31	0	0	0	0	0	0	0	0	0	0	0	0	0	0	0	0	0	0	10828000000	0	0	0
Myelin basic protein	Mbp	0	0	0	0	0	0	0	0	0	0	0	0	0	0	0	0	0	0	17.6	17.6	17.6	27.167	250	250	0	36.404	0	0	0	0	0	0	0	0	0	0	0	0	0	0	0	0	0	0	661640000	0	0	0
H-2 class II histocompatibility antigen gamma chain	Cd74	2	3	2	1	1	0	0	0	0	0	0	0	0	0	0	0	0	0	20.4	20.4	20.4	31.557	279	279	0	12.641	9.7	14.7	5.7	5	5	0	0	0	0	0	0	0	0	0	0	0	0	0	470070000	146840000	175200000	111380000
Serine/threonine-protein kinase A-Raf	Araf	1	2	2	2	2	1	0	0	0	0	1	0	0	0	0	0	0	0	10.6	10.6	8.6	67.581	604	604;648	0	7.06	1.8	4	3.6	4	4	1.8	0	0	0	0	1.8	0	0	0	0	0	0	0	637270000	90462000	92987000	112570000
Serum amyloid A-3 protein	Saa3	0	1	0	1	2	0	0	0	0	0	0	0	2	2	1	0	0	0	20.5	20.5	20.5	13.773	122	122	0.00028506	4.0265	0	7.4	0	7.4	14.8	0	0	0	0	0	0	0	14.8	14.8	7.4	0	0	0	1088500000	0	122010000	0
Band 3 anion transport protein	Slc4a1	0	1	0	1	1	0	0	0	1	0	2	0	0	0	0	0	0	0	7.9	7.9	7.9	103.13	929	929	0	10.823	0	1.5	0	1.1	1.1	0	0	0	1.1	0	2.6	0	0	0	0	0	0	0	3069300000	0	20488000	0
Major urinary protein 3	Mup3;Mup21	0	0	0	0	0	0	0	1	1	1	0	1	0	0	0	0	0	0	24.5	11.4	6	21.464	184	184;181	0.0002805	3.7917	0	0	0	0	0	0	5.4	6	11.4	11.4	0	13.6	0	0	0	0	0	0	232870000	0	0	0
Fructose-bisphosphate aldolase C	Aldoc	0	0	0	0	0	0	0	0	0	0	0	1	0	0	0	0	0	0	18.5	14.6	14.6	39.394	363	363	0	13.186	0	0	0	0	0	0	0	0	0	0	0	4.4	0	0	0	0	0	0	246160000	0	0	0
Fructose-bisphosphate aldolase A;Fructose-bisphosphate aldolase	Aldoa;Aldoart1	3	5	4	5	5	5	6	14	12	11	11	7	0	1	1	2	1	1	58.8	56.9	54.9	39.355	364	364;419;364	0	323.31	9.3	12.6	11.5	14.8	12.6	16.2	26.1	45.3	43.7	33	35.2	22	0	3.8	2.2	6	3.8	3.8	86908000000	497960000	559060000	520050000
cAMP-dependent protein kinase catalytic subunit alpha	Prkaca	0	0	0	0	0	0	0	0	0	0	0	0	0	0	0	0	0	0	18.8	8.3	8.3	40.57	351	351	0	5.4874	2.6	2.6	2.6	0	2.6	0	2.6	5.1	5.1	2.6	2.6	5.1	0	0	0	0	0	0	50297000	0	0	0
Aspartate aminotransferase, cytoplasmic	Got1	0	0	0	0	0	0	7	14	10	3	5	5	0	0	0	0	1	2	54	54	54	46.247	413	413	0	141.42	0	0	0	0	0	0	24	47.5	34.6	9.7	14.5	12.8	0	0	0	0	3.4	6.1	7572700000	0	0	0
Aspartate aminotransferase, mitochondrial	Got2	3	3	2	2	3	1	10	13	13	10	11	9	0	3	3	2	5	5	38.8	38.8	38.8	47.411	430	430	0	224.61	8.1	8.6	5.3	6	8.1	2.1	23	32.1	32.6	26.7	28.6	23	0	7.9	8.1	6	12.8	12.6	25784000000	115950000	117000000	27173000
Chymotrypsin-like elastase family member 2A	Cela2a	5	3	4	5	5	4	0	0	0	0	0	0	4	4	4	3	7	5	32.1	32.1	32.1	28.913	271	271	0	323.31	31.7	20.7	28.4	31.7	31.7	22.5	0	0	0	0	0	0	22.5	22.5	22.5	19.2	32.1	31.7	47787000000	8042600000	3988300000	2918500000
Tubulin alpha-1B chain;Tubulin alpha-1C chain;Tubulin alpha-8 chain	Tuba1b;Tuba1c;Tuba8	0	0	0	0	0	0	0	0	0	0	0	0	0	0	0	0	0	0	44.3	44.3	0	50.151	451	451;449;449	0	323.31	41	41	39.5	41	41	34.8	16.6	31	39.2	37.5	39.5	17.3	0	2	2	0	0	0	192900000000	23453000000	19173000000	13007000000
Platelet-derived growth factor receptor beta	Pdgfrb	0	0	0	0	0	0	0	0	0	0	0	0	0	0	0	0	0	0	5.2	5.2	5.2	122.79	1098	1098	0.00028711	4.1648	0	0	0	0	0	0	0	0	0	0	0	0	0	0	0	0	0	0	290880000	0	0	0
Keratin, type I cytoskeletal 18	Krt18	1	0	11	4	9	0	2	0	2	1	1	3	0	2	0	0	1	0	47.5	42.1	42.1	47.538	423	423;423	0	275.85	3.8	0	29.3	12.8	25.8	2.1	6.1	0	4.3	3.1	2.4	9.5	1.7	5	0	0	2.1	0	3679800000	27763000	0	2484700000
Myosin light chain 1/3, skeletal muscle isoform	Myl1	0	0	0	0	0	0	0	0	0	0	0	0	0	0	0	0	0	0	57.4	57.4	39.9	20.594	188	188	0	93.913	8.5	8.5	0	0	6.4	0	0	0	0	0	8.5	0	0	0	0	0	0	0	5839800000	115660000	32015000	0
L-lactate dehydrogenase A chain	Ldha	8	11	9	7	7	7	14	16	14	9	11	8	0	2	2	4	1	0	56	56	52.1	36.498	332	332;332	0	323.31	28.6	33.7	32.5	20.8	23.8	22	41	45.5	45.8	28.6	33.1	20.2	0	6.3	7.8	14.2	3	0	65982000000	1542900000	2729100000	1708200000
Renin-1;Renin-2;Renin-2 heavy chain;Renin-2 light chain	Ren1;Ren2	0	0	0	0	0	0	1	2	2	0	0	1	0	0	0	0	0	0	16.2	16.2	16.2	44.342	402	402;401	0	32.501	0	0	0	0	0	0	2.2	11.4	10	0	0	2.2	0	0	0	0	0	0	528960000	0	0	0
H-2 class I histocompatibility antigen, D-37 alpha chain	H2-T23	3	1	2	0	0	0	0	0	0	0	0	0	0	0	0	0	0	0	18.5	18.5	10.6	40.875	357	357	0	72.55	9.8	5.6	6.4	5.3	5.3	5.3	0	0	2.5	0	2.5	0	0	0	0	2.5	2.5	2.5	1762900000	546340000	528960000	135520000
Glucocorticoid receptor	Nr3c1	1	1	1	0	0	0	0	0	0	0	0	0	0	0	0	0	0	0	3.8	3.8	3.8	86.052	783	783	0.00028969	4.286	1.3	1.3	1.1	0	0	0	0	0	0	0	0	0	0	0	0	0	0	0	114180000	0	22338000	59757000
Apolipoprotein A-IV	Apoa4	0	2	7	6	7	1	4	5	4	3	4	1	0	0	0	0	0	0	50.9	50.9	50.9	45.029	395	395	0	92.319	0	5.3	23.8	15.4	22	3	17.2	14.9	12.4	10.1	17.2	3.5	0	0	0	0	0	0	2663200000	0	142610000	861080000
Glucose-6-phosphate isomerase	Gpi	1	2	0	0	1	0	8	17	15	9	6	2	0	0	0	1	0	0	51.6	51.6	51.6	62.766	558	558;557	0	323.31	2	3.9	0	0	2	0	29.6	42.5	36.9	22.2	13.6	8.2	0	0	0	2.7	0	0	11319000000	65996000	52388000	0
Multidrug resistance protein 1B;Multidrug resistance protein 1A;Multidrug resistance protein 3	Abcb1b;Abcb1a;Abcb4	0	2	0	0	0	0	0	0	0	0	0	0	0	0	0	0	0	0	2.1	1.5	1.5	140.99	1276	1276;1276;1276	0.0022021	2.2122	0	2.1	0	0	0.6	0	0	0	0	0	0	0	0	0	0	0	0	0	49195000	0	49195000	0
Receptor-type tyrosine-protein phosphatase C	Ptprc	0	0	3	0	0	0	0	0	0	0	0	1	0	0	0	0	0	0	3.1	3.1	3.1	144.84	1293	1293	0	5.3555	0	0	2.3	0	0	0	0	0	0	0	0	0.8	0	0	0	0	0	0	92587000	0	0	48030000
NADP-dependent malic enzyme	Me1	0	0	0	0	0	0	7	15	15	9	14	6	0	0	0	0	0	0	40.2	40.2	40.2	63.953	572	572	0	323.31	0	0	0	0	0	0	15.7	32.3	34.8	21.3	34.6	12.2	0	0	0	0	0	0	11867000000	0	0	0
Complement factor H	Cfh	1	0	0	0	1	0	1	1	2	1	3	1	0	0	0	0	0	0	3.1	3.1	3.1	139.14	1234	1234	0	5.5099	0.9	0	0	0	0.9	0	0.8	0.9	1.6	0.9	2.3	0.9	0	0	0	0	0	0	671430000	18879000	0	0
Protein S100-A4	S100a4	1	3	1	2	1	0	0	0	0	0	0	0	0	0	0	0	0	0	34.7	34.7	34.7	11.721	101	101	0	43.78	16.8	25.7	16.8	25.7	16.8	0	0	0	0	0	0	0	0	0	0	0	0	0	4097500000	73998000	135940000	67821000
Anionic trypsin-2	Prss2	1	1	1	1	1	1	0	0	0	0	0	0	1	2	2	1	2	1	15	15	15	26.203	246	246	0	323.31	8.1	8.1	8.1	8.1	8.1	8.1	0	0	0	0	0	0	8.1	15	15	8.1	15	8.1	1153400000	77116000	103230000	170230000
SPARC	Sparc	0	0	0	0	0	0	0	0	0	0	0	0	0	0	0	0	0	0	10.6	10.6	10.6	34.45	302	302	0	4.9234	0	0	0	0	0	0	0	0	0	0	0	0	0	0	0	0	0	0	526970000	0	0	0
Transthyretin	Ttr	0	0	0	0	0	0	0	1	0	0	0	1	0	0	0	0	0	0	8.8	8.8	8.8	15.776	147	147	0	4.7409	0	0	0	0	0	0	0	8.8	0	0	0	8.8	0	0	0	0	0	0	59121000	0	0	0
Creatine kinase M-type	Ckm	0	0	0	0	0	0	0	0	0	0	0	0	0	0	0	0	0	0	53.8	53.8	51.7	43.044	381	381	0	323.31	2.1	0	0	0	0	0	0	2.1	2.1	0	0	0	0	0	0	0	0	0	23490000000	24844000	0	0
Annexin A2	Anxa2	13	15	9	10	10	5	7	10	14	8	12	6	7	7	4	3	2	2	55.5	55.5	55.5	38.676	339	339	0	323.31	35.1	45.7	24.8	30.1	32.2	16.2	26.8	39.5	45.1	26.5	37.2	18.6	22.1	19.2	13.9	9.1	6.2	6.2	48617000000	3158700000	4807100000	1930700000
Thymidylate synthase	Tyms	0	0	0	0	2	0	0	0	0	0	0	0	0	0	0	0	0	0	28.7	28.7	28.7	34.958	307	307	0	16.361	0	0	0	0	10.7	0	0	0	0	0	0	0	0	0	0	0	0	0	559220000	0	0	0
Serum albumin	Alb	7	8	4	7	8	7	12	14	14	14	11	10	7	7	7	8	6	5	27.6	27.6	26.2	68.692	608	608	0	268.69	14	16	9.7	15	14	12.3	22.9	24.2	24	22.9	21.1	17.9	14.3	13.5	13.5	14	12.7	11	232160000000	1507300000	3729000000	350690000
Ribonucleoside-diphosphate reductase large subunit	Rrm1	2	7	2	3	6	6	0	0	0	0	0	0	0	0	0	0	0	0	21.2	21.2	21.2	90.209	792	792	0	69.269	3.5	10.5	3.8	5.3	7.6	8.6	0	0	0	0	0	0	0	0	0	0	0	0	1924900000	79834000	359400000	138870000
Keratin, type II cytoskeletal 4	Krt4	0	0	0	0	0	0	0	0	0	0	0	0	0	0	0	0	0	0	16.8	7.6	7.6	56.283	525	525;525	0	5.9666	2.1	1.3	0	2.1	0	1.3	0	1.7	0	0	1.3	0	3.8	2.1	7.8	2.1	2.1	2.1	54507000	0	0	0
Alpha-1-antitrypsin 1-1;Alpha-1-antitrypsin 1-3	Serpina1a;Serpina1c	0	1	0	0	0	2	0	0	1	2	3	1	2	0	0	0	0	0	29.5	29.5	12.1	46.002	413	413;412	0	59.229	2.4	10.2	0	0	1.9	6.3	8.5	2.2	8.7	11.6	16.9	7.7	6.8	0	0	0	0	0	3057900000	39514000	118360000	0
Serine protease inhibitor A3K	Serpina3k	0	0	1	0	1	0	3	0	0	1	2	2	0	0	0	0	0	0	21.3	21.3	17.9	46.879	418	418;418;418	0	21.291	0	0	6	0	2.9	0	14.1	3.3	0	5.7	5.3	5	0	0	0	0	0	0	898970000	0	0	46681000
Heat shock protein HSP 90-alpha	Hsp90aa1	9	8	6	6	9	5	8	12	14	8	11	6	0	0	0	1	0	0	39	22.5	22.5	84.787	733	733;1411	0	323.31	22.2	25.4	19.5	21	25.6	18.3	21.8	27.3	35.6	20.7	28.6	18.4	1.9	3.1	0	4.6	0	0	31990000000	964000000	778150000	1814700000
Phosphorylase b kinase gamma catalytic chain, skeletal muscle/heart isoform	Phkg1	0	0	0	0	0	0	0	0	0	0	0	0	0	0	0	0	0	0	33.5	33.5	33.5	44.959	388	388	0	58.757	0	0	0	0	0	0	0	0	0	0	0	0	0	0	0	0	0	0	1356000000	0	0	0
Protein disulfide-isomerase A4	Pdia4	4	2	0	4	2	1	5	12	15	4	10	3	0	6	4	12	10	10	41.5	41.5	41.5	71.982	638	638	0	228.1	6	3.4	0	6	3.4	1.7	11.8	21.2	23.2	8.8	19.7	7.1	0	9.6	6.3	20.2	15	14.6	11979000000	99059000	36848000	0
Adenine phosphoribosyltransferase	Aprt	1	1	1	0	2	1	1	0	0	1	0	1	0	0	0	0	0	0	24.4	24.4	24.4	19.724	180	180	0	14.297	7.2	7.2	7.2	0	12.8	7.2	4.4	0	0	4.4	0	7.2	0	0	0	0	0	0	884030000	46145000	57558000	34214000
Carbonyl reductase [NADPH] 2	Cbr2	0	0	0	0	0	0	0	0	0	0	0	0	0	0	0	0	0	0	57.8	57.8	54.5	25.958	244	244	0	84.848	0	0	0	0	0	3.3	0	3.3	0	0	0	0	0	0	0	0	0	0	4357500000	0	0	0
Low affinity immunoglobulin gamma Fc region receptor II	Fcgr2	6	6	4	6	5	5	0	0	0	2	3	0	0	0	0	1	0	0	40	40	34.5	36.695	330	330	0	323.31	27.6	28.2	14.5	27.9	19.7	16.7	0	0	0	6.7	10.9	0	0	0	0	3	0	0	18918000000	3934000000	5473800000	5075900000
Endoplasmin	Hsp90b1	20	17	19	18	21	16	9	13	16	14	17	4	0	2	0	1	0	0	46.3	44.8	44.8	92.475	802	802	0	323.31	33	28.8	31.4	32	33.2	26.2	14.2	21.8	25.6	21.6	28.9	5	0	3.9	1.5	1.1	1.5	0	72422000000	5216800000	4616500000	10841000000
Collagen alpha-1(III) chain	Col3a1	0	0	0	0	0	0	0	0	0	0	0	0	0	0	0	0	1	2	3.8	3.8	3.8	138.94	1464	1464	0	9.8425	0	0	0	0	0	0	0	0	0	0	0	0	0	0	0	0	0.8	1.6	98975000	0	0	0
Collagen alpha-2(IV) chain;Canstatin	Col4a2	0	0	0	0	1	1	0	0	0	0	0	0	0	0	0	0	2	2	1.5	1.5	1.5	167.32	1707	1707	0	6.3315	0	0	0	0	0.8	0.8	0	0	0	0	0	0	0	0	0	0	1.5	1.5	218420000	0	0	0
Protein S100-A10	S100a10	2	2	3	2	2	2	1	2	2	2	2	1	0	1	0	0	0	0	27.8	27.8	27.8	11.186	97	97	0	103.59	27.8	27.8	27.8	27.8	27.8	27.8	17.5	27.8	27.8	27.8	27.8	17.5	0	10.3	0	0	0	0	12041000000	1683900000	2897300000	1487500000
Apolipoprotein E	Apoe	0	0	0	0	0	0	3	4	3	2	1	3	0	0	0	0	0	0	23.2	23.2	23.2	35.866	311	311	0	92.434	0	0	0	0	0	0	12.2	13.8	13.5	8	4.2	10.6	0	0	0	0	0	0	1035400000	0	0	0
Superoxide dismutase [Cu-Zn]	Sod1	0	0	1	1	1	0	11	9	8	7	6	10	0	3	4	3	2	3	52.6	52.6	52.6	15.942	154	154	0	323.31	0	0	7.8	7.8	7.8	0	52.6	52.6	52.6	52.6	46.1	52.6	0	25.3	32.5	25.3	16.9	25.3	32873000000	0	0	61971000
Malate dehydrogenase, mitochondrial	Mdh2	8	7	9	7	6	5	8	9	11	9	8	5	0	4	4	2	4	3	44.4	44.4	44.4	35.611	338	338	0	323.31	29.3	29.6	33.1	26.9	26	15.1	31.4	36.1	41.7	34.9	32.8	19.2	0	11.8	11.8	5.6	12.1	8.9	82419000000	2131800000	2944000000	2539300000
Neurofilament light polypeptide	Nefl	0	0	0	0	0	0	0	0	0	0	0	0	0	0	0	0	0	0	11.8	10.1	10.1	61.508	543	543	0	9.6627	0	0	0	1.7	0	0	0	0	0	0	0	0	0	1.7	0	0	0	0	123710000	0	0	0
Neurofilament medium polypeptide	Nefm	0	0	0	0	0	0	0	0	0	0	0	0	0	0	0	0	0	0	8	7	7	95.915	848	848;501	0	7.8154	0	0	0	1.1	0	0	0	0	0	0	0	0	0	1.1	0	0	0	0	40881000	0	0	0
GTPase NRas	Nras	0	0	0	0	0	0	0	0	0	0	0	0	0	0	0	0	0	0	23.3	23.3	4.8	21.199	189	189	0	4.6095	12.2	12.2	6.3	5.8	0	5.8	0	0	0	0	0	0	0	0	0	0	0	0	379140000	140220000	109120000	32862000
Keratin, type I cytoskeletal 13	Krt13	0	0	0	0	0	0	0	0	0	0	0	0	0	0	0	0	0	0	14.9	2.3	2.3	47.754	437	437;437	0.0090436	1.5687	6.9	2.1	6.2	12.6	8.2	8.2	2.7	4.8	0	7.3	5	2.1	7.3	7.3	7.3	5.3	4.8	4.8	4572700	0	0	0
Guanine nucleotide-binding protein G(i) subunit alpha-2;Guanine nucleotide-binding protein G(i) subunit alpha-1	Gnai2;Gnai1	2	2	3	3	3	2	0	2	1	1	2	0	0	0	0	0	0	0	24.2	21.1	11.3	40.489	355	355;354;354;354	0	97.295	18	14.6	24.2	22	24.2	10.4	0	7.3	9.9	6.2	14.6	0	0	0	0	0	0	0	4193000000	493270000	437020000	1255100000
Lysozyme C-2	Lyz2	1	0	0	0	0	0	0	1	1	1	1	1	0	0	0	0	0	0	14.9	14.9	10.1	16.689	148	148	0	56.284	10.1	0	0	0	4.7	0	0	14.9	14.9	14.9	10.1	10.1	0	0	0	4.7	4.7	0	1765300000	22333000	0	0
Phosphoglycerate kinase 2	Pgk2	0	0	0	0	0	0	0	0	1	0	0	0	0	0	0	0	0	0	18.9	2.2	2.2	44.852	417	417	0.0077785	1.6631	0	4.1	0	0	0	0	10.8	13.9	16.8	16.3	13.9	4.6	0	5.5	6	1.9	0	1.9	155320000	0	0	0
Integrin beta-1	Itgb1	1	2	4	0	5	1	2	1	5	2	2	1	0	1	0	0	0	0	12.5	12.5	12.5	88.231	798	798	0	32.64	1.3	3.4	6	0	7.3	1.3	2.6	1.3	7.5	2.8	3.4	1.4	0	1.4	0	0	0	0	2814700000	119250000	49256000	76916000
Protein disulfide-isomerase	P4hb	10	10	16	14	13	6	11	18	22	15	18	5	6	19	15	15	11	15	57	57	57	57.058	509	509	0	323.31	24.2	25.7	37.1	31.8	27.9	12.8	25.7	45	51.7	33	39.5	12.6	12.4	36	28.3	29.5	22.8	30.1	58155000000	898210000	1372100000	2965400000
Alkaline phosphatase, tissue-nonspecific isozyme	Alpl	0	0	0	0	0	0	0	0	7	0	0	0	0	0	0	0	0	0	17.7	17.7	17.7	57.514	524	524	0	64.812	0	0	0	0	0	0	0	0	17.7	0	0	0	0	0	0	0	0	0	512260000	0	0	0
Nucleolin	Ncl	14	0	7	3	7	0	1	12	14	4	2	0	0	0	0	0	0	0	36.2	36.2	36.2	76.722	707	707	0	219.16	20.5	0	12	3.8	9.8	0	1.3	17	19.9	5.8	2.5	0	0	0	0	0	0	0	12011000000	2383100000	0	412210000
Phosphoglycerate kinase 1	Pgk1	2	2	0	1	0	0	6	13	14	7	8	4	0	0	0	0	0	0	57.1	57.1	47	44.55	417	417	0	323.31	8.4	12.5	0	4.3	0	0	26.9	50.6	48.7	34.5	36.9	15.3	0	5.5	6	1.9	0	1.9	66412000000	74545000	158990000	0
Transcription factor jun-B	Junb	0	0	0	0	0	0	0	0	0	0	0	0	0	0	0	0	0	0	8.4	8.4	8.4	35.765	344	344	0	11.209	0	0	0	0	0	0	0	0	0	0	0	0	0	0	0	0	0	0	166570000	0	0	0
Angiotensin-converting enzyme;Angiotensin-converting enzyme, soluble form	Ace	0	0	1	0	0	0	2	1	3	0	2	1	0	0	0	0	0	0	6.1	6.1	6.1	150.92	1312	1312	0	32.505	0	0	0.8	0	0	0	1.9	0.9	2.3	0	1.9	0.8	0	0	0	0	0	0	356820000	0	0	23288000
Ferritin heavy chain;Ferritin heavy chain, N-terminally processed	Fth1	0	1	4	0	1	0	1	7	1	1	0	1	0	0	0	0	0	0	47.3	47.3	47.3	21.066	182	182	0	92.669	0	5.5	24.2	0	6	0	13.2	42.3	13.2	13.2	0	13.2	0	0	0	0	0	0	2731100000	0	95262000	238830000
Myosin light chain 4	Myl4	0	1	0	0	0	0	0	0	0	0	0	0	0	0	0	0	0	0	11.4	6.7	6.7	21.159	193	193	0	4.4488	0	6.7	0	0	0	0	0	0	0	0	0	0	0	0	0	0	0	0	0	0	0	0
Myosin light chain 3	Myl3	0	0	0	0	0	0	0	0	0	0	0	0	0	0	0	0	0	0	33.3	21.6	21.6	22.421	204	204	0	11.139	7.8	7.8	0	0	5.9	0	0	0	0	0	7.8	0	0	0	0	0	0	0	71198000	0	0	0
Non-histone chromosomal protein HMG-17	Hmgn2	0	0	0	0	0	0	0	1	0	0	0	0	1	1	1	1	0	0	17.8	17.8	17.8	9.4226	90	90	0	5.7842	0	0	0	0	0	0	0	10	0	0	0	0	10	10	10	10	0	0	27741000000	0	0	0
Superoxide dismutase [Mn], mitochondrial	Sod2	1	0	0	1	1	0	5	8	7	5	7	5	0	1	1	1	0	0	57.2	57.2	57.2	24.603	222	222	0	323.31	6.3	0	0	6.3	6.3	0	26.6	51.4	39.6	26.6	44.6	27.9	0	6.3	6.3	6.3	0	0	21590000000	20115000	0	0
Cadherin-1;E-Cad/CTF1;E-Cad/CTF2;E-Cad/CTF3	Cdh1	4	3	5	5	5	1	0	0	0	1	0	0	0	0	0	0	0	0	13.6	13.6	13.6	98.255	884	884	0	129.24	7.4	4.3	5.3	5.8	5.7	1.1	0	0	0	0.9	0	0	0	0	0	0	0	0	1933900000	283620000	202650000	605730000
Apolipoprotein A-II;Proapolipoprotein A-II	Apoa2	1	1	0	0	0	0	2	2	2	2	2	0	0	0	0	0	0	0	18.6	18.6	18.6	11.309	102	102	0	10.993	8.8	8.8	0	0	0	0	18.6	18.6	18.6	18.6	18.6	0	0	0	0	0	0	0	6267300000	23470000	32791000	0
Diphosphoinositol polyphosphate phosphohydrolase 3-beta;Diphosphoinositol polyphosphate phosphohydrolase 3-alpha	Nudt11;Nudt10	0	0	0	0	0	0	0	0	0	0	0	0	1	0	0	0	0	0	11	11	5.5	18.593	164	164;164	0.0026455	2.0507	0	0	0	5.5	0	0	0	0	0	0	0	0	5.5	0	0	0	0	0	23720000	0	0	0
Small integral membrane protein 1	Smim1	0	0	0	0	0	0	0	0	1	0	0	0	0	0	0	0	0	0	15.4	15.4	15.4	8.764	78	78	1	-2	0	0	0	0	0	0	0	0	15.4	0	0	0	0	0	0	0	0	0	17322000	0	0	0
S-adenosylmethionine decarboxylase proenzyme 1;S-adenosylmethionine decarboxylase 1 alpha chain;S-adenosylmethionine decarboxylase 1 beta chain;S-adenosylmethionine decarboxylase proenzyme 2;S-adenosylmethionine decarboxylase 2 alpha chain;S-adenosylmethionine decarboxylase 2 beta chain	Amd1;Amd2	0	0	0	0	0	0	0	0	0	0	0	0	0	0	0	0	0	0	7.2	7.2	7.2	38.272	334	334;334	0	4.8518	0	0	0	0	0	0	0	0	0	0	0	0	0	0	0	0	0	0	36235000	0	0	0
		0	0	0	0	0	0	1	1	1	0	1	0	0	0	0	0	0	0	19.3	19.3	19.3	6.954	57	57	0	4.9086	0	0	0	0	0	0	19.3	19.3	19.3	0	19.3	0	0	0	0	0	0	0	858920000	0	0	0
		1	0	0	1	0	0	0	0	0	0	0	0	0	0	0	0	0	0	8.9	8.9	8.9	14.238	123	123;123;123	0.0009928	2.3635	8.9	0	0	8.9	0	0	0	0	0	0	0	0	0	0	0	0	0	0	22195000	0	0	0
		0	0	0	0	0	0	0	0	0	0	0	0	0	0	0	0	0	0	20.5	20.5	19.4	69.437	619	619;978;404;425	0	41.469	0	0	0	0	0	0	0	0	0	0	0	0	0	0	0	0	0	0	813620000	0	0	0
		7	6	9	6	6	6	4	5	4	5	6	4	0	0	1	3	2	2	73.8	73.8	69.1	16.837	149	149;149;149;149	0	323.31	53	47.7	60.4	38.3	35.6	38.3	27.5	32.2	26.2	42.3	53	28.9	0	0	8.7	26.2	14.8	17.4	77122000000	7074700000	11738000000	14257000000
Annexin A1	Anxa1	2	3	5	6	7	3	1	3	4	0	1	0	0	0	2	1	0	0	50.9	50.9	48.8	38.734	346	346	0	323.31	6.4	12.4	17.6	19.4	24.3	10.1	3.8	14.7	17.1	0	3.2	0	0	0	5.5	3.2	0	0	12123000000	103580000	213630000	729180000
Elongation factor 1-alpha 1	Eef1a1	5	5	4	5	5	6	2	4	3	4	6	2	1	2	2	1	0	0	33.3	33.3	16	50.113	462	462	0	323.31	28.4	26.6	23.8	22.9	28.4	27.3	12.1	26.8	24	25.5	29.9	15.4	8	11.3	10.4	4.8	0	0	283890000000	20992000000	27821000000	23833000000
Retrovirus-related Pol polyprotein;Reverse transcriptase;Endonuclease	Pol	0	0	0	0	0	0	0	0	0	0	0	0	0	0	0	0	0	0	11.7	11.7	11.7	13.302	120	120	0.0042254	1.8443	0	0	0	0	0	0	0	0	0	0	0	0	0	0	0	0	0	0	16904000	0	0	0
MLV-related proviral Env polyprotein;Surface protein;Transmembrane protein		0	0	0	0	0	0	0	0	0	0	0	0	0	0	0	0	0	0	7.8	7.8	4.4	69.612	641	641;695	0	100.75	0	0	0	0	0	0	0	0	0	0	0	0	0	0	0	0	0	0	692880000	0	0	0
Nidogen-1	Nid1	0	0	0	0	1	0	0	0	0	0	1	0	0	4	1	0	4	5	6.5	6.5	6.5	136.54	1245	1245	0	16.34	0	0	0	0	0.9	0	0	0	0	0	1.7	0	0	3.7	0.9	0	3.7	4.8	296360000	0	0	0
Delta-aminolevulinic acid dehydratase	Alad	0	0	0	0	0	0	0	5	0	0	0	0	0	0	0	0	0	0	15.2	15.2	15.2	36.023	330	330	0	186.26	0	0	0	0	0	0	0	15.2	0	0	0	0	0	0	0	0	0	0	290240000	0	0	0
Cathepsin B;Cathepsin B light chain;Cathepsin B heavy chain	Ctsb	0	1	1	0	0	0	1	3	2	2	3	0	0	0	0	0	0	0	15.6	15.6	15.6	37.279	339	339	0	153.58	0	3.8	3.8	0	0	0	3.8	10.3	6.2	6.2	11.5	0	0	0	0	0	0	0	3199800000	0	100230000	123830000
Eukaryotic initiation factor 4A-II;Eukaryotic initiation factor 4A-II, N-terminally processed	Eif4a2	0	0	1	0	1	0	2	3	5	2	2	1	0	0	0	0	0	0	42.8	15.7	15.7	46.402	407	407	0	31.85	23.3	13.8	24.3	18.7	13.5	12.8	10.6	27.8	34.2	13.8	19.2	10.8	0	0	0	0	0	0	1369200000	0	0	27693000
Microtubule-associated protein tau	Mapt	0	0	0	0	0	0	1	4	4	1	0	1	0	0	0	0	0	0	8.9	8.9	8.9	76.243	733	733	0	11.546	0	0	0	0	0	0	1.4	6.3	6.7	1.4	0	1.4	0	0	0	0	0	0	1039000000	0	0	0
Thioredoxin	Txn	3	3	3	2	3	3	3	3	3	2	2	2	2	2	1	1	2	2	31.4	31.4	31.4	11.675	105	105	0	33.539	31.4	31.4	31.4	21	31.4	31.4	31.4	31.4	31.4	21	21	21	21	21	12.4	12.4	21	21	85835000000	6473200000	9023000000	8468900000
Glutathione S-transferase A2	Gsta2	0	0	0	0	0	0	0	0	0	1	0	1	0	0	0	0	0	0	47.7	12.2	12.2	25.542	222	222	0	40.288	21.2	17.6	21.6	17.6	17.1	5	17.6	25.7	21.2	35.6	21.6	21.6	0	0	0	0	0	0	547440000	0	0	0
Glutathione S-transferase Mu 1	Gstm1	9	7	7	6	7	7	5	10	10	8	9	4	0	3	2	2	3	4	61	45.4	34.4	25.97	218	218	0	221.02	50.5	36.7	37.6	53.2	53.7	42.2	25.2	61	50	46.8	46.3	17	4.1	21.6	14.7	14.7	24.8	24.8	87048000000	16311000000	7924000000	3402300000
Transcription elongation factor A protein 1	Tcea1	0	0	0	0	0	0	1	0	2	1	1	1	0	0	0	0	0	0	30.6	30.6	30.6	33.88	301	301	0	13.365	0	0	0	0	0	0	4.3	0	7.3	4.3	4.3	4.3	0	0	0	0	0	0	716490000	0	0	0
Ras-related protein R-Ras	Rras	2	2	2	1	3	0	0	0	0	0	0	0	0	0	0	0	0	0	37.2	37.2	24.8	23.764	218	218	0	110.71	27.5	27.5	27.5	10.6	16.5	7.3	0	0	5	0	0	0	0	0	0	0	0	0	2374900000	378010000	340790000	576340000
4F2 cell-surface antigen heavy chain	Slc3a2	12	9	13	8	6	3	2	6	11	6	8	2	0	5	2	1	2	2	39.4	39.4	39.4	58.336	526	526	0	323.31	29.7	22.1	26.4	15.2	11.4	7.8	6.1	16	21.1	13.3	18.4	6.1	0	8.4	5.7	1.9	3	3.8	10629000000	2128600000	1116300000	2461000000
Histone H2B type 1-F/J/L;Histone H2B type 1-B;Histone H2B type 1-P;Histone H2B type 1-K;Histone H2B type 3-A;Histone H2B type 1-A;Histone H2B type 3-B;Histone H2B type 2-E	Hist1h2bf;Hist1h2bb;Hist1h2bp;Hist1h2bk;Hist3h2ba;Hist1h2ba;Hist3h2bb;Hist2h2be	0	0	0	0	0	0	0	1	1	0	0	0	0	0	0	1	1	1	56.3	56.3	5.6	13.936	126	126;126;126;126;126;127;126;126	0	97.03	26.2	23.8	23.8	27.8	35.7	15.9	8.7	46.8	50.8	15.9	15.9	0	8.7	15.9	15.9	33.3	27.8	33.3	65868000000	708310000	218140000	748290000
Histone H1.0;Histone H1.0, N-terminally processed	H1f0	0	0	0	2	1	0	0	6	6	0	0	0	1	2	0	2	0	1	27.3	27.3	27.3	20.861	194	194	0	25.809	0	0	0	9.8	5.2	0	0	27.3	27.3	0	0	0	5.2	9.3	0	9.3	0	5.2	61539000000	0	0	0
Osteopontin	Spp1	0	0	0	0	0	0	0	0	0	0	0	0	0	0	0	0	0	0	4.4	4.4	4.4	32.459	294	294	0.00052301	2.9168	0	0	0	0	0	0	0	0	0	0	0	0	0	0	0	0	0	0	44913000	0	0	0
Activated RNA polymerase II transcriptional coactivator p15	Sub1	0	3	0	3	5	5	1	1	1	6	4	0	1	1	0	1	2	1	59.8	59.8	59.8	14.427	127	127	0	231.93	0	26.8	0	26.8	44.1	44.1	8.7	8.7	8.7	44.9	37	0	7.1	7.1	0	7.1	15.7	8.7	21799000000	0	282190000	0
Collagen alpha-1(I) chain	Col1a1	0	0	0	1	2	2	0	0	0	0	0	0	1	3	1	1	4	3	27.7	27.7	26.2	138.03	1453	1453;114	0	136.15	0	0	0	0.6	1.7	1.2	0	0	0	0	0	0	0.6	2.1	0.6	0.6	3.2	3	4144500000	0	0	0
Poly [ADP-ribose] polymerase 1	Parp1	0	0	0	0	0	0	1	0	0	0	0	0	0	0	0	0	0	0	13.1	13.1	13.1	113.1	1013	1013	0	26.1	0	0	0	0	0	0	2	0	0	0	0	0	0	0	0	0	0	0	794730000	0	0	0
Ribonucleoside-diphosphate reductase subunit M2	Rrm2	0	0	0	0	0	0	0	0	0	0	0	0	0	0	0	0	0	0	11.8	11.8	11.8	45.095	390	390	0	16.359	0	0	0	0	0	0	0	0	0	0	0	0	0	0	0	0	0	0	124490000	0	0	0
Fibronectin;Anastellin	Fn1	0	0	3	2	2	0	0	0	0	0	0	0	0	0	0	1	0	0	10.9	10.9	10.9	272.53	2477	2477	0	165.98	0	0	1.2	0.8	0.8	0	0	0	0	0	0	0	0	0	0	0.4	0	0	2246300000	0	0	173710000
Glutathione peroxidase 1	Gpx1	4	4	4	3	2	1	8	9	9	7	7	6	0	0	0	1	1	0	65.7	65.7	65.7	22.329	201	201	0	210.41	23.9	21.9	27.4	21.4	12.4	5.5	39.8	49.3	47.3	35.3	35.3	30.8	0	0	0	5.5	5.5	0	21192000000	212030000	438770000	214560000
Fatty acid-binding protein, heart	Fabp3	0	0	0	0	0	0	2	3	6	4	3	1	0	0	0	0	0	0	48.9	48.9	48.9	14.819	133	133	0	53.495	0	0	0	0	0	0	17.3	24.1	48.9	35.3	28.6	6.8	0	0	0	0	0	0	2151300000	0	0	0
Lysosome-associated membrane glycoprotein 1	Lamp1	0	0	0	0	0	0	0	1	1	0	0	0	0	0	0	0	0	1	5.7	5.7	5.7	43.865	406	406	0.0010168	2.6109	0	0	0	0	0	0	0	2.7	3	0	0	0	0	0	0	0	0	2.7	31359000	0	0	0
Cyclin-dependent kinase 1	Cdk1	1	1	0	0	0	0	0	0	0	0	0	0	0	0	0	0	0	0	32	32	25.6	34.106	297	297;303	0	35.691	9.1	4	0	0	0	0	0	0	0	0	0	0	0	0	0	0	0	0	1179000000	14441000	21920000	0
Heat shock protein HSP 90-beta	Hsp90ab1	19	17	16	16	16	14	9	13	15	15	17	7	0	0	0	0	0	0	55.4	55.4	37	83.28	724	724	0	323.31	38.8	40.7	34.9	34.1	35.4	29.6	24.9	33.7	39.2	34.5	39.8	21.8	1.9	4.8	1.7	3.2	1.7	0	233370000000	22882000000	23484000000	21895000000
Dystrophin	Dmd	0	0	2	0	1	0	0	0	0	0	0	0	0	0	0	0	0	0	1.3	1.1	1.1	425.83	3678	3678	0.00028019	3.7529	0	0	0.8	0	0.5	0	0	0	0	0	0	0	0	0	0	0	0	0	180510000	0	0	158280000
Major urinary protein 1;Major urinary protein 6;Major urinary proteins 11 and 8;Major urinary protein 17	Mup1;Mup9;Mup6;Mup8;Mup15;Mup17;Mup14;Mup7;Mup13	0	0	0	0	0	0	1	0	0	0	0	0	0	0	0	0	0	0	55.6	55.6	8.9	20.648	180	180;181;180;181;180;180;180;235;235;235;180	0	99.867	0	0	0	0	0	0	38.9	18.9	14.4	0	0	21.7	0	0	0	0	0	0	684600000	0	0	0
Major urinary protein 2	Mup2;Mup10;Mup1	0	0	0	0	0	0	0	1	0	0	0	0	0	0	0	0	0	0	52.8	6.1	6.1	20.663	180	180;180;181	0.0077626	1.6434	0	0	0	0	0	0	30	25	14.4	0	0	21.7	0	0	0	0	0	0	16479000	0	0	0
Keratin, type II cytoskeletal 8	Krt8	10	12	14	13	15	11	1	0	0	0	0	0	0	3	1	1	2	1	62.4	58.6	34.7	54.565	490	490;483;99;600;600;213	0	323.31	46.3	42.9	47.1	45.7	49.4	35.5	4.5	3.5	5.5	2	5.3	2	5.7	14.1	7.8	3.9	7.6	6.3	117010000000	7636300000	5431600000	73484000000
Integrin alpha-5;Integrin alpha-5 heavy chain;Integrin alpha-5 light chain	Itga5	0	0	0	0	0	0	0	0	0	0	0	0	0	0	0	0	0	0	3.9	3.9	3.9	115.04	1053	1053	0	4.6614	0	0	0	0	0	0	0	0	0	0	0	0	0	0	0	0	0	0	65274000	0	0	0
Cytochrome P450 2D9	Cyp2d9	0	0	0	0	0	0	0	0	2	0	0	0	0	0	0	0	0	0	5	5	5	56.949	504	504	0	9.1848	0	0	0	0	0	0	0	0	5	0	0	0	0	0	0	0	0	0	40806000	0	0	0
Ornithine carbamoyltransferase, mitochondrial	Otc	3	1	1	4	2	1	0	0	0	0	0	0	0	0	0	0	0	0	14.7	14.7	14.7	39.764	354	354	0	5.8085	9	2.8	2.8	11.9	6.2	3.4	0	0	0	0	0	0	0	0	0	0	0	0	949890000	249180000	140920000	174960000
Angiotensinogen;Angiotensin-1;Angiotensin-2;Angiotensin-3;Angiotensin-4;Angiotensin 1-9;Angiotensin 1-7;Angiotensin 1-5;Angiotensin 1-4	Agt	0	0	0	0	0	0	0	0	1	0	0	1	0	0	0	0	0	0	2.9	2.9	2.9	51.99	477	477	0.0010053	2.4765	0	0	0	0	0	0	0	0	2.9	0	0	2.9	0	0	0	0	0	0	27355000	0	0	0
Growth arrest-specific protein 2	Gas2	0	0	0	0	0	0	2	2	2	4	3	1	0	0	0	0	0	0	23.9	23.9	23.9	34.9	314	314	0	41.852	0	0	0	0	0	0	6.1	7.6	7.3	14.6	13.7	2.9	0	0	0	0	0	0	956130000	0	0	0
2-5-oligoadenylate synthase 1A	Oas1a;Oas1g	1	1	2	1	2	1	0	0	0	0	0	0	0	0	0	0	0	0	16.6	16.6	16.6	42.428	367	367;367	0	16.765	6.5	3	5.4	6.5	9.5	6.5	0	0	0	0	0	0	0	0	0	0	0	0	369420000	33599000	45631000	115650000
Nucleoside diphosphate-linked moiety X motif 19, mitochondrial	Nudt19	0	0	0	0	0	0	3	11	14	5	9	2	0	0	0	0	0	0	55.2	55.2	55.2	40.32	357	357	0	323.31	0	0	0	0	0	0	6.4	44.5	55.2	19.6	42.3	6.4	0	0	0	0	0	0	31836000000	0	0	0
T-complex protein 1 subunit alpha	Tcp1	4	4	7	9	3	2	1	14	9	2	5	2	0	0	0	0	0	0	49.3	49.3	49.3	60.448	556	556	0	323.31	7.2	7.6	13.7	17.4	5.2	4	3.1	30.4	21	3.8	9.4	4.5	0	0	0	0	0	0	19439000000	199580000	176580000	520810000
Amyloid beta A4 protein;N-APP;Soluble APP-alpha;Soluble APP-beta;C99;Beta-amyloid protein 42;Beta-amyloid protein 40;C83;P3(42);P3(40);C80;Gamma-secretase C-terminal fragment 59;Gamma-secretase C-terminal fragment 57;Gamma-secretase C-terminal fragment 50;C31	App	0	0	0	0	0	0	0	0	0	0	0	0	0	0	0	0	0	0	6.9	6.9	5.8	86.721	770	770	0	29.431	0	0	0	0	0	0	0	0	0	0	0	0	0	0	0	0	0	0	517860000	0	0	0
Mitochondrial brown fat uncoupling protein 1	Ucp1	0	0	0	0	0	0	0	0	0	0	0	0	0	0	0	0	0	0	16.3	16.3	16.3	33.247	307	307	0	12.26	0	0	0	0	0	0	0	0	0	0	0	0	0	0	0	0	0	0	89617000	0	0	0
cAMP-dependent protein kinase type II-alpha regulatory subunit	Prkar2a	2	0	0	0	0	0	0	1	0	0	1	0	0	0	0	0	0	0	17	17	9.7	45.389	401	401	0	16.922	7.7	0	0	0	0	0	0	2.7	0	0	5	0	0	0	0	0	0	0	448610000	67918000	0	0
ATP-dependent 6-phosphofructokinase, liver type	Pfkl	10	10	7	7	7	7	3	4	2	4	7	2	0	0	0	0	0	0	32.2	26.3	26.3	85.359	780	780	0	323.31	22.2	25	18.6	16.2	17.4	12.9	7.6	8.8	6.5	12.2	18.6	4.1	0	0	0	0	0	0	9513200000	1097900000	916880000	1066000000
Calbindin	Calb1	0	0	0	0	0	0	5	12	11	9	8	9	0	0	0	0	0	0	50.2	50.2	46	29.994	261	261	0	323.31	4.2	0	0	0	4.2	0	30.3	50.2	45.6	41.4	41.4	37.2	0	0	0	0	0	0	23464000000	19921000	0	0
43 kDa receptor-associated protein of the synapse	Rapsn	0	0	0	0	0	0	1	0	0	0	0	0	0	0	0	0	0	0	3.4	3.4	3.4	46.392	412	412	0.0090518	1.5705	0	0	0	0	0	0	3.4	0	0	0	0	0	0	0	0	0	0	0	37532000	0	0	0
Fatty acid-binding protein, liver	Fabp1	1	2	1	1	1	1	0	0	0	0	0	0	0	0	0	0	0	0	16.5	16.5	16.5	14.245	127	127	0.00027739	3.6381	7.9	16.5	8.7	7.9	7.9	7.9	0	0	0	0	0	0	0	0	0	0	0	0	335600000	0	133950000	38619000
Cytochrome c oxidase subunit 5A, mitochondrial	Cox5a	1	0	0	0	0	0	4	2	8	0	4	0	0	0	0	0	0	0	59.6	59.6	59.6	16.101	146	146	0	266.45	4.8	0	0	0	0	0	47.9	11.6	59.6	0	22.6	0	0	0	0	0	0	0	5235500000	58778000	0	0
Cytochrome P450 2B10	Cyp2b10	4	3	2	1	1	1	0	0	0	0	0	0	0	0	0	0	0	0	16	16	9	56.743	500	500	0	38.885	16	11.8	9.6	7	4.4	7	0	0	0	0	0	0	0	0	0	0	0	0	4667900000	2511300000	944190000	804610000
Programmed cell death protein 6	Pdcd6	12	12	11	8	9	8	0	0	1	1	2	0	0	0	0	0	0	0	64.9	64.9	64.9	21.867	191	191	0	323.31	64.9	64.9	50.8	29.8	35.1	44.5	0	0	5.2	5.2	9.4	0	0	0	0	0	0	0	107010000000	32367000000	29526000000	22292000000
60S ribosomal protein L7a	Rpl7a	6	4	5	4	4	1	3	13	10	3	5	1	0	2	0	1	0	0	39.8	39.8	39.8	29.976	266	266;225	0	164.42	21.4	18	19.2	17.7	15	4.9	9.4	39.5	26.3	14.3	18.4	4.9	0	8.6	0	4.9	0	0	123630000000	543500000	540920000	2725800000
Gelsolin	Gsn	8	8	7	10	12	6	3	9	8	13	19	4	2	0	0	5	1	2	36.4	36.4	36.4	85.941	780	780;781	0	323.31	17.4	15.3	13.2	18.7	20.6	10.6	5.1	18.6	16.2	22.4	33.5	6.8	2.9	0	0	8.7	1.5	2.9	29468000000	595700000	720280000	1597600000
Troponin I, fast skeletal muscle	Tnni2	0	0	0	0	0	0	0	0	0	0	0	0	0	0	0	0	0	0	26.4	26.4	26.4	21.357	182	182	0	34.67	0	0	0	0	0	0	0	0	0	0	0	0	0	0	0	0	0	0	1308400000	0	0	0
Uridine 5-monophosphate synthase;Orotate phosphoribosyltransferase;Orotidine 5-phosphate decarboxylase	Umps	2	5	4	2	2	1	1	0	0	0	0	0	0	0	0	0	0	0	37.4	37.4	37.4	52.292	481	481	0	116.73	4.4	21	9.6	4.4	6.4	2.1	1.7	0	0	0	0	0	0	0	0	0	0	0	1982500000	53467000	190310000	244880000
Acyl-CoA desaturase 1;Acyl-CoA desaturase 2	Scd1;Scd3;Scd2;Scd4	0	0	0	0	1	0	0	0	0	0	0	0	0	0	0	0	0	0	3.4	3.4	3.4	41.046	355	355;359;358;353	0.0026532	2.0744	0	0	0	0	3.4	0	0	0	0	0	0	0	0	0	0	0	0	0	274080000	0	0	0
Myosin-3	Myh3	0	0	0	0	0	0	0	0	0	0	0	0	0	0	0	0	0	0	17.3	1.1	1.1	223.79	1940	1940;1941	0.00054451	3.411	0	0	0	0	0.4	0	0	0	0	0	0	0	0	0	0	0	0	0	1085900000	0	0	0
Myosin-8	Myh8	0	0	0	0	0	0	0	0	0	0	0	0	0	0	0	0	0	0	32.3	0.6	0.6	222.7	1937	1937	0	7.8747	0	0	0	0	0.4	0	0	0	0	0	0	0	0	0	0	0	0	0	856420000	0	0	0
Neural cell adhesion molecule 1	Ncam1	0	0	0	0	0	0	0	0	0	0	0	0	0	0	0	0	0	0	5.1	5.1	5.1	119.43	1115	1115	0	26.006	0	0	0	0	0	0	0	0	0	0	0	0	0	0	0	0	0	0	321940000	0	0	0
Intercellular adhesion molecule 1	Icam1	0	0	0	0	0	0	1	0	0	0	0	0	0	0	0	0	0	0	2.6	2.6	2.6	58.844	537	537	0	16.435	0	0	0	0	0	0	2.6	0	0	0	0	0	0	0	0	0	0	0	32812000	0	0	0
Carbonic anhydrase 1	Ca1	2	0	0	1	3	1	1	1	1	0	0	1	0	0	0	0	0	0	13	13	13	28.33	261	261	0	13.588	9.2	0	0	3.8	13	3.8	5.4	3.8	3.8	0	0	5.4	0	0	0	0	0	0	555020000	85362000	0	0
Glycerol-3-phosphate dehydrogenase [NAD(+)], cytoplasmic	Gpd1	14	13	7	11	10	9	4	16	12	12	10	5	0	0	0	0	0	0	54.7	54.7	49.6	37.572	349	349	0	323.31	44.4	42.7	23.8	36.7	40.4	23.2	9.2	54.7	43.6	29.2	29.2	12	0	0	0	0	0	0	77477000000	15065000000	16301000000	6355300000
Glutathione S-transferase A1;Glutathione S-transferase A1, N-terminally processed;Glutathione S-transferase	Gsta1	1	1	1	0	0	0	0	0	0	0	0	0	0	0	0	0	0	0	51.1	51.1	12.1	25.608	223	223;223	0	178.36	33.2	29.6	37.2	21.1	17	8.5	17.5	29.1	24.7	26.9	25.1	9.4	0	0	0	0	0	0	18828000000	1397100000	840220000	3423600000
DNA (cytosine-5)-methyltransferase 1	Dnmt1	0	0	0	0	0	0	0	0	0	0	0	0	0	0	0	0	0	0	5.1	5.1	5.1	183.19	1620	1620	0	11.71	0	0	0	0	0	0	0	0	0	0	0	0	0	0	0	0	0	0	154330000	0	0	0
Protein S100-A6	S100a6	4	3	1	1	1	1	0	1	0	0	0	0	0	0	0	0	0	0	47.2	47.2	47.2	10.051	89	89	0	78.716	47.2	47.2	9	9	9	9	0	9	0	0	0	0	0	0	0	0	0	0	48406000000	10512000000	4160500000	2577200000
Sodium/potassium-transporting ATPase subunit beta-1	Atp1b1	5	5	6	4	5	3	4	5	8	3	5	4	0	0	0	0	0	0	33.6	33.6	33.6	35.194	304	304	0	34.697	17.8	17.8	18.8	14.5	18.1	10.9	16.1	16.8	32.6	11.8	18.1	12.5	0	0	0	0	0	0	20835000000	1297300000	1330400000	4624300000
Complement C1q subcomponent subunit B	C1qb	1	2	3	2	2	1	0	1	3	2	2	1	1	1	0	1	1	1	13	13	13	26.717	253	253	0	186.03	4.7	10.3	13	7.5	10.3	4.7	0	4.7	13	10.3	10.3	4.7	4.7	4.7	0	4.7	4.7	4.7	3357700000	151310000	291620000	453460000
60S ribosomal protein L27a	Rpl27a	2	2	1	1	2	1	0	2	2	0	1	1	0	1	0	0	0	0	19.6	19.6	19.6	16.605	148	148	0	5.339	14.2	14.2	7.4	6.8	14.2	7.4	0	14.2	12.2	0	7.4	7.4	0	7.4	0	0	0	0	13751000000	269130000	402040000	362610000
40S ribosomal protein S16	Rps16	3	2	4	1	3	2	1	9	9	2	6	1	0	0	0	0	0	0	61.6	61.6	61.6	16.445	146	146	0	34.226	19.9	14.4	23.3	6.8	17.8	12.3	6.8	51.4	43.8	15.1	32.9	6.8	0	0	0	0	0	0	25365000000	145500000	181780000	633870000
Solute carrier family 2, facilitated glucose transporter member 4	Slc2a4	1	1	1	0	0	0	0	0	0	0	0	0	0	0	0	0	0	0	5.5	5.5	5.5	54.755	509	509	0.00028935	4.2813	2	2	3.5	0	0	0	0	0	0	0	0	0	0	0	0	0	0	0	114680000	32373000	26610000	55693000
60S ribosomal protein L7	Rpl7	5	6	6	6	6	3	2	14	16	4	4	1	0	2	0	1	0	0	48.1	48.1	48.1	31.419	270	270	0	311.13	18.5	20	21.5	25.6	23	14.4	10.7	38.5	41.5	17	14.1	7	0	7.4	0	4.1	0	0	102820000000	770660000	1471800000	1570600000
Malate dehydrogenase, cytoplasmic	Mdh1	4	4	4	2	2	2	8	17	14	6	7	10	1	2	4	4	1	3	47.6	47.6	47.6	36.511	334	334	0	323.31	18	17.4	17.1	9.6	9.6	9.6	35.3	47.6	43.4	27.8	25.7	29.3	3	9	15.6	15.6	6	12.9	59367000000	326640000	597520000	490150000
40S ribosomal protein SA	Rpsa	8	4	4	6	6	3	3	6	6	5	5	2	0	0	0	0	0	0	44.7	44.7	44.7	32.838	295	295	0	323.31	39	21	18.3	29.2	31.5	13.6	13.2	33.9	33.9	26.8	26.8	10.5	0	0	0	0	0	0	20070000000	596740000	445300000	415130000
Calreticulin	Calr	3	2	3	1	2	2	5	8	11	7	6	2	1	5	4	4	4	6	43.3	43.3	43.3	47.994	416	416	0	288.39	12.3	9.4	14.4	3.6	6.5	6.5	19.7	29.3	32	21.4	24.5	5	2.2	18.8	14.4	14.2	17.3	22.4	33562000000	148680000	143660000	274390000
Solute carrier family 2, facilitated glucose transporter member 2	Slc2a2	3	2	2	3	2	2	1	0	2	1	2	3	0	0	0	0	0	0	6.3	6.3	6.3	57.106	523	523	0	5.5978	4	3.8	3.8	6.1	3.8	3.8	1.9	0	3.8	1.9	3.8	4	0	0	0	0	0	0	2538900000	435040000	542500000	479480000
Signal recognition particle 54 kDa protein	Srp54;Srp54c	2	1	3	2	0	0	2	2	0	0	0	0	0	0	0	0	0	0	20.6	20.6	20.6	55.72	504	504;504	0	36.389	4.6	1.8	6.7	4	0	0	6	4.8	0	0	0	0	0	0	0	0	0	0	558570000	56786000	33878000	113380000
Heat shock protein beta-1	Hspb1	7	4	4	7	5	4	0	0	1	0	2	0	0	0	0	0	0	0	62.2	62.2	62.2	23.014	209	209	0	323.31	47.8	34.4	32.1	43.5	35.4	20.6	0	0	7.7	0	9.1	0	0	0	0	0	0	0	6858800000	865780000	452490000	868320000
26S proteasome non-ATPase regulatory subunit 3	Psmd3	10	13	9	7	9	5	4	9	7	9	8	3	0	0	0	0	0	0	50.6	50.6	50.6	60.718	530	530	0	286.18	25.8	30.9	22.3	20	22.5	12.1	9.4	18.9	16.4	21.3	18.9	7.7	0	0	0	0	0	0	9372500000	650360000	1673600000	1333200000
Lamin-B1	Lmnb1	0	0	0	0	0	0	0	0	2	0	0	0	0	1	0	2	1	2	12.2	10.9	10.9	66.785	588	588;596	0	24.902	0	0	0	1.4	0	0	0	0	5.1	0	0	0	0	1.7	0	3.7	1.7	3.7	177370000	0	0	0
Annexin A6	Anxa6	4	4	8	4	9	0	8	15	20	6	10	3	0	4	9	5	4	2	48.4	48.4	48.4	75.884	673	673	0	323.31	5.6	6.7	13.5	6.7	14.7	0	12.5	25.4	34.8	11.1	18.4	5.8	0	6.7	16.2	8	6.7	4	14724000000	43512000	60314000	258510000
60S acidic ribosomal protein P0	Rplp0	3	3	4	3	5	3	3	7	7	2	1	1	0	1	0	2	1	2	34.7	34.7	34.7	34.216	317	317	0	323.31	10.4	11.4	13.6	11.4	19.6	10.7	11	32.5	32.5	6.6	3.5	3.5	0	3.5	0	6.6	3.5	6.6	45653000000	867830000	641240000	1794200000
Microtubule-associated protein 1B;MAP1B heavy chain;MAP1 light chain LC1	Map1b	0	0	0	0	0	0	0	0	0	0	0	0	0	0	0	0	0	0	8.8	8.8	8.4	270.25	2464	2464	0	63.827	0	0	0	0	0	0	0	0	0	0	0	0	0	0	0	0	0	0	855700000	0	0	0
Heme oxygenase 1	Hmox1	0	0	0	0	0	0	0	0	0	0	0	0	0	0	0	0	0	0	3.8	3.8	3.8	32.928	289	289	1	-2	0	0	0	0	0	0	0	0	0	0	0	0	0	0	0	0	0	0	0	0	0	0
Mast cell carboxypeptidase A	Cpa3	0	0	0	0	0	0	0	0	0	0	0	0	0	0	0	0	0	0	5.5	5.5	5.5	48.789	417	417	0.00028337	3.9466	0	0	0	0	0	0	0	0	0	0	0	0	0	0	0	0	0	0	41238000	0	0	0
Glutamine synthetase	Glul	3	4	1	2	2	2	1	7	8	5	5	0	0	0	0	0	0	0	24.1	24.1	24.1	42.119	373	373	0	323.31	10.2	13.1	2.7	7.5	7.5	7.5	2.1	19.6	22	15.5	15.5	0	0	0	0	0	0	0	31009000000	357500000	941610000	371760000
Bisphosphoglycerate mutase	Bpgm	0	0	0	0	0	0	2	4	4	1	2	0	0	0	0	0	0	0	31.3	31.3	31.3	29.978	259	259	0	21.654	0	0	0	0	0	0	6.9	23.2	18.5	7.3	10.4	0	0	0	0	0	0	0	538350000	0	0	0
Peripherin	Prph	0	0	1	0	0	0	0	0	0	0	0	0	0	0	0	0	0	0	8.6	2.3	2.3	54.267	475	475	0.0096825	1.5478	1.9	1.9	4.2	1.9	4	4	0	0	1.7	0	0	0	0	0	0	0	0	0	32331000	0	0	32331000
CD44 antigen	Cd44	0	0	0	0	0	0	0	0	0	0	0	0	0	0	0	0	0	0	5	5	5	85.616	778	778	0	4.7774	0	0	0	0	0	0	0	0	0	0	0	0	0	0	0	0	0	0	626570000	0	0	0
Cytochrome P450 2A4;Cytochrome P450 2A5	Cyp2a4;Cyp2a5	0	0	0	1	0	0	1	2	5	1	2	2	0	0	0	0	0	0	21.3	21.3	21.3	56.781	494	494;494;492	0	33.186	0	0	0	2	0	0	1.8	4.9	11.5	2.6	5.5	4.5	0	0	0	0	0	0	366700000	0	0	0
Nucleoside diphosphate kinase A	Nme1	1	2	0	1	0	1	2	4	2	2	2	6	0	0	0	1	1	1	74.3	49.3	49.3	17.208	152	152	0	51.383	25.7	37.5	19.1	25.7	19.1	25.7	46.1	61.8	36.2	36.2	38.2	56.6	11.2	19.1	19.1	25.7	25.7	25.7	3834400000	187380000	199260000	0
Glutathione S-transferase Mu 2	Gstm2	7	5	4	7	6	2	0	11	7	6	6	3	0	2	1	1	2	4	65.1	65.1	38.5	25.716	218	218;218	0	79.83	45	39.4	31.7	50	50	22.5	12.4	58.7	45.9	51.8	48.6	21.6	4.1	19.7	10.6	9.6	22.5	24.8	38837000000	5918200000	2704700000	927510000
Histone H1.2	Hist1h1c	0	0	0	0	0	0	0	3	1	0	0	0	1	0	0	0	0	0	37.3	37.3	15.1	21.266	212	212;208	0	30.036	0	0	5.2	0	0	0	0	29.7	25.5	0	0	0	4.2	0	0	6.1	0	0	57156000000	0	0	80139000
Kallikrein-1	Klk1	0	0	1	1	3	0	1	0	1	0	0	0	0	0	2	1	1	1	16.1	16.1	16.1	28.774	261	261;261	0	6.6948	0	0	3.4	3.4	16.1	0	7.7	0	3.4	0	0	0	0	0	12.6	5	5	5	289710000	0	0	23776000
Kallikrein 1-related peptidase b22	Klk1b22	0	0	0	0	0	0	0	0	0	0	0	0	0	0	0	0	0	0	8.5	8.5	8.5	28.384	259	259	0.00099726	2.3997	0	0	0	0	0	0	0	0	0	0	0	0	0	0	0	0	0	0	13963000	0	0	0
Secretogranin-1;CCB peptide;PE-11	Chgb	0	0	2	3	2	0	0	0	0	0	0	0	0	0	0	0	0	0	8.4	8.4	8.4	77.968	677	677	0	6.4472	0	0	4.1	4.6	3.4	0	0	0	0	0	0	0	0	0	0	0	0	0	457470000	0	0	92591000
Carbonic anhydrase 3	Ca3	2	0	0	0	0	0	1	2	3	0	0	0	0	0	0	0	0	0	72.3	72.3	72.3	29.366	260	260	0	323.31	11.9	0	0	0	0	0	4.6	8.1	16.5	0	0	0	0	0	0	0	0	0	48573000000	52184000	0	0
Galectin-1	Lgals1	3	3	2	2	3	2	1	4	4	2	2	0	0	0	0	0	0	1	38.5	38.5	38.5	14.866	135	135	0	105.78	19.3	20.7	13.3	13.3	19.3	13.3	7.4	32.6	32.6	13.3	13.3	0	0	0	0	0	0	5.9	66221000000	284270000	736650000	364030000
Galectin-3	Lgals3	0	1	0	1	2	1	0	0	2	0	0	0	0	0	0	0	0	0	13.6	13.6	13.6	27.515	264	264	0	5.4461	0	4.2	0	4.2	9.5	4.2	0	0	9.5	0	0	0	0	0	0	0	0	0	557660000	0	79788000	0
L-lactate dehydrogenase B chain	Ldhb	0	1	0	0	0	0	10	13	13	13	13	8	0	0	0	0	0	0	44.6	40.7	40.7	36.572	334	334	0	323.31	0	2.7	0	0	0	0	31.1	37.7	33.8	34.7	32.3	28.7	0	0	0	0	0	0	76162000000	0	20008000	0
Signal recognition particle 14 kDa protein;Signal recognition particle 14 kDa protein, N-terminally processed	Srp14	0	0	0	0	0	0	0	2	0	0	0	0	0	0	0	1	0	0	24.5	24.5	24.5	12.51	110	110	0	11.389	0	0	0	0	0	0	0	24.5	0	0	0	0	0	0	0	12.7	0	0	124680000	0	0	0
2,3-cyclic-nucleotide 3-phosphodiesterase	Cnp	0	0	1	1	2	0	0	0	0	0	0	0	0	0	0	1	0	0	8.6	8.6	8.6	47.123	420	420	0	13.224	0	0	3.3	2.1	5.2	0	0	0	0	0	0	0	0	0	0	3.3	0	0	144760000	0	0	76596000
Phenylalanine-4-hydroxylase	Pah	0	0	0	0	0	0	5	18	9	12	11	6	0	0	0	0	2	0	44.8	44.8	44.8	51.899	453	453	0	323.31	0	0	0	0	0	0	12.8	40.4	21.9	29.1	25.2	13.7	0	0	0	0	3.3	0	16995000000	0	0	0
Methylmalonyl-CoA mutase, mitochondrial	Mut	6	3	6	0	0	0	6	12	13	3	9	2	0	0	0	0	0	0	32	32	32	82.843	748	748	0	141.56	10.3	4.8	9.8	0	0	0	10	22.1	26.5	5.2	17.8	3.7	0	0	0	0	0	0	4621600000	157460000	144460000	178600000
Glutamyl aminopeptidase	Enpep	0	0	0	0	0	0	0	1	2	0	1	0	0	0	0	0	0	0	2.4	2.4	2.4	107.96	945	945	0.00054039	3.3049	0	0	0	0	0	0	0	1.1	2.4	0	1.4	0	0	0	0	0	0	0	166680000	0	0	0
Argininosuccinate synthase	Ass1	3	5	2	3	2	3	18	15	18	22	18	15	0	0	0	0	0	0	58.3	58.3	58.3	46.584	412	412	0	323.31	7.3	15	4.6	9.7	5.3	7.3	44.7	40.3	43.9	50.7	48.5	38.8	0	0	0	0	0	0	152470000000	298830000	474470000	211560000
Spectrin alpha chain, non-erythrocytic 1	Sptan1	22	44	58	72	61	12	22	0	63	63	82	16	0	0	0	0	0	0	56.3	56.3	56.3	284.59	2472	2472;2415	0	323.31	12.4	23	28.3	36.3	31.4	5.5	11.5	0	31.6	28	40.5	7.6	0	0	0	0	0	0	74532000000	1049300000	4628000000	10022000000
Lysosomal protective protein;Lysosomal protective protein 32 kDa chain;Lysosomal protective protein 20 kDa chain	Ctsa	3	2	1	1	1	0	1	2	3	1	1	0	0	0	0	0	0	0	13.9	13.9	13.9	53.844	474	474	0	102.78	7.6	4.6	2.1	2.1	3	0	2.1	4.4	8.4	2.1	2.1	0	0	0	0	0	0	0	1390200000	127490000	81570000	58796000
Glyceraldehyde-3-phosphate dehydrogenase	Gapdh;Gm3839	10	9	10	7	10	7	6	10	11	8	11	5	0	0	0	0	0	0	60.4	60.4	54.4	35.81	333	333;333;333;440;121;151	0	323.31	41.1	38.4	43.5	31.2	37.8	25.2	31.8	43.5	45.3	38.7	49.8	23.7	0	0	0	2.4	0	0	319350000000	18625000000	22531000000	21030000000
High mobility group protein HMG-I/HMG-Y	Hmga1	0	0	0	0	0	0	0	0	0	0	0	0	0	0	0	0	0	0	48.6	48.6	48.6	11.614	107	107	0	220.05	0	0	0	0	0	0	0	0	0	0	0	0	0	0	0	0	0	0	2818000000	0	0	0
Heat shock-related 70 kDa protein 2	Hspa2	1	2	0	0	0	0	0	0	0	0	0	0	0	0	0	0	0	0	23.7	3.6	3.6	69.641	633	633	0.0026284	1.9888	14.8	14.2	8.4	7.3	12.2	10.1	10.6	11.8	10.6	10	11.4	5.8	1.7	4.7	1.7	4.7	5.8	5.8	58072000	14494000	43578000	0
Alpha-enolase	Eno1	4	4	3	5	2	2	10	10	15	12	13	6	0	3	1	2	2	3	62.7	62.7	52.3	47.14	434	434	0	323.31	9.7	9.7	6.9	11.5	4.8	4.6	30.9	36.2	50	41.9	44.5	17.5	0	6.5	2.8	5.3	5.3	7.4	181690000000	204240000	375830000	237420000
Polypyrimidine tract-binding protein 1	Ptbp1	1	1	2	3	1	0	1	3	2	0	1	0	0	0	0	0	0	0	37.4	37.4	34	56.477	527	527	0	323.31	3.8	5.7	7.6	11.6	5.7	1.9	4	13.9	8.2	0	5.3	0	0	0	0	0	0	0	5685700000	20515000	300760000	159700000
AP-2 complex subunit alpha-1	Ap2a1	0	0	2	0	0	0	0	0	0	0	0	1	0	0	0	0	0	0	15.4	12.2	12.2	107.66	977	977	0	31.959	0	0	3.2	0.9	0	0	0	0	0	0	0	1.1	0	0	0	0	0	0	541130000	0	0	77816000
AP-2 complex subunit alpha-2	Ap2a2	0	0	4	3	1	0	1	0	7	3	3	0	0	0	0	0	0	0	22.3	22.3	19	104.02	938	938	0	48.474	0	0	5.9	4.3	1.2	0	1.2	0	10	5.2	4.3	0	0	0	0	0	0	0	1042600000	0	0	310260000
Glucosylceramidase	Gba	0	1	0	0	0	0	0	0	0	0	0	0	0	0	0	0	0	0	7.4	7.4	7.4	57.621	515	515	0	4.6719	0	2.5	0	0	0	0	0	0	0	0	0	0	0	0	0	0	0	0	109820000	0	16857000	0
Selenium-binding protein 1	Selenbp1	1	0	0	1	2	0	1	3	5	1	3	0	0	0	0	0	0	0	65.3	65.3	15.9	52.513	472	472	0	323.31	10.8	16.5	10.6	12.7	21.6	28.6	30.3	53	60.4	39.4	46	26.7	0	0	0	0	0	2.1	74669000000	121010000	437620000	175130000
Cytochrome c oxidase subunit 7C, mitochondrial	Cox7c	0	0	0	0	1	1	1	2	1	1	1	2	0	0	0	0	1	0	28.6	28.6	28.6	7.3325	63	63	0.00027816	3.6681	0	0	0	0	14.3	14.3	14.3	28.6	14.3	14.3	14.3	28.6	0	0	0	0	14.3	0	2628300000	0	0	0
Hexokinase-1	Hk1	3	1	1	1	3	1	4	6	15	12	13	8	0	0	0	0	0	0	27.4	21.9	21.9	108.3	974	974	0	236.53	5	2.1	3	3.8	5.9	1.7	4	11.6	23.2	17.4	19.7	10.6	0	0	0	0	0	0	7058200000	121940000	75482000	38692000
UDP-glucuronosyltransferase 2B17	Ugt2b17	1	0	0	0	0	0	0	0	0	0	0	0	0	0	0	0	0	0	11.1	8.9	1.7	60.855	530	530;529;529	0	10.126	9.2	9.4	5.7	4	2.3	2.3	4	5.8	3.6	5.8	5.8	4	0	0	0	0	0	0	950810000	330870000	163090000	9301600
Peptidyl-prolyl cis-trans isomerase A;Peptidyl-prolyl cis-trans isomerase A, N-terminally processed	Ppia	6	4	4	4	3	3	4	7	7	7	7	4	0	1	2	3	1	2	44.5	44.5	44.5	17.971	164	164;77	0	323.31	34.1	28.7	28.7	28.7	23.2	23.2	24.4	35.4	35.4	35.4	36	18.9	0	5.5	12.2	17.7	5.5	12.2	45459000000	2551500000	2112500000	1320700000
Triosephosphate isomerase	Tpi1	7	8	9	7	7	6	8	11	9	8	9	8	1	2	3	3	2	5	56.6	56.6	56.6	26.712	249	249	0	323.31	30.5	45.4	48.2	45	39	24.5	42.6	53.8	48.6	42.6	48.6	42.6	4.8	10.4	15.3	15.3	10	18.9	150240000000	3080100000	4926200000	4400200000
Solute carrier family 2, facilitated glucose transporter member 1	Slc2a1	1	0	0	0	0	0	0	0	1	0	0	0	0	0	0	0	0	0	6.9	6.9	6.9	53.984	492	492	0.00054186	3.3475	2	0	0	0	0	0	0	0	2	0	0	0	0	0	0	0	0	0	283680000	0	0	0
Pancreatic lipase-related protein 2	Pnliprp2	0	0	0	0	0	0	0	0	0	0	0	0	3	4	4	2	3	2	15.8	13.9	13.9	54.016	482	482	0	12.268	0	0	0	0	0	0	0	0	0	0	0	0	9.3	11	11.8	7.1	8.7	7.1	311380000	0	0	0
Lysozyme C-1	Lyz1	1	1	0	0	0	0	0	0	0	0	0	0	0	1	0	0	0	0	12.8	8.1	8.1	16.794	148	148	0.00076648	2.6645	8.1	8.1	0	0	4.7	0	0	4.7	4.7	4.7	0	0	0	8.1	0	4.7	4.7	0	118230000	56135000	62093000	0
Proliferating cell nuclear antigen	Pcna	2	1	0	3	4	1	0	0	0	0	0	0	0	0	0	0	0	0	33	33	33	28.785	261	261	0	323.31	10	3.1	0	11.1	13.8	3.1	0	0	0	0	0	0	0	0	0	0	0	0	4303700000	51698000	307460000	0
Bifunctional methylenetetrahydrofolate dehydrogenase/cyclohydrolase, mitochondrial;NAD-dependent methylenetetrahydrofolate dehydrogenase;Methenyltetrahydrofolate cyclohydrolase	Mthfd2	0	0	0	0	0	0	0	0	0	0	0	0	0	0	0	0	0	0	6.9	6.9	6.9	37.863	350	350	0.0094787	1.5594	0	0	0	0	0	0	0	0	0	0	0	0	0	0	0	0	0	0	27288000	0	0	0
Cathepsin D	Ctsd	1	1	0	0	0	0	1	2	2	1	2	2	0	0	1	1	1	2	25.6	25.6	25.6	44.953	410	410	0	82.696	4.4	2	0	0	0	0	4.4	6.8	6.8	4.4	6.3	7.3	0	0	4.4	2	2	6.3	2409200000	17024000	31180000	0
Protein CYR61	Cyr61	0	0	0	0	0	0	0	0	0	0	0	0	0	0	0	0	0	0	10.6	10.6	10.6	41.709	379	379	0	5.4261	0	0	0	0	0	0	0	0	0	0	0	0	0	0	0	0	0	0	230520000	0	0	0
Basigin	Bsg	3	2	4	2	3	1	2	2	5	2	2	3	0	1	1	0	0	1	24.9	24.9	24.9	42.444	389	389	0	34.159	8.7	6.2	10.8	5.9	9	2.6	5.9	5.9	15.7	5.9	5.9	12.3	0	2.6	2.6	0	0	2.6	3775000000	223500000	130390000	530400000
Ribosomal protein S6 kinase alpha-1	Rps6ka1	10	9	8	12	12	2	0	0	0	0	0	0	0	0	0	0	0	0	35.6	35.6	24.6	81.594	724	724;733	0	92.357	22.9	23.5	18.6	27.6	29	8.3	0	0	0	0	0	0	0	0	0	0	0	0	9560400000	1471600000	1875600000	3415500000
Ribosomal protein S6 kinase alpha-3	Rps6ka3	7	8	3	5	5	4	1	1	0	0	0	1	0	0	0	0	0	0	33.2	22.4	22.4	83.693	740	740;764;2618;1734;1570;1321;865	0	107.56	18.1	22	11.2	13.9	14.1	11.2	1.5	1.2	0	0	0	1.5	0	0	0	0	0	0	1947600000	490810000	684130000	187540000
Cofilin-1	Cfl1	7	7	6	7	5	2	5	6	5	5	4	1	0	0	0	0	0	0	60.2	60.2	49.4	18.559	166	166	0	323.31	48.2	48.2	54.8	58.4	50	16.9	38	54.2	46.4	38	33.7	4.8	0	0	0	0	0	0	31308000000	2705500000	2425500000	2070700000
Phosphorylase b kinase regulatory subunit alpha, skeletal muscle isoform	Phka1	0	0	0	0	0	0	0	0	0	0	0	0	0	0	0	0	0	0	22.8	22.8	22.8	138.82	1241	1241	0	186.87	0	0	0	0	0	0	0	0	0	0	0	0	0	0	0	0	0	0	2384500000	0	0	0
Guanine nucleotide-binding protein G(o) subunit alpha	Gnao1	0	0	1	1	1	1	0	0	0	0	0	0	0	0	0	0	0	0	10.7	4.2	4.2	40.084	354	354	0	28.158	6.5	3.4	10.7	10.7	10.7	4.2	0	0	3.4	3.1	6.5	0	0	0	0	0	0	0	106480000	0	0	61298000
D-amino-acid oxidase	Dao	0	0	0	0	0	0	4	7	9	6	6	1	0	0	0	0	0	0	31.6	31.6	31.6	38.661	345	345	0	125.75	0	0	0	0	0	0	8.4	24.1	27.5	16.2	20.3	3.5	0	0	0	0	0	0	5186700000	0	0	0
Keratin, type I cytoskeletal 19	Krt19	11	12	20	20	17	11	0	0	0	0	0	0	0	0	0	0	0	1	80.4	78.2	61.3	44.541	403	403;403	0	323.31	42.9	38.5	59.3	73.2	63.3	40.2	0	4.5	2.2	6.7	4.5	2.2	6.7	4.5	6.7	2.2	4.5	4.7	78612000000	3796500000	3051800000	47600000000
Fatty acid synthase;[Acyl-carrier-protein] S-acetyltransferase;[Acyl-carrier-protein] S-malonyltransferase;3-oxoacyl-[acyl-carrier-protein] synthase;3-oxoacyl-[acyl-carrier-protein] reductase;3-hydroxyacyl-[acyl-carrier-protein] dehydratase;Enoyl-[acyl-carrier-protein] reductase;Oleoyl-[acyl-carrier-protein] hydrolase	Fasn	13	8	13	10	11	4	2	11	7	6	2	3	0	0	0	0	0	0	46.1	46.1	46.1	272.43	2504	2504	0	323.31	8	4	6.7	5	5.9	1.8	1	4.9	3.7	2.9	1	1.5	0	0	0	0	0	0	97793000000	608760000	459800000	900690000
Glutathione S-transferase P 1;Glutathione S-transferase P 2	Gstp1;Gstp2	6	8	6	5	7	5	2	5	5	4	6	0	0	3	0	2	2	3	57.6	57.6	57.6	23.609	210	210;210;210	0	323.31	43.8	49.5	36.2	35.2	47.6	35.2	14.8	35.2	35.2	30	41.4	0	0	22.4	0	12.9	14.8	22.4	53015000000	9078600000	8668000000	4967400000
60S ribosomal protein L13a	Rpl13a	1	0	2	4	2	3	1	6	3	3	0	1	0	1	0	0	0	0	34.5	34.5	34.5	23.464	203	203	0	13.259	5.4	0	9.4	20.2	9.4	14.8	5.4	27.6	14.8	14.8	0	5.4	0	5.4	0	0	0	0	27318000000	38856000	0	177690000
Protein Mpv17	Mpv17	2	1	0	0	1	0	1	0	2	1	1	1	0	0	0	0	0	0	11.4	11.4	11.4	19.686	176	176	0.00053908	3.2711	11.4	6.2	0	0	6.2	0	6.2	0	11.4	6.2	6.2	6.2	0	0	0	0	0	0	287030000	55814000	29926000	0
Serpin H1	Serpinh1	7	6	5	4	7	5	3	2	3	3	3	1	0	0	0	0	0	0	55.9	55.9	55.9	46.533	417	417	0	323.31	20.6	22.8	15.6	12.9	23.3	16.1	8.6	5.5	9.1	9.8	9.4	2.6	0	0	0	0	0	0	25491000000	1025900000	843390000	1169400000
Negative elongation factor E	Nelfe	1	0	0	0	0	0	0	0	0	0	0	0	0	0	0	0	0	0	26.7	26.7	26.7	42.554	375	375	0	43.311	3.5	0	0	0	0	0	0	0	0	0	0	0	0	0	0	0	0	0	189820000	0	0	0
Mucin-13	Muc13	1	0	1	1	2	1	0	0	0	0	0	0	0	0	0	0	0	0	3.5	3.5	3.5	58.701	573	573	0.00051693	2.7803	1.7	0	1.7	1.7	3.5	1.7	0	0	0	0	0	0	0	0	0	0	0	0	237640000	53323000	0	59714000
Cytochrome c oxidase subunit 5B, mitochondrial	Cox5b	1	1	0	0	1	1	2	4	6	2	3	1	0	0	0	0	0	0	35.9	35.9	35.9	13.813	128	128	0	11.559	9.4	9.4	0	0	9.4	9.4	18	25	35.9	15.6	24.2	9.4	0	0	0	0	0	0	9168700000	98950000	63758000	0
Glutathione S-transferase Mu 3	Gstm3	4	2	3	3	1	2	0	0	0	0	0	0	0	0	0	0	0	0	51.8	33.9	33.9	25.701	218	218;218	0	130.6	35.8	13.8	16.1	30.3	20.2	13.3	0	14.7	3.7	3.7	7.3	0	0	3.7	0	0	3.7	3.7	2927300000	1576400000	412010000	517000000
Cytochrome c oxidase subunit 4 isoform 1, mitochondrial	Cox4i1	1	2	0	1	1	1	3	8	11	3	4	1	0	1	0	0	0	0	59.2	59.2	59.2	19.53	169	169	0	120.61	7.1	17.8	0	7.1	7.1	7.1	23.1	44.4	54.4	23.1	30.2	7.1	0	4.7	0	0	0	0	7624000000	47705000	92557000	0
Matrix Gla protein	Mgp	0	0	0	0	0	0	0	0	0	0	0	0	0	0	0	0	0	0	23.1	23.1	23.1	12.359	104	104	0	23.916	0	0	0	0	0	0	0	0	0	0	0	0	0	0	0	0	0	0	1718000000	0	0	0
Lymphocyte-specific protein 1	Lsp1	0	0	0	3	2	0	0	0	0	0	0	0	0	0	0	0	0	0	13.3	13.3	13.3	36.713	330	330	0	35.993	0	0	0	13.3	10	0	0	0	0	0	0	0	0	0	0	0	0	0	131260000	0	0	0
78 kDa glucose-regulated protein	Hspa5	20	15	18	17	20	15	12	22	26	22	22	10	3	13	15	15	15	18	51.8	51.8	50.1	72.421	655	655	0	323.31	42.1	31.5	37.7	34	41.7	28.4	21.1	43.1	48.1	41.2	42	16.8	7.5	25.6	30.5	31.8	29.3	33	107810000000	3622800000	4939000000	5628700000
Beta-hexosaminidase subunit beta	Hexb	0	0	0	0	0	0	1	2	6	0	0	0	0	0	0	1	1	0	14.7	14.7	14.7	61.115	536	536	0	10.652	0	0	0	0	0	0	1.7	4.7	13.1	0	0	0	0	0	0	3	3	0	258420000	0	0	0
Thioredoxin-dependent peroxide reductase, mitochondrial	Prdx3	1	1	1	0	1	2	3	4	5	3	3	3	0	0	0	0	0	0	30.7	30.7	30.7	28.127	257	257	0	44.857	5.4	4.3	4.3	0	4.3	7.4	14.4	17.5	20.2	13.6	14.4	12.5	0	0	0	0	0	0	11858000000	7111400	188710000	132270000
Vimentin	Vim	4	0	10	7	13	4	0	0	1	0	0	0	0	5	0	0	0	0	75.1	71.7	63.3	53.687	466	466;430;1090	0	323.31	11.6	1.9	24.2	21.9	38.8	14.2	0	0	3.9	0	1.5	0	0	12.2	0	0	0	0	22083000000	333470000	0	5819000000
Guanine nucleotide-binding protein G(t) subunit alpha-1	Gnat1	0	0	0	0	1	0	0	0	0	0	0	0	0	0	0	0	0	0	8	2.6	2.6	39.966	350	350	1	-2	3.1	0	5.4	3.1	8	2.3	0	0	2.3	3.1	3.1	0	0	0	0	0	0	0	0	0	0	0
DNA primase small subunit	Prim1	0	0	0	0	0	0	0	0	0	0	0	0	0	0	0	0	0	0	6.2	6.2	6.2	49.295	417	417	0.00052549	2.9866	0	0	0	0	0	0	0	0	0	0	0	0	0	0	0	0	0	0	40771000	0	0	0
Troponin C, skeletal muscle	Tnnc2	0	0	0	0	0	0	0	0	0	0	0	0	0	0	0	0	0	0	32.5	28.1	28.1	18.11	160	160	0	252.95	0	0	0	0	0	0	0	0	0	0	0	0	0	0	0	0	0	0	560180000	0	0	0
Plasminogen;Plasmin heavy chain A;Activation peptide;Angiostatin;Plasmin heavy chain A, short form;Plasmin light chain B	Plg	0	0	0	0	0	0	0	0	0	2	1	0	0	0	0	0	0	0	3.9	3.9	3.9	90.807	812	812	0.0005259	2.9976	0	0	0	0	0	0	0	0	0	2.6	1.4	0	0	0	0	0	0	0	198300000	0	0	0
Tropomyosin alpha-3 chain	Tpm3	1	1	1	1	1	1	1	1	1	1	1	1	0	0	0	0	0	0	35.1	4.6	4.6	32.994	285	285	0	37.883	22.1	24.9	22.8	25.3	26.7	11.6	13.7	15.4	25.3	25.3	25.3	9.1	0	3.5	0	0	0	0	9554200000	495750000	1152400000	308460000
Ubiquitin-like protein 4A	Ubl4a	0	0	0	0	0	0	0	0	0	0	0	0	0	0	0	0	0	0	31.8	31.8	31.8	17.8	157	157	0	5.7384	0	0	0	0	0	0	0	0	0	0	0	0	0	0	0	0	0	0	485670000	0	0	0
Unconventional myosin-Vb	Myo5b	16	19	23	23	20	12	2	0	0	18	28	3	0	0	0	0	0	0	28.1	28.1	26.4	210.57	1818	1818	0	323.31	14.2	16.1	17.3	16.8	16.8	9	1.9	0	0	11.8	20.8	2.8	0	0	0	0	0	0	22933000000	1592400000	2494600000	6111600000
Guanine nucleotide-binding protein subunit alpha-11	Gna11	3	2	2	0	1	0	1	0	3	0	1	0	0	0	0	0	0	0	35.1	35.1	24.2	42.024	359	359;355;355;379	0	18.243	15.3	7.2	13.9	6.1	5	3.1	6.1	0	11.4	6.1	6.1	0	0	0	0	0	0	0	1919500000	258930000	250080000	586690000
Guanine nucleotide-binding protein G(q) subunit alpha	Gnaq	0	0	0	0	0	0	0	0	4	0	1	0	0	0	0	0	0	0	24.5	13.6	13.6	42.158	359	359	0	4.5252	2.5	0	5.3	6.1	0	3.1	2.5	0	13.6	6.1	7.8	0	0	0	0	0	0	0	250920000	0	0	0
Beta-enolase	Eno3	0	0	0	0	0	0	0	0	0	0	0	0	0	0	0	0	0	0	32.7	25.3	25.3	47.024	434	434	0	37.472	0	0	0	0	0	0	4.1	4.1	4.1	4.1	4.1	4.1	0	0	0	0	0	0	2174800000	0	0	0
Vitamin D-binding protein	Gc	0	0	0	0	0	0	0	5	1	1	1	0	0	0	0	0	0	0	7.6	7.6	7.6	53.6	476	476	0	40.805	0	0	0	0	0	0	0	7.6	2.1	2.1	3.2	0	0	0	0	0	0	0	680030000	0	0	0
B-cell differentiation antigen CD72	Cd72	1	2	1	0	1	2	0	0	0	0	0	0	0	0	0	0	0	0	6.2	6.2	6.2	40.347	354	354	0.00051935	2.8209	3.4	5.9	3.4	0	2.5	6.2	0	0	0	0	0	0	0	0	0	0	0	0	560200000	146500000	275410000	86842000
Antigen peptide transporter 1	Tap1	4	3	3	1	2	3	0	0	0	0	0	0	0	0	0	0	0	0	17.3	17.3	17.3	78.863	724	724	0	82.449	7.3	6.6	4.8	2.9	4.1	5.4	0	0	0	0	0	0	0	0	0	0	0	0	927650000	333130000	210110000	231800000
Protein-glutamine gamma-glutamyltransferase 2	Tgm2	1	2	3	5	3	1	4	10	9	2	5	3	0	1	0	1	0	1	20	20	20	77.06	686	686	0	57.252	1.6	3.8	5.5	8.2	4.2	2.2	6.3	14.1	14.3	3.5	8.5	4.2	0	2.2	0	2.2	0	2.2	3653900000	63343000	100730000	125020000
Ferrochelatase, mitochondrial	Fech	2	1	4	2	2	0	2	4	5	5	6	3	0	0	0	0	0	0	21	21	21	47.13	420	420	0	23.294	6	3.8	12.4	6	7.1	0	7.1	11.2	14.3	15.7	18.8	9.3	0	0	0	0	0	0	2328000000	46711000	26436000	332240000
Myeloid differentiation primary response protein MyD88	Myd88	0	0	1	1	0	0	0	0	0	0	0	0	0	0	0	0	0	0	7.4	7.4	7.4	33.753	296	296	0.0009985	2.4156	0	0	4.1	3.4	0	0	0	0	0	0	0	0	0	0	0	0	0	0	74982000	0	0	23856000
Prostaglandin G/H synthase 1	Ptgs1	6	5	3	3	2	0	0	0	0	0	0	0	0	0	0	0	0	0	15.9	14.5	14.5	69.042	602	602	0	177.32	14.5	11.8	7	7	7	0	0	0	0	0	0	0	0	0	0	0	0	0	2510300000	829230000	945350000	416530000
Alpha-1-antitrypsin 1-2	Serpina1b	0	0	0	0	0	0	0	0	0	1	0	0	0	0	0	0	0	0	24	4.1	4.1	45.974	413	413	0.00076785	2.6992	2.4	7.7	0	0	1.9	1.9	8.5	4.6	9.2	13.8	9.7	5.3	1.9	0	0	0	0	0	31819000	0	0	0
AP-1 complex subunit gamma-1	Ap1g1	1	1	1	1	1	0	1	0	2	2	2	1	0	0	0	0	0	0	7.7	7.7	7.7	91.349	822	822;791	0	8.7827	1.3	1.3	1.3	1.3	1.3	0	1.3	0	2.4	2.4	2.6	1.3	0	0	0	0	0	0	1917300000	32654000	45939000	87999000
Porphobilinogen deaminase	Hmbs	0	0	0	0	0	0	0	0	0	0	0	0	0	0	0	0	0	0	2.2	2.2	2.2	39.344	361	361	0.0096608	1.5342	0	0	0	0	0	0	0	0	0	0	0	0	0	0	0	0	0	0	14591000	0	0	0
Cellular retinoic acid-binding protein 2	Crabp2	0	0	0	0	0	0	0	0	0	0	0	0	0	0	0	0	0	0	23.2	23.2	23.2	15.746	138	138	0.0026525	2.0709	0	0	0	0	0	0	0	0	0	0	0	0	0	0	0	0	0	0	389300000	0	0	0
Eukaryotic translation initiation factor 3 subunit A	Eif3a	1	1	12	2	4	0	2	12	11	3	3	0	0	0	0	0	0	0	36.6	36.6	36.6	161.93	1344	1344	0	162.45	1	0.7	10.7	1.5	3.1	0	1.3	11	10.3	2.5	2.5	0	0	0	0	0	0	0	8180700000	0	31035000	909370000
Chromobox protein homolog 3	Cbx3	0	0	0	0	0	0	0	0	2	1	0	0	0	0	0	0	0	0	29.5	29.5	29.5	20.855	183	183;185	0	89.084	0	0	0	0	0	0	0	0	13.1	7.1	0	0	0	0	0	0	0	0	1070900000	0	0	0
Putative helicase MOV-10	Mov10	0	0	0	0	0	0	0	7	16	0	0	0	0	0	0	0	0	0	30	30	30	113.58	1004	1004	0	114.51	0	0	0	0	0	0	0	8.8	17.6	0	0	0	0	0	0	0	0	0	2705600000	0	0	0
Homeobox protein Hox-D8	Hoxd8	0	0	0	0	0	0	0	1	1	0	1	0	0	0	0	0	0	0	2.8	2.8	2.8	31.363	289	289	0.0073462	1.6808	0	0	0	0	0	0	0	2.8	2.8	0	2.8	0	0	0	0	0	0	0	2487200000	0	0	0
X-ray repair cross-complementing protein 6	Xrcc6	0	0	0	0	0	1	0	1	0	0	1	0	0	0	0	0	0	0	5.8	5.8	5.8	69.483	608	608	0	5.9542	0	0	0	0	0	1.5	0	1.6	0	0	1.6	0	0	0	0	0	0	0	145040000	0	0	0
Purine nucleoside phosphorylase	Pnp	3	3	5	5	4	0	2	6	7	5	5	2	0	0	0	1	0	0	51.2	51.2	30.4	32.277	289	289	0	231.12	18.3	18.7	44.6	39.4	36	0	14.9	48.4	51.2	30.1	40.5	7.6	0	0	0	8.3	3.5	3.5	12541000000	158840000	190300000	3645400000
Protein-L-isoaspartate(D-aspartate) O-methyltransferase	Pcmt1	0	1	0	1	1	1	0	2	0	0	1	0	0	0	0	0	0	0	30.4	30.4	30.4	24.634	227	227	0	27.621	0	4.8	0	4.8	4.8	4.8	0	11	0	0	4.8	0	0	0	0	0	0	0	359990000	0	54245000	0
GDP-L-fucose synthase	Tsta3	5	4	3	1	1	2	0	2	1	0	0	0	0	0	0	0	0	0	29.3	29.3	29.3	35.877	321	321	0	200.98	22.4	20.2	16.2	5.9	5.9	5.9	0	11.5	5.6	0	0	0	0	0	0	0	0	0	1839100000	425580000	442070000	177360000
Beta-galactosidase	Glb1	0	0	0	0	0	0	0	0	4	0	1	0	0	0	0	0	1	0	7.3	7.3	7.3	73.12	647	647	0	13.181	0	0	0	0	0	0	0	0	7.3	0	1.9	0	0	0	0	0	2.2	0	139590000	0	0	0
Transcription elongation factor A protein 3	Tcea3	0	0	0	0	0	1	0	0	0	0	0	0	0	0	0	0	0	0	15.3	15.3	15.3	38.849	347	347	0	11.02	0	0	0	0	0	2.3	0	0	0	0	0	0	0	0	0	0	0	0	140200000	0	0	0
Alpha-crystallin B chain	Cryab	0	0	1	0	0	1	0	2	6	1	5	0	0	0	0	0	0	0	45.1	45.1	45.1	20.069	175	175	0	36.847	0	0	6.3	0	0	4.6	0	10.9	35.4	7.4	29.1	0	0	0	0	0	0	0	2513500000	0	0	49734000
Zinc finger protein 36, C3H1 type-like 2	Zfp36l2	0	0	0	0	0	0	0	0	0	0	0	0	0	0	0	0	0	0	4.8	4.8	4.8	50.069	484	484	0.00027855	3.6848	0	0	0	0	0	0	0	0	0	0	0	0	0	0	0	0	0	0	83357000	0	0	0
Carboxylesterase 1C	Ces1c	0	0	1	0	0	0	4	4	5	4	4	6	0	0	0	1	0	0	20.2	16.1	16.1	61.055	554	554;567	0	101.08	0	0	2	0	0	0	10.8	11.7	11.4	10.8	9	15.3	0	1.6	0	3.8	0	0	1734500000	0	0	31111000
Catalase	Cat	9	10	7	7	6	4	12	23	24	20	18	6	0	0	0	0	1	0	55.4	55.4	55.4	59.795	527	527;606	0	323.31	24.1	27.1	19.4	18.4	15.6	11.2	28.1	50.1	48.8	40.8	38.9	12.9	0	0	0	0	2.1	0	127970000000	791920000	1267500000	991930000
Branched-chain-amino-acid aminotransferase, cytosolic	Bcat1	0	0	0	0	0	0	0	2	2	0	0	0	0	0	0	0	0	0	17.4	17.4	17.4	42.791	386	386	0	8.8104	0	0	0	0	0	0	0	4.7	4.7	0	0	0	0	0	0	0	0	0	483570000	0	0	0
Peptidyl-prolyl cis-trans isomerase B	Ppib	6	6	3	5	4	7	6	4	7	8	7	4	7	6	4	6	5	5	51.4	51.4	51.4	23.713	216	216	0	210.09	31	35.6	19	29.2	22.2	29.6	32.9	24.1	33.8	29.2	38	17.1	39.4	34.7	21.8	34.7	22.2	21.8	40195000000	334340000	1015300000	380910000
Macrophage-capping protein	Capg	1	1	1	0	1	0	0	1	2	3	3	1	0	0	0	0	0	0	26.7	26.7	26.7	39.24	352	352	0	99.485	3.4	3.4	3.4	0	3.4	0	0	2	7.1	11.1	10.8	3.4	0	0	0	0	0	0	3547900000	52031000	74953000	31063000
Glutathione S-transferase A4	Gsta4	1	1	0	0	0	1	0	2	1	2	1	2	0	0	0	0	0	0	29.3	25.7	25.7	25.564	222	222	0	11.651	5.4	5.4	3.6	3.6	0	9	0	13.1	9	19.8	9	11.3	0	0	0	0	0	0	1006000000	54527000	58866000	0
Leukotriene A-4 hydrolase	Lta4h	4	8	0	0	0	0	5	14	9	1	4	8	0	0	0	0	0	0	34.7	34.7	34.7	69.05	611	611	0	239.42	8.7	19.8	0	0	0	0	11.8	30.6	20.5	1.6	8.7	15.5	0	0	0	0	0	0	3431900000	61985000	337970000	0
Inosine-5-monophosphate dehydrogenase 2	Impdh2	1	2	2	0	1	0	1	0	0	0	1	1	0	0	0	0	0	0	35.6	35.6	34	55.814	514	514	0	212.55	2.3	4.5	4.5	0	2.3	0	2.1	0	0	0	2.3	2.1	0	0	0	0	0	0	5229900000	46017000	102660000	59872000
Retinal dehydrogenase 1	Aldh1a1	11	11	14	10	10	6	0	0	0	0	0	0	0	0	0	0	1	0	51.7	49.9	37.9	54.467	501	501	0	323.31	33.1	37.7	46.7	32.5	28.7	19.2	0	4.6	1.8	0	0	0	0	2	0	0	2.6	0	16174000000	3893100000	3314000000	5255200000
Cation-dependent mannose-6-phosphate receptor	M6pr	0	0	0	0	0	0	0	0	0	0	0	1	0	0	0	0	0	0	8.6	8.6	8.6	31.172	278	278	0	23.569	0	0	0	0	0	0	0	0	0	0	0	3.6	0	0	0	0	0	0	163050000	0	0	0
DNA replication licensing factor MCM3	Mcm3	5	4	6	6	2	2	0	0	0	0	0	0	0	0	0	0	0	0	24.5	24.5	24.5	91.545	812	812	0	40.132	6.5	5.4	10	7.6	2.8	2.5	0	0	0	0	0	0	0	0	0	0	0	0	2676300000	195970000	224530000	622350000
POU domain, class 2, transcription factor 1	Pou2f1	0	0	0	1	0	0	0	0	0	0	0	0	0	0	0	0	0	0	2.7	2.7	2.7	79.546	770	770	0	11.469	0	0	0	2.7	0	0	0	0	0	0	0	0	0	0	0	0	0	0	16415000	0	0	0
40S ribosomal protein S2	Rps2	3	2	3	3	4	2	0	4	7	2	3	2	1	1	1	2	0	0	37.2	37.2	37.2	31.231	293	293	0	188.11	14.3	7.8	14.3	12.6	16.4	7.8	0	16	28.7	7.8	11.6	10.2	3.8	3.8	3.8	7.5	0	0	26224000000	570820000	507810000	1478600000
Talin-1	Tln1	18	14	31	40	45	1	9	17	30	13	22	2	0	0	0	0	0	0	40.4	40.4	36.9	269.82	2541	2541	0	323.31	10.7	8.6	17.2	21.1	26.8	0.9	5.2	8.9	17.2	6.8	12.7	0.9	0	0	0	0	0	0	41943000000	1061600000	1032400000	6255200000
Ezrin	Ezr	5	7	12	4	5	0	8	13	17	11	13	9	0	0	0	0	0	0	51.7	51.7	36.2	69.406	586	586	0	275.6	8.4	12.1	21.5	10.9	13.7	0	18.6	24.9	35	20.8	31.2	20	0	0	0	0	0	0	33155000000	262560000	569620000	2941700000
Moesin	Msn	2	1	5	3	2	0	5	7	13	2	6	4	0	0	0	2	0	0	56.8	42.6	41.2	67.766	577	577	0	323.31	3.5	4.5	14.2	11.3	8.3	0	11.6	17	28.6	10.1	20.6	10.7	0	0	0	3.1	0	0	16048000000	34929000	126110000	951960000
Radixin	Rdx	0	0	0	0	0	0	8	7	13	3	3	2	0	0	0	0	0	0	43.9	26.9	26.9	68.542	583	583;1118	0	323.31	0	2.7	4.1	6	5	0	14.4	17	33.6	14.2	14.8	7.9	0	0	0	0	0	0	6979100000	0	0	0
3 beta-hydroxysteroid dehydrogenase/Delta 5-->4-isomerase type 3;3-beta-hydroxy-Delta(5)-steroid dehydrogenase;Steroid Delta-isomerase;3 beta-hydroxysteroid dehydrogenase/Delta 5-->4-isomerase type 2;3-beta-hydroxy-Delta(5)-steroid dehydrogenase;Steroid Delta-isomerase;3 beta-hydroxysteroid dehydrogenase/Delta 5-->4-isomerase type 6;3-beta-hydroxy-Delta(5)-steroid dehydrogenase;Steroid Delta-isom…	Hsd3b3;Hsd3b2;Hsd3b6	4	3	2	2	3	2	2	1	3	3	5	2	0	0	0	0	0	0	22.3	22.3	16.1	42.031	373	373;373;373;373	0	99.351	14.5	12.3	5.9	10.2	15.3	9.7	10.5	7.8	9.7	13.7	16.1	5.9	0	0	0	0	0	0	2652800000	383350000	393170000	186180000
Catenin alpha-1	Ctnna1	8	5	10	12	8	7	1	0	2	2	0	0	0	0	0	0	0	0	36.9	36.9	32.6	100.11	906	906;895	0	323.31	12.1	10.8	16.8	24.2	16.1	9.4	1.3	0	4.4	3.5	0	0	0	0	0	0	0	0	5201600000	454350000	208920000	1595100000
Chromogranin-A;Pancreastatin;Beta-granin;WE-14;Catestatin;GE-25;Serpinin-RRG;Serpinin;p-Glu serpinin precursor	Chga	0	0	0	1	0	0	0	0	0	0	0	0	0	0	0	0	0	0	2.4	2.4	2.4	51.789	463	463	0.0071232	1.683	0	0	0	2.4	0	0	0	0	0	0	0	0	0	0	0	0	0	0	45847000	0	0	0
Prothymosin alpha;Prothymosin alpha, N-terminally processed;Thymosin alpha	Ptma	0	0	0	0	0	0	0	4	3	0	1	1	0	0	0	0	0	0	36	36	36	12.254	111	111	0	100.55	0	0	0	0	0	0	0	35.1	26.1	0	13.5	12.6	0	0	0	0	0	0	4630500000	0	0	0
Splicing factor U2AF 65 kDa subunit	U2af2	0	1	0	2	2	1	0	0	3	0	1	0	0	0	0	0	0	0	33.3	33.3	33.3	53.516	475	475	0	241.06	0	2.1	0	3.8	3.8	1.7	0	0	13.1	0	1.7	0	0	0	0	0	0	0	2008100000	0	0	0
Glutamate dehydrogenase 1, mitochondrial	Glud1	16	17	16	17	15	11	9	18	18	18	18	7	1	2	1	1	5	8	42.5	42.5	42.5	61.336	558	558	0	323.31	32.8	34.2	30.8	33.5	30.3	22.6	17.7	34.8	35.3	34.2	36.2	13.4	1.8	3	1.6	1.6	10.4	15.2	103100000000	14179000000	20319000000	7326900000
Phosphatidylinositol 3-kinase regulatory subunit alpha;Phosphatidylinositol 3-kinase regulatory subunit beta	Pik3r1;Pik3r2	1	0	0	0	0	0	0	0	0	0	0	0	0	0	0	0	0	0	4.3	4.3	4.3	83.516	724	724;722;461	0.00053191	3.1464	1.5	0	0	0	0	0	0	0	0	0	0	0	0	0	0	0	0	0	72192000	23078000	0	0
26S proteasome non-ATPase regulatory subunit 7	Psmd7	7	9	5	4	4	3	1	4	6	5	4	0	0	0	0	0	0	0	41.7	41.7	41.7	36.539	321	321	0	257.86	30.8	38.6	19.9	21.2	15.9	13.7	3.1	17.8	27.1	23.1	15.6	0	0	0	0	0	0	0	6947500000	679880000	879450000	1034800000
Serine--tRNA ligase, cytoplasmic	Sars	0	0	1	0	0	0	3	4	7	2	3	2	0	0	0	0	0	0	25	25	25	58.388	512	512	0	80.856	0	0	1.6	0	0	0	5.9	9.2	17.4	3.9	8.8	3.5	0	0	0	0	0	0	2872600000	0	0	11061000
Myristoylated alanine-rich C-kinase substrate	Marcks	0	0	0	0	0	0	0	1	1	0	0	0	1	1	0	0	0	0	16.8	16.8	16.8	29.661	309	309	0	48.382	0	0	0	0	0	0	0	4.9	4.9	0	0	0	4.9	4.9	0	0	0	0	2538000000	0	0	0
Peptidyl-prolyl cis-trans isomerase FKBP1A	Fkbp1a	2	1	2	2	2	1	1	2	2	1	1	1	0	1	0	1	1	1	25	25	25	11.922	108	108	0	69.534	25	12	25	25	25	12	12	25	25	12	12	12	0	12	0	12	12	12	4127000000	328050000	390640000	285910000
Alpha-mannosidase 2	Man2a1	2	2	0	1	1	0	0	0	0	0	0	0	0	0	0	0	1	0	11.7	11.7	11.7	131.63	1150	1150	0	19.59	2.1	2.3	0	0.9	0.9	0	0	0	0	0	0	0	0	0	0	0	1	0	714170000	107930000	115530000	0
Small nuclear ribonucleoprotein-associated protein B;Small nuclear ribonucleoprotein-associated protein N	Snrpb;Snrpn	2	1	0	3	0	0	0	0	1	0	0	0	0	0	0	0	0	0	16.5	16.5	16.5	23.656	231	231;240	0.00028785	4.2147	6.5	3.5	0	10	0	0	0	0	3.5	0	0	0	0	0	0	0	0	0	274150000	36982000	26935000	0
Microtubule-associated protein 4	Map4	0	0	0	1	1	0	1	0	0	0	0	0	0	0	0	0	0	0	31.5	31.5	31.5	117.43	1125	1125	0	197.29	0	0	0	1.1	1.1	0	1.2	0	0	0	0	0	0	0	0	0	0	0	3608100000	0	0	0
Guanine nucleotide-binding protein subunit alpha-13	Gna13	0	0	3	1	1	0	1	0	1	1	0	0	0	0	0	0	0	0	18.3	16.2	16.2	44.054	377	377	0	43.284	0	0	13.3	2.7	2.7	0	2.4	0	2.7	2.4	0	0	0	0	0	0	0	0	243880000	0	0	83255000
Phospholipase A-2-activating protein	Plaa	8	5	6	7	6	2	1	12	6	3	1	2	0	0	0	0	0	0	40.8	40.8	40.8	87.22	794	794	0	323.31	13.1	7.3	9.8	9.9	8.8	3	1.9	17	8.9	3.8	1.1	3.8	0	0	0	0	0	0	11982000000	376880000	223310000	366240000
X-ray repair cross-complementing protein 5	Xrcc5	0	0	0	0	0	0	0	0	0	0	0	0	0	0	0	0	0	0	6.3	6.3	6.3	83.056	732	732	0	11.492	0	0	0	0	0	0	0	0	0	0	0	0	0	0	0	0	0	0	24962000	0	0	0
60S ribosomal protein L3	Rpl3	5	3	3	7	4	2	1	15	15	2	2	1	0	1	0	1	0	0	51.1	51.1	49.4	46.109	403	403	0	323.31	14.6	10.7	10.7	21.1	12.9	5.2	3	36.5	38.5	5.2	5.2	3	0	3	0	2.2	0	0	108650000000	462580000	426880000	515360000
Histone H2AX	H2afx	0	0	0	0	0	0	0	0	1	0	0	0	0	0	0	0	0	0	58	58	5.6	15.142	143	143	0	126.18	20.3	25.2	20.3	31.5	6.3	6.3	0	16.1	32.9	0	0	0	6.3	6.3	6.3	11.2	6.3	6.3	34636000000	31767000	262570000	0
Protein disulfide-isomerase A3	Pdia3	6	8	7	7	9	5	9	16	17	9	14	3	0	2	2	4	6	6	54.3	54.3	54.3	56.678	505	505	0	323.31	14.1	19.4	16.4	17.2	20.2	11.3	20	37	40.4	21.8	31.5	6.9	0	5.3	4.6	9.1	13.9	12.9	40297000000	415270000	745000000	779580000
Serine/threonine-protein kinase B-raf	Braf	0	0	0	0	0	0	0	0	0	0	0	0	0	0	0	0	0	0	3.7	2.1	2.1	82.514	751	751	0	6.3966	0	0	0	0	0	0	0	0	0	0	0	0	0	0	0	0	0	0	27021000	0	0	0
CCAAT/enhancer-binding protein beta	Cebpb	0	0	0	0	0	0	0	0	0	0	0	0	0	0	0	0	0	0	8.4	8.4	8.4	31.445	296	296	0.0021978	2.1909	0	0	0	0	0	0	0	0	0	0	0	0	0	0	0	0	0	0	202110000	0	0	0
Proteasome subunit beta type-8	Psmb8	0	0	0	0	0	0	0	0	0	0	0	0	0	0	0	0	0	0	26.1	26.1	26.1	30.26	276	276	0	36.533	0	0	0	0	0	0	0	0	0	0	0	0	0	0	0	0	0	0	817050000	0	0	0
Cytoplasmic aconitate hydratase	Aco1	1	2	3	1	1	0	9	23	21	15	22	8	0	0	0	0	0	0	40.3	40.3	40.3	98.124	889	889;963	0	323.31	2.5	4.6	5.5	1.6	2.5	0	11.6	30.5	31.4	19.2	29.5	12.7	0	0	0	0	0	0	16449000000	37028000	70211000	65285000
DNA-(apurinic or apyrimidinic site) lyase;DNA-(apurinic or apyrimidinic site) lyase, mitochondrial	Apex1	0	0	0	0	0	0	0	1	1	0	0	0	0	0	0	0	0	0	13.6	13.6	13.6	35.49	317	317	0	21.513	0	0	0	0	0	0	0	4.7	4.7	0	0	0	0	0	0	0	0	0	479780000	0	0	0
Alcohol dehydrogenase class-3	Adh5	3	5	2	6	5	3	3	10	7	3	5	2	0	0	0	0	1	0	29.9	29.9	27.3	39.547	374	374	0	243.91	18.2	20.9	16	23.5	20.6	13.6	11	29.9	25.7	13.1	21.1	10.7	0	0	0	0	2.4	0	16629000000	1811400000	1682300000	464800000
Adenylosuccinate synthetase isozyme 1	Adssl1	0	0	0	0	0	0	1	0	1	0	0	0	0	0	0	0	0	0	10.9	10.9	10.9	50.254	457	457	0	7.9924	0	0	0	0	0	0	3.1	0	2.4	0	0	0	0	0	0	0	0	0	289370000	0	0	0
Calcium/calmodulin-dependent protein kinase type II subunit beta	Camk2b	0	0	0	0	0	0	0	0	0	0	0	0	0	0	0	0	0	0	19.2	3.9	3.9	60.46	542	542	0.00054795	3.5056	7.4	5.7	4.6	4.6	1.3	0	0	0	0	0	0	2.2	0	0	0	0	0	0	72050000	0	0	0
Biglycan	Bgn	0	0	0	0	0	0	0	0	0	0	0	0	0	0	0	0	0	0	5.1	3	3	41.639	369	369	0.0010043	2.4639	2.2	0	0	0	0	0	0	0	0	0	0	0	0	0	0	0	0	0	12438000	0	0	0
Decorin	Dcn	0	0	0	0	0	0	0	0	0	0	0	0	0	0	0	0	0	0	25.7	25.7	23.4	39.809	354	354	0	61.082	2.3	0	0	0	0	0	0	0	0	0	0	0	0	0	0	0	0	0	372020000	0	0	0
Nucleosome assembly protein 1-like 1	Nap1l1	0	2	1	1	1	0	1	0	0	2	4	0	0	0	0	0	0	0	22.3	22.3	19.7	45.345	391	391	0	224.78	2.6	11.5	6.9	5.4	7.2	0	6.9	2.6	2.6	9.7	17.1	2.6	0	0	0	0	0	0	5872600000	156810000	166710000	599590000
Ataxin-10	Atxn10	0	0	0	0	0	0	0	0	0	0	2	1	0	0	0	0	0	0	21.7	21.7	21.7	53.706	475	475	0	14.154	0	0	0	0	0	0	0	0	0	0	5.1	2.3	0	0	0	0	0	0	502420000	0	0	0
CUGBP Elav-like family member 1	Celf1	0	0	1	0	0	0	0	0	0	0	0	0	0	0	0	0	0	0	5.1	5.1	5.1	52.107	486	486	0.00054392	3.4024	0	0	2.5	0	0	0	0	0	0	0	0	0	0	0	0	0	0	0	83280000	0	0	47066000
Nck-associated protein 1	Nckap1	9	7	5	1	0	0	0	0	2	0	1	0	0	0	0	0	0	0	16.7	16.7	16.7	128.78	1128	1128;1134	0	54.16	9	7	5.4	1	0	0	0	0	1.5	0	1.2	0	0	0	0	0	0	0	1672500000	465440000	237090000	386000000
Murinoglobulin-1	Mug1	0	0	0	0	1	0	1	4	3	1	1	1	0	0	0	0	0	0	8.1	8.1	3.1	165.3	1476	1476;1476	0	30.082	0	0	0	0	0.7	0	0.7	4.3	2.2	0.7	1.3	2.2	0	0	0	0	0	0	2049300000	0	0	0
MARCKS-related protein	Marcksl1	0	0	0	0	0	0	0	0	0	0	0	0	0	0	0	0	0	0	10	10	10	20.165	200	200	0.00028425	4.0125	0	0	0	0	0	0	0	0	0	0	0	0	0	0	0	0	0	0	353530000	0	0	0
Kinesin-like protein KIF2A	Kif2a	0	0	0	0	0	0	0	0	0	0	0	0	0	0	0	0	0	0	9.5	9.5	8.2	79.755	705	705	0	7.7949	0	0	0	0	0	0	0	0	0	0	0	0	0	0	0	0	0	0	130390000	0	0	0
Kinesin-like protein KIF3A;Kinesin-like protein KIF3B;Kinesin-like protein KIF3B, N-terminally processed	Kif3a;Kif3b	0	0	0	0	0	0	0	0	0	0	0	0	0	0	0	0	0	0	1.9	1.9	1.9	80.169	701	701;747	1	-2	0	0	0	0	0	0	0	0	0	0	0	0	0	0	0	0	0	0	19665000	0	0	0
Meprin A subunit alpha	Mep1a	0	0	0	0	0	0	5	9	8	9	7	6	0	0	0	0	0	0	18.2	18.2	18.2	84.23	747	747	0	323.31	0	0	0	0	0	0	6.7	15.1	14.2	15.7	11	9.2	0	0	0	0	0	0	18533000000	0	0	0
Protein kinase C delta type;Protein kinase C delta type regulatory subunit;Protein kinase C delta type catalytic subunit	Prkcd	4	0	3	1	1	0	0	0	0	0	0	0	0	0	0	0	0	0	7.6	7.6	7.6	77.546	674	674	0	6.0396	6.5	0	4.7	1.8	1	0	0	0	0	0	0	0	0	0	0	0	0	0	405030000	105460000	0	210930000
Connective tissue growth factor	Ctgf	0	0	0	0	0	0	0	0	0	0	0	0	0	0	0	0	0	0	6.3	6.3	6.3	37.824	348	348	0	10.726	0	0	0	0	0	0	0	0	0	0	0	0	0	0	0	0	0	0	837420000	0	0	0
Polyadenylate-binding protein 1	Pabpc1	7	8	8	8	11	1	1	14	18	2	2	0	0	0	0	0	0	0	45.8	45.8	36.6	70.67	636	636;643;628;607;381	0	323.31	12.1	12.9	17.8	13.1	20.1	1.6	6.3	28.1	38.1	2.7	3.1	0	0	0	0	0	0	0	22863000000	349910000	677550000	1309400000
Tyrosine-protein phosphatase non-receptor type 6	Ptpn6	0	2	1	1	1	2	0	1	0	0	0	1	0	1	0	0	0	0	45.7	45.7	45.7	67.558	595	595	0	94.577	0	3.5	2.4	2	2	2	0	1.3	0	0	0	2.4	0	2	0	0	0	0	3312100000	0	80001000	33809000
Ferritin light chain 1	Ftl1	0	0	0	0	0	0	0	1	0	0	0	0	0	0	0	0	0	0	15.8	15.8	15.8	20.802	183	183	0	17.64	0	0	0	0	0	0	0	15.8	0	0	0	0	0	0	0	0	0	0	69168000	0	0	0
Caspase-1;Caspase-1 subunit p20;Caspase-1 subunit p10	Casp1	6	3	5	3	4	1	0	0	0	0	0	0	0	0	0	0	0	0	27.9	27.9	27.9	45.64	402	402	0	65.142	18.7	11.4	11.9	8.7	11.9	2.2	0	0	0	0	0	0	0	0	0	0	0	0	1032200000	209570000	153570000	367410000
Vascular cell adhesion protein 1	Vcam1	0	0	0	0	0	0	0	0	0	0	0	0	0	0	0	0	0	0	7.8	7.8	7.8	81.317	739	739	0	7.7718	0	0	0	0	0	0	0	0	0	0	0	0	0	0	0	0	0	0	74154000	0	0	0
NEDD8	Nedd8	0	0	0	0	0	0	1	1	2	1	1	0	0	0	0	0	0	0	17.3	17.3	17.3	8.9723	81	81	0	35.572	0	0	0	0	0	0	13.6	17.3	17.3	17.3	17.3	0	0	0	0	0	0	0	1015400000	0	0	0
Serine protease inhibitor A3C	Serpina3c	0	0	0	0	0	0	0	0	0	1	1	0	0	0	0	0	0	0	5.3	1.9	1.9	46.765	417	417	1	-2	0	0	3.4	0	0	0	3.4	3.4	0	5.3	1.9	0	0	0	0	0	0	0	63886000	0	0	0
Alpha-2-HS-glycoprotein	Ahsg	1	0	0	1	1	1	0	1	2	0	0	0	0	0	0	0	0	0	8.4	8.4	8.4	37.325	345	345	0	63.38	6.1	0	0	6.1	6.1	6.1	0	6.1	8.4	0	0	0	0	0	0	0	0	0	738920000	80788000	0	0
Ornithine aminotransferase, mitochondrial	Oat	6	4	3	3	4	4	5	6	10	7	7	3	0	0	0	0	0	0	38.5	38.5	38.5	48.354	439	439	0	174.97	19.1	11.6	8	8	11.4	10.3	10.9	16.9	28.2	18.7	19.8	5.5	0	0	0	0	0	0	6013100000	324680000	455860000	466100000
Glutathione S-transferase A3	Gsta3	0	0	0	0	0	0	0	2	3	1	2	0	0	0	0	0	0	0	44.8	30.3	30.3	25.36	221	221	0	79.566	5	5	8.6	8.6	5	8.6	5	14	18.1	26.7	21.3	5	0	0	0	0	0	0	871230000	0	0	0
Creatine kinase U-type, mitochondrial	Ckmt1	6	3	5	3	7	3	2	6	6	0	1	1	0	0	0	0	0	0	31.8	29.7	29.7	47.003	418	418	0	323.31	24.9	17.5	23	9.6	27	7.4	7.2	24.2	22.7	0	2.2	5	0	0	0	0	0	0	7947600000	564010000	555060000	2188300000
Cyclin-dependent kinase 4	Cdk4	0	0	0	0	0	0	0	0	0	0	0	0	0	0	0	0	0	0	17.5	14.9	14.9	33.75	303	303;496;523;451;469;433	0	5.9116	0	0	0	0	0	0	0	0	0	0	0	0	0	0	0	0	0	0	710380000	0	0	0
Arachidonate 5-lipoxygenase-activating protein	Alox5ap	2	0	0	0	0	0	0	0	0	0	0	0	0	0	0	0	0	0	13	13	13	18.136	161	161	0.0044455	1.8273	13	0	0	0	0	0	0	0	0	0	0	0	0	0	0	0	0	0	68521000	68521000	0	0
Peptidyl-prolyl cis-trans isomerase C	Ppic	0	0	0	0	0	0	0	0	0	0	0	0	0	0	0	0	0	0	11.3	11.3	11.3	22.794	212	212	0	4.3785	0	0	0	0	0	0	0	0	0	0	0	0	0	0	0	0	0	0	128120000	0	0	0
NK-tumor recognition protein;Putative peptidyl-prolyl cis-trans isomerase	Nktr	0	0	0	0	0	1	1	0	0	1	4	0	0	0	0	0	0	0	5.2	5.2	5.2	163.45	1453	1453	0	11.006	0	0	0	0	0	0.6	0.5	0	0	2	2.7	0	0	0	0	0	0	0	4079700000	0	0	0
Peptidyl-prolyl cis-trans isomerase FKBP4;Peptidyl-prolyl cis-trans isomerase FKBP4, N-terminally processed	Fkbp4	2	0	2	0	0	0	1	8	11	1	1	1	0	0	0	0	0	0	42.1	42.1	42.1	51.572	458	458	0	49.217	5.2	0	4.8	0	0	0	2.2	22.1	30.1	2	3.3	2.8	0	0	0	0	0	0	6443700000	22065000	0	92706000
High mobility group protein B2	Hmgb2	0	1	0	1	2	1	1	1	3	0	0	0	5	3	1	5	0	0	27.1	27.1	27.1	24.162	210	210	0	54.237	0	5.7	0	6.2	11.4	6.2	3.8	6.7	19	0	0	0	22.9	15.2	3.8	20	0	0	5545800000	0	31902000	0
Catenin delta-1	Ctnnd1	5	5	3	7	10	4	0	0	1	0	0	0	0	0	0	0	0	0	27	27	27	104.92	938	938	0	241.17	7.2	7.5	3.7	8.6	13.8	5.3	0	0	0.9	0	0	0	0	0	0	0	0	0	7693600000	1335100000	536840000	800120000
Desmin	Des	3	4	17	8	15	0	0	0	0	0	0	0	0	0	0	0	0	0	49	43.3	43.3	53.497	469	469	0	220.83	8.1	8.3	37.7	24.3	34.8	1.9	0	0	1.7	0	0	0	0	1.9	0	0	0	0	22793000000	555470000	286980000	18856000000
Aminoacyl tRNA synthase complex-interacting multifunctional protein 1;Endothelial monocyte-activating polypeptide 2	Aimp1	4	3	0	3	1	1	1	3	2	1	2	0	0	0	0	0	0	0	37.7	37.7	37.7	33.997	310	310	0	82.484	21.6	16.1	0	14.5	3.9	5.8	7.1	15.2	12.3	3.9	9.4	0	0	0	0	0	0	0	2764400000	279450000	195940000	0
Recombining binding protein suppressor of hairless	Rbpj	0	0	0	0	0	0	0	0	0	0	0	0	0	0	0	0	0	0	12.4	12.4	12.4	58.537	526	526	0	7.1299	0	0	0	0	0	0	0	0	0	0	0	0	0	0	0	0	0	0	539460000	0	0	0
cAMP-dependent protein kinase type II-beta regulatory subunit	Prkar2b	0	0	0	0	0	1	0	0	0	0	0	0	0	0	0	0	0	0	16.1	9.1	9.1	46.167	416	416	0	6.4445	0	0	0	0	0	1.7	0	0	0	0	0	0	0	0	0	0	0	0	160820000	0	0	0
Dipeptidase 1	Dpep1	0	0	0	0	0	0	0	3	8	0	0	0	0	0	0	0	0	0	26.1	26.1	26.1	45.722	410	410	0	98.318	0	0	0	0	0	0	0	7.1	26.1	0	0	0	0	0	0	0	0	0	841190000	0	0	0
Acyl-CoA-binding protein	Dbi	0	0	0	0	0	0	4	6	8	4	5	2	0	0	0	0	0	0	79.3	79.3	79.3	10	87	87	0	323.31	0	0	0	0	0	0	66.7	69	79.3	66.7	66.7	27.6	0	0	0	0	0	0	18223000000	0	0	0
Dual specificity mitogen-activated protein kinase kinase 1	Map2k1	2	1	3	2	1	0	0	1	1	0	1	0	0	0	0	0	0	0	17.8	12.5	12.5	43.474	393	393	0	40.445	5.9	2.8	10.9	7.9	7.1	0	0	3.1	3.1	0	2.8	0	0	0	0	0	0	0	1357500000	89035000	58385000	439670000
Non-specific lipid-transfer protein	Scp2	4	4	3	3	2	1	6	9	10	8	8	6	0	0	0	0	0	0	15.9	15.9	15.9	59.125	547	547	0	121.89	6.9	6.9	3.8	5.3	3.8	2	5.7	12.8	11.2	9.3	11	5.7	0	0	0	0	0	0	36742000000	264800000	360890000	258260000
Lupus La protein homolog	Ssb	2	2	2	1	1	1	0	10	9	1	0	0	0	0	0	0	0	0	40.2	40.2	40.2	47.756	415	415	0	156.15	6	6	6	2.7	2.7	2.7	0	26.5	24.8	2.7	0	0	0	0	0	0	0	0	4037800000	0	68288000	18431000
Developmentally-regulated GTP-binding protein 1	Drg1	0	0	0	0	0	0	0	0	0	0	0	0	0	0	0	0	0	0	23.2	23.2	23.2	40.512	367	367	0	12.249	0	0	0	0	0	0	0	0	0	0	0	0	0	0	0	0	0	0	258810000	0	0	0
Antithrombin-III	Serpinc1	0	0	0	0	0	0	0	1	1	0	0	0	0	0	0	0	0	0	3.7	3.7	3.7	52.003	465	465	0.0005372	3.2407	0	0	0	0	0	0	0	3.7	3.7	0	0	0	0	0	0	0	0	0	128240000	0	0	0
Parvalbumin alpha	Pvalb	0	0	0	0	0	0	0	2	6	0	0	0	0	0	0	0	0	0	78.2	78.2	78.2	11.93	110	110	0	149.07	0	0	0	0	0	0	0	15.5	64.5	0	0	0	0	0	0	0	0	0	8189600000	0	0	0
Tryptophan--tRNA ligase, cytoplasmic;T1-TrpRS;T2-TrpRS	Wars	3	2	7	2	1	0	1	3	0	1	2	2	0	0	0	0	0	0	33.7	33.7	33.7	54.357	481	481	0	71.373	9.6	5.8	19.1	5.8	3.7	0	2.5	10	0	3.3	5.8	5.8	0	0	0	0	0	0	2066100000	234960000	146160000	845890000
Chromosome-associated kinesin KIF4	Kif4	0	0	0	0	0	0	0	0	0	0	0	0	0	0	0	0	0	0	1.8	1.8	1.8	139.52	1231	1231	0.00052826	3.0603	0	0	0	0	0	0	0	0	0	0	0	0	0	0	0	0	0	0	42635000	0	0	0
Protein NEDD1	Nedd1	1	0	0	0	1	0	0	0	0	0	0	0	0	0	0	0	0	0	8.3	8.3	8.3	71.292	660	660	0.0053576	1.7844	3.2	0	0	0	3.2	0	0	0	0	0	0	0	0	0	0	0	0	0	92230000	41408000	0	0
Cytochrome P450 2F2	Cyp2f2	0	0	0	0	0	0	0	0	0	0	0	0	0	0	0	0	0	0	9.4	9.4	9.4	55.948	491	491	0	14.612	0	0	0	0	0	0	0	0	0	0	0	0	0	0	0	0	0	0	24553000	0	0	0
Ran-specific GTPase-activating protein	Ranbp1	0	1	2	1	1	0	0	3	1	0	0	0	0	0	0	0	0	0	35.5	35.5	35.5	23.596	203	203	0	46.735	0	5.4	9.9	5.4	5.4	0	0	26.6	4.4	0	0	0	0	0	0	0	0	0	3915700000	0	50868000	917390000
Transcription factor AP-2-alpha;Transcription factor AP-2-epsilon;Transcription factor AP-2-beta	Tfap2a;Tfap2e;Tfap2b	0	0	0	0	0	0	0	0	0	0	0	0	0	0	0	0	0	0	4.6	4.6	4.6	47.97	437	437;442;459	0.00053447	3.1964	0	0	0	0	0	0	0	0	0	0	0	0	0	0	0	0	0	0	25845000	0	0	0
Focal adhesion kinase 1	Ptk2	0	0	0	0	0	0	1	0	0	0	0	0	0	0	0	0	0	0	4.8	4.8	4.8	119.24	1052	1052	0	4.9354	0	0	0	0	0	0	1	0	0	0	0	0	0	0	0	0	0	0	51585000	0	0	0
Macrophage migration inhibitory factor	Mif	2	2	2	1	1	0	1	3	3	2	3	1	0	1	0	1	0	0	33.9	33.9	33.9	12.504	115	115	0	152.12	27.8	24.3	27.8	18.3	6.1	0	18.3	33.9	33.9	27.8	33.9	18.3	0	6.1	0	18.3	0	0	40585000000	479420000	240830000	363780000
Bifunctional epoxide hydrolase 2;Cytosolic epoxide hydrolase 2;Lipid-phosphate phosphatase	Ephx2	17	20	19	17	14	15	12	15	18	13	16	4	0	0	0	0	0	0	49.8	49.8	49.8	62.515	554	554	0	323.31	41.9	43.7	45.3	37.7	34.7	35.2	25.3	39.5	43.5	31.9	42.2	5.8	0	0	0	0	0	0	82614000000	9599900000	16421000000	10857000000
Apolipoprotein C-I;Truncated apolipoprotein C-I	Apoc1	1	0	0	0	0	0	0	1	1	0	0	0	0	0	0	1	0	0	20.5	20.5	20.5	9.6963	88	88	0.0042303	1.851	10.2	0	0	0	0	0	0	10.2	10.2	0	0	0	0	0	0	10.2	0	0	39055000	0	0	0
Ubiquitin carboxyl-terminal hydrolase 4	Usp4	7	2	6	1	1	0	1	1	0	0	0	0	0	0	0	0	0	0	12.1	12.1	12.1	108.34	962	962;921	0	15.188	8.1	1.9	7.8	1.5	1.5	0	0.9	0.9	0	0	0	0	0	0	0	0	0	0	1015100000	322690000	157650000	219590000
Tyrosine-protein phosphatase non-receptor type 11	Ptpn11	0	0	0	0	0	0	0	0	0	0	0	0	0	0	0	0	0	0	19.4	19.4	19.4	68.034	593	593	0	28.249	0	0	0	0	0	0	0	0	0	0	0	0	0	0	0	0	0	0	521920000	0	0	0
Ras-related protein Rab-3D	Rab3d	1	1	0	0	0	0	0	0	0	0	0	0	0	0	0	0	0	0	16	12.3	12.3	24.416	219	219	0.00052165	2.8734	9.1	6.8	0	0	0	0	0	0	0	0	0	0	0	0	0	0	0	0	41537000	7521900	34015000	0
Ras-related protein Rab-5C	Rab5c	3	2	3	2	1	3	1	3	4	2	2	1	0	0	0	0	0	0	47.7	47.7	32.9	23.412	216	216	0	44.306	31	21.3	27.8	16.2	15.7	27.8	11.6	32.4	41.2	22.2	22.2	5.6	0	0	0	0	0	0	8770700000	749520000	1327400000	730250000
Ras-related protein Rab-6A;Ras-related protein Rab-6B	Rab6a;Rab6b	5	3	7	1	3	1	0	1	4	1	1	1	0	0	0	0	0	0	42.3	42.3	42.3	23.59	208	208;208;217	0	31.079	26	17.8	36.5	5.3	16.3	5.3	0	5.3	20.7	5.3	5.8	5.3	0	0	0	0	0	0	5629000000	653840000	354670000	882550000
Ras-related protein Rab-21	Rab21	1	0	0	1	0	0	0	1	0	0	0	0	0	0	0	0	0	0	27.9	27.9	27.9	24.106	222	222	0	56.608	4.5	0	0	5.9	0	0	0	5.9	0	0	0	0	0	0	0	0	0	0	606590000	22430000	0	0
Ras-related protein Rab-12	Rab12	0	0	0	0	0	0	0	0	0	0	0	0	0	0	0	0	0	0	7.8	7.8	7.8	27.328	243	243	1	-2	0	0	0	0	0	0	0	0	0	0	0	0	0	0	0	0	0	0	27294000	0	0	0
Ras-related protein Rab-17	Rab17	0	1	1	0	0	0	0	0	0	0	0	0	0	0	0	0	0	0	9.3	9.3	9.3	23.64	214	214	0.0042363	1.865	0	4.7	4.7	0	0	0	0	0	0	0	0	0	0	0	0	0	0	0	25570000	0	0	25570000
Ras-related protein Rab-18	Rab18	2	2	1	1	2	1	2	1	3	0	3	1	0	0	0	0	0	0	33.5	33.5	33.5	23.035	206	206	0	28.746	12.6	12.1	7.3	7.3	12.6	7.3	12.6	7.3	18	0	18	7.3	0	0	0	0	0	0	1357000000	174600000	90815000	108500000
Ras-related protein Rab-19	Rab19	0	0	0	0	0	0	0	0	0	0	0	0	0	0	0	0	0	0	5.1	5.1	5.1	24.397	217	217	1	-2	0	0	0	0	0	0	0	0	0	0	0	0	0	0	0	0	0	0	364520000	0	0	0
Thyroid peroxidase	Tpo	0	0	0	0	0	0	0	0	0	0	0	0	0	0	0	0	0	0	4.5	4.5	4.5	101.34	914	914	0	5.2434	0	0	0	0	0	0	0	0	0	0	0	0	0	0	0	0	0	0	49313000	0	0	0
Thrombospondin-1	Thbs1	0	0	0	0	0	0	0	0	0	0	0	0	0	0	0	0	0	0	17.8	17.8	17.8	129.65	1170	1170;1170	0	223.89	0	0	0	0	0	0	0	0	0	0	0	0	0	0	0	0	0	0	6973000000	0	0	0
Pyruvate dehydrogenase E1 component subunit alpha, somatic form, mitochondrial	Pdha1	0	0	0	0	0	0	5	7	11	1	4	3	0	0	0	0	0	0	35.1	35.1	35.1	43.231	390	390	0	323.31	0	0	0	0	0	0	13.6	20.5	27.7	5.1	12.1	8.5	0	0	0	0	0	0	13740000000	0	0	0
Fumarylacetoacetase	Fah	0	0	0	0	0	0	8	12	11	1	1	0	0	0	0	0	0	0	52.7	52.7	52.7	46.175	419	419	0	221.57	0	0	0	0	0	0	27.4	40.8	39.6	2.4	3.1	0	0	0	0	0	0	0	6117300000	0	0	0
rRNA 2-O-methyltransferase fibrillarin	Fbl	0	0	1	2	1	1	0	2	2	0	0	0	0	0	0	0	0	0	36.4	36.4	28.7	34.306	327	327	0	21.744	0	0	4	6.4	2.8	2.8	0	9.8	8.6	0	0	0	0	0	0	0	0	0	2082500000	0	0	33052000
Calnexin	Canx	6	3	0	3	5	3	7	8	16	6	11	4	0	1	3	1	2	3	40.9	40.9	40.9	67.277	591	591	0	267.19	12.5	6.8	0	4.9	11.2	5.1	12.9	14.4	28.4	15.1	20.8	8.5	0	1.7	6.4	1.7	3.2	6.4	15446000000	938470000	504740000	0
Glucose-6-phosphatase	G6pc	1	0	0	0	0	0	0	0	1	0	0	0	0	0	0	0	0	0	4.8	4.8	4.8	40.472	357	357	0	17.938	4.8	0	0	0	0	0	0	0	4.8	0	0	0	0	0	0	0	0	0	85835000	0	0	0
AP-1 complex subunit mu-1	Ap1m1	0	0	0	0	0	0	1	0	1	0	1	0	0	0	0	0	0	0	24.6	24.6	19.9	48.542	423	423	0	32.479	0	0	0	0	2.4	0	4.3	0	2.8	0	2.6	0	0	0	0	0	0	0	931070000	0	0	0
Peroxiredoxin-1	Prdx1	9	10	7	4	7	4	7	10	8	10	9	7	0	1	1	0	0	0	52.8	52.8	52.8	22.176	199	199	0	102.63	44.2	50.3	36.2	17.6	31.2	23.1	31.7	46.7	40.7	44.7	40.2	36.7	0	9.5	5.5	0	0	0	206400000000	17732000000	16185000000	12893000000
CD81 antigen	Cd81	1	1	0	0	0	0	0	0	0	0	0	0	0	0	0	0	0	0	11.9	11.9	11.9	25.814	236	236	0	323.31	8.5	8.5	0	0	0	0	0	0	0	0	0	0	0	0	0	0	0	0	133770000	111250000	13995000	0
Neuronal membrane glycoprotein M6-a	Gpm6a	0	0	0	0	0	0	0	1	1	1	1	0	0	0	0	0	0	0	9	9	9	31.149	278	278	0.0019671	2.2688	0	0	0	0	0	0	0	5	5	4	5	0	0	0	0	0	0	0	589150000	0	0	0
Tyrosine-protein phosphatase non-receptor type 1	Ptpn1	0	0	1	0	0	0	0	0	0	0	0	0	0	0	0	0	0	0	30.3	30.3	30.3	49.593	432	432	0	76.34	0	0	3	0	0	0	0	0	0	0	0	0	0	0	0	0	0	0	523990000	0	0	0
Receptor-type tyrosine-protein phosphatase kappa	Ptprk	0	0	0	0	0	0	1	0	0	0	0	1	0	0	0	0	0	0	1.9	1.9	1.9	164.18	1457	1457	0.00098814	2.3128	0	0	0	0	0	0	1.1	0	0	0	0	0.8	0	0	0	0	0	0	34634000	0	0	0
Tyrosine-protein phosphatase non-receptor type 12	Ptpn12	0	0	0	0	0	0	0	0	0	0	0	0	0	0	0	0	0	0	7.5	7.5	7.5	86.525	775	775	0	16.411	0	0	0	0	0	0	0	0	0	0	0	0	0	0	0	0	0	0	170730000	0	0	0
Fragile X mental retardation protein 1 homolog	Fmr1	0	0	1	0	0	0	0	0	0	0	0	0	0	0	0	0	0	0	9.8	8.5	5.4	68.988	614	614	0	37.862	0	0	1.6	0	0	0	0	0	0	0	0	0	0	0	0	0	0	0	301520000	0	0	30284000
60S ribosomal protein L12	Rpl12	2	3	3	1	1	1	0	4	3	2	1	0	0	0	0	0	0	0	28.5	28.5	28.5	17.804	165	165	0	323.31	15.2	24.2	24.2	9.7	9.1	9.1	0	28.5	24.2	18.8	5.5	0	0	0	0	0	0	0	20862000000	217490000	428910000	582440000
60S ribosomal protein L18	Rpl18	4	3	2	3	3	2	2	3	3	1	0	1	0	2	0	0	0	0	28.2	28.2	28.2	21.644	188	188	0	41.312	24.5	18.6	13.8	17.6	18.6	13.8	12.8	16.5	19.7	6.9	0	5.9	0	12.8	0	0	0	0	64786000000	610360000	962040000	863520000
Epidermal growth factor-binding protein type B;Kallikrein 1-related peptidase b26;Kallikrein 1-related peptidase b8	Egfbp2;Klk1b26;Klk1b8	0	0	0	0	0	0	0	0	0	0	0	0	0	0	0	0	0	0	4.2	4.2	4.2	28.689	261	261;261;261	0.0026316	1.9996	0	0	0	0	0	0	0	0	0	0	0	0	0	0	0	0	0	0	97015000	0	0	0
Antigen peptide transporter 2	Tap2	3	1	3	1	4	0	0	0	0	0	0	0	0	0	0	0	0	0	9.7	9.7	9.7	77.444	702	702	0	21.642	4.7	1.9	4.7	1.4	6.3	0	0	0	0	0	0	0	0	0	0	0	0	0	797050000	287540000	43036000	285700000
GTP-binding protein SAR1a	Sar1a	2	1	0	1	0	1	1	0	0	0	0	1	0	0	0	0	0	0	54	44.4	44.4	22.371	198	198	0	95.362	32.8	11.6	5.6	17.2	5.6	9.6	11.6	0	5.6	5.6	5.6	11.6	0	0	0	0	0	0	1136600000	116130000	34071000	0
Oxygen-dependent coproporphyrinogen-III oxidase, mitochondrial	Cpox	1	1	0	0	0	0	2	7	10	3	5	0	0	0	0	0	0	0	28	28	28	49.714	443	443	0	59.331	4.7	2	0	0	0	0	6.8	19.4	26	9	15.6	0	0	0	0	0	0	0	1591100000	10028000	57145000	0
Guanine nucleotide-binding protein-like 1	Gnl1	0	0	0	0	0	1	0	0	0	0	0	0	0	0	0	0	0	0	22.1	22.1	22.1	68.77	607	607	0	35.719	0	0	0	0	0	3	0	0	0	0	0	0	0	0	0	0	0	0	527890000	0	0	0
Protein phosphatase 1B	Ppm1b	8	8	6	6	5	2	2	3	6	4	5	3	0	0	0	0	0	0	41.3	41.3	35.6	42.795	390	390	0	287.52	37.4	35.9	22.1	26.2	21.8	11.3	8.2	22.3	25.6	17.9	29.5	11.5	0	0	0	0	0	0	51928000000	11088000000	15059000000	7274600000
NADPH--cytochrome P450 reductase	Por	1	1	1	1	0	0	0	5	14	6	7	1	0	0	0	0	0	0	27.1	27.1	27.1	77.043	678	678	0	106.09	1.9	1.2	1.2	1.3	0	0	0	6.9	25.2	10.3	12.8	1	0	0	0	0	0	0	5165100000	881500000	137050000	94993000
Transgelin	Tagln	9	9	10	10	14	8	2	1	5	2	3	3	0	0	0	0	0	0	67.7	67.7	64.2	22.576	201	201	0	66.902	37.8	38.3	46.3	49.8	59.7	39.3	11.9	6	28.9	9	15.4	22.4	0	0	0	0	0	0	64414000000	1659500000	1863300000	28253000000
Fibulin-2	Fbln2	0	0	0	0	0	0	0	0	0	0	0	0	0	0	0	0	0	0	9.2	9.2	9.2	131.83	1221	1221	0	31.831	0	0	0	0	0	0	0	0	0	0	0	0	0	0	0	0	0	0	1472000000	0	0	0
DNA ligase 1	Lig1	0	0	0	2	0	0	0	0	0	0	0	0	0	0	0	0	0	0	6.2	6.2	6.2	102.29	916	916	0	6.4607	0	0	0	3.7	0	0	0	0	0	0	0	0	0	0	0	0	0	0	82010000	0	0	0
Hydroxymethylglutaryl-CoA lyase, mitochondrial	Hmgcl	3	2	4	2	2	2	2	4	4	2	3	1	0	0	0	0	0	0	25.5	25.5	25.5	34.238	325	325;343	0	156.32	14.2	7.4	13.8	7.4	7.4	7.4	5.5	14.5	20	7.4	11.7	3.4	0	0	0	0	0	0	11444000000	1068600000	961530000	854060000
Stress-70 protein, mitochondrial	Hspa9	15	12	11	16	15	10	14	22	27	22	27	11	0	0	0	1	1	2	48.7	48.7	48.7	73.46	679	679	0	323.31	28.6	20.9	19.1	26.7	27.2	18.6	25.2	40.2	40.9	39.9	45.1	18.9	0	0	0	1.3	1.3	2.7	65370000000	1944200000	1016400000	2087500000
Histo-blood group ABO system transferase	Abo	2	1	2	1	3	3	0	0	0	0	0	0	0	0	0	0	0	0	19.3	19.3	19.3	38.776	332	332	0	18.325	5.7	3.6	5.7	3.6	12.7	10.5	0	0	0	0	0	0	0	0	0	0	0	0	1581600000	117880000	99888000	87832000
Dynamin-1	Dnm1	0	0	0	1	0	0	0	0	0	0	0	0	0	0	0	0	0	0	8.3	1.7	1.7	97.802	867	867	0.00052576	2.9917	3.2	1.2	2.4	5.3	4.5	2.4	0	0	0	2.3	1.2	1.2	0	0	0	0	0	0	9202600	0	0	0
Dynamin-2	Dnm2	2	5	2	3	9	3	1	0	2	2	5	1	0	0	0	0	0	0	27.1	27.1	16.8	98.144	870	870	0	124.65	6.6	9.9	3.9	7.6	18.9	7.4	3.2	0	2.8	7.7	9.8	2.5	0	0	0	0	0	0	3311200000	371550000	347640000	126220000
Collagen alpha-1(XVIII) chain;Endostatin	Col18a1	0	0	0	0	0	0	0	0	2	0	1	1	0	0	0	0	0	0	6.2	6.2	6.2	182.17	1774	1774	0	41.006	0	0	0	0	0	0	0	0	1.1	0	1.4	1	0	0	0	0	0	0	221090000	0	0	0
Tight junction protein ZO-1	Tjp1	0	0	0	0	0	0	1	0	0	1	0	0	0	1	0	0	0	0	3.3	3.3	3.3	194.74	1745	1745	0	19.073	0	0	0	0	0	0	0.7	0	0	0.6	0	0	0	0.7	0	0	0	0	466820000	0	0	0
Arachidonate 15-lipoxygenase	Alox15	7	4	5	2	2	1	0	0	0	0	0	0	0	0	0	0	0	0	19.2	19.2	19.2	75.444	663	663	0	23.876	14.3	7.8	9.4	4.7	3.2	1.5	0	0	0	0	0	0	0	0	0	0	0	0	1043600000	399440000	345350000	136160000
Flap endonuclease 1	Fen1	0	0	2	1	1	0	0	0	0	0	0	0	0	0	0	0	0	0	11.4	11.4	11.4	42.314	378	378	0	4.9831	0	0	5.8	2.9	2.9	0	0	0	0	0	0	0	0	0	0	0	0	0	483090000	0	0	121250000
Adenylyl cyclase-associated protein 1	Cap1	0	0	0	0	0	0	4	6	7	2	3	2	0	0	0	0	0	0	36.1	36.1	36.1	51.564	474	474	0	323.31	0	0	0	0	0	0	10.1	16.9	18.8	7.6	6.8	6.1	0	0	0	0	0	0	5933400000	0	0	0
Transketolase	Tkt	16	13	20	16	16	6	13	17	21	14	19	12	0	1	2	5	4	6	48.3	48.3	48.3	67.63	623	623	0	323.31	35.8	28.4	40.1	37.7	38	12.8	27.8	39.5	44.1	33.5	41.6	21.5	0	1.3	4.3	8.5	6.1	11.2	62617000000	2202700000	1621600000	9582500000
Vacuolar protein sorting-associated protein 26A	Vps26a	2	1	4	3	4	0	2	2	6	3	6	1	0	0	0	0	0	0	37.3	37.3	37.3	38.113	327	327	0	65.167	7.3	4	20.8	11	17.4	0	8.9	7	22.9	12.5	26.6	3.4	0	0	0	0	0	0	1258100000	24263000	36222000	180420000
Transcription factor A, mitochondrial	Tfam	0	0	0	0	0	0	1	0	0	0	0	0	0	0	0	0	0	0	4.5	4.5	4.5	27.987	243	243	0.0051354	1.8	0	0	0	0	0	0	4.5	0	0	0	0	0	0	0	0	0	0	0	70189000	0	0	0
Indolethylamine N-methyltransferase	Inmt	0	0	0	0	0	0	3	7	6	5	5	2	0	0	0	0	0	0	31.4	31.4	31.4	29.459	264	264	0	323.31	0	0	0	0	0	0	15.5	31.4	31.4	23.5	25	12.1	0	0	0	0	0	0	18420000000	0	0	0
60S ribosomal protein L28	Rpl28	3	3	3	3	2	1	1	7	4	3	2	0	0	0	0	0	0	0	51.1	51.1	51.1	15.733	137	137	0	39.351	16.8	16.8	16.8	16.8	16.8	8	8	40.1	29.2	16.8	16.8	0	0	0	0	0	0	0	41112000000	541070000	753640000	1078800000
Long-chain-fatty-acid--CoA ligase 1	Acsl1	4	3	1	0	1	0	4	6	9	11	9	8	0	0	0	0	0	0	29.2	29.2	26.3	77.951	699	699	0	62.469	9.2	7.4	4	2.9	4	0	7.3	8.7	13.6	18.6	15.9	11.7	0	0	0	0	0	0	15485000000	1975200000	1881100000	2208200000
Tyrosine-protein kinase CSK	Csk	1	1	0	0	0	1	0	0	0	0	0	0	0	0	0	0	0	0	13.1	13.1	13.1	50.716	450	450	0	5.1527	3.3	2.7	0	0	0	2.7	0	0	0	0	0	0	0	0	0	0	0	0	139480000	11820000	0	0
CD63 antigen	Cd63	0	0	0	0	0	0	0	0	0	0	0	0	0	0	0	0	0	0	4.6	4.6	4.6	25.766	238	238	0.0019637	2.2545	0	0	0	0	0	0	0	0	0	0	0	0	0	0	0	0	0	0	92491000	0	0	0
Enoyl-CoA delta isomerase 1, mitochondrial	Eci1	7	8	7	6	6	4	4	9	10	7	7	4	0	0	0	0	0	1	39.1	39.1	39.1	32.25	289	289	0	90.946	26.3	30.8	27.3	23.5	24.9	14.5	15.9	36.3	33.9	26.3	26.3	15.9	0	0	0	0	0	5.5	21556000000	726310000	528030000	797030000
Septin-2	2024-09-02	2	1	5	6	5	0	0	1	2	2	2	1	0	0	0	0	0	0	50.4	50.4	50.4	41.525	361	361	0	203.46	5.8	3	20.8	22.4	19.9	0	0	2.8	6.4	9.7	6.4	3	0	0	0	0	0	0	5297300000	116860000	23939000	844560000
Septin-1	2024-09-01	0	0	1	0	0	0	0	0	0	0	0	0	0	0	0	0	0	0	6	6	6	42.019	366	366	1	-2	0	0	3	0	0	0	0	0	0	0	0	0	0	0	0	0	0	0	76660000	0	0	13737000
Signal transducer and activator of transcription 1	Stat1	11	13	8	8	6	3	0	0	0	0	0	0	0	0	0	0	0	0	29.4	29.4	29.4	87.196	749	749	0	323.31	18.8	21.9	12.6	13.8	9.6	5.3	0	0	0	0	0	0	0	0	0	0	0	0	5326900000	951250000	1587400000	998880000
Signal transducer and activator of transcription 3	Stat3	18	17	7	9	9	8	1	0	0	1	0	1	0	0	0	0	0	0	39.1	39.1	39.1	88.053	770	770	0	323.31	29.2	29.6	11.7	14.9	15.1	11.3	1.7	0	0	1.7	0	1	0	0	0	0	0	0	13184000000	4835600000	5423500000	725560000
Signal transducer and activator of transcription 5B	Stat5b	1	0	1	0	0	0	0	0	0	0	0	0	0	0	0	0	0	0	9.5	9.5	3.3	90.001	786	786	0	19.689	5.6	2.4	1.5	1.1	0	0	0	0	0	0	0	0	0	0	0	0	0	0	316770000	122250000	127070000	29218000
Epidermal growth factor receptor substrate 15	Eps15	0	0	1	6	1	0	0	0	0	0	0	0	0	0	0	0	0	0	12.2	12.2	12.2	98.47	897	897	0	56.647	0	0	1.4	10.6	1.2	0	0	0	0	0	0	0	0	0	0	0	0	0	263150000	0	0	37580000
Transcriptional activator protein Pur-alpha	Pura	1	0	2	6	1	0	0	5	5	2	3	1	0	0	0	0	0	0	35.5	35.5	35.5	34.883	321	321	0	323.31	3.1	0	10	27.4	3.1	0	0	30.2	24.9	5.9	8.7	3.1	0	0	0	0	0	0	4910400000	131240000	0	70137000
Huntingtin	Htt	8	5	1	0	3	0	0	0	0	0	0	0	0	0	0	0	0	0	3.1	3.1	3.1	344.69	3119	3119	0	55.26	2.8	1.6	0.3	0	1	0	0	0	0	0	0	0	0	0	0	0	0	0	541280000	310440000	216830000	12701000
UDP-N-acetylglucosamine--dolichyl-phosphate N-acetylglucosaminephosphotransferase	Dpagt1	2	2	1	0	0	1	0	0	0	0	0	0	0	0	0	0	0	0	4.6	4.6	4.6	46.412	410	410	0.00053333	3.1753	4.6	4.6	2	0	0	2	0	0	0	0	0	0	0	0	0	0	0	0	498110000	157030000	222040000	104320000
Peroxisomal membrane protein 2	Pxmp2	0	0	0	0	0	0	0	0	1	1	1	0	0	0	0	0	0	0	15.5	15.5	15.5	22.265	194	194	0	4.7427	0	0	0	0	0	0	0	0	5.2	5.2	10.3	0	0	0	0	0	0	0	136260000	0	0	0
T-complex protein 1 subunit theta	Cct8	8	9	12	8	9	2	5	17	14	3	7	3	0	0	0	0	0	0	51.6	51.6	51.6	59.555	548	548	0	173.43	17.3	19.5	26.1	16.8	18.6	4.4	11.3	35.8	29.7	6.4	14.6	6.6	0	0	0	0	0	0	36906000000	493530000	576140000	1311100000
Cytochrome c oxidase subunit 6A2, mitochondrial	Cox6a2	0	0	0	0	0	0	0	0	0	0	0	0	0	0	0	0	0	0	42.3	42.3	42.3	10.749	97	97	0.00028893	4.264	0	0	0	0	0	0	0	0	0	0	0	0	0	0	0	0	0	0	132540000	0	0	0
Cytochrome c oxidase subunit 6A1, mitochondrial	Cox6a1	1	1	0	0	1	0	0	3	4	1	1	0	0	0	0	0	0	0	61.3	61.3	61.3	12.352	111	111	0	82.46	14.4	14.4	0	0	14.4	0	0	42.3	61.3	14.4	14.4	0	0	0	0	0	0	0	3754000000	33483000	32629000	0
Lithostathine-1	Reg1	0	0	0	0	0	0	0	0	0	0	0	0	2	2	3	1	3	3	18.2	18.2	18.2	18.518	165	165	0	27.103	0	0	0	0	0	0	0	0	0	0	0	0	17.6	17.6	18.2	7.3	18.2	18.2	1168800000	0	0	0
DNA mismatch repair protein Msh2	Msh2	1	1	0	0	0	0	0	0	0	0	0	0	0	0	0	0	0	0	4.9	4.9	4.9	104.15	935	935	0.00053591	3.2196	1.5	1.3	0	0	0	0	0	0	0	0	0	0	0	0	0	0	0	0	171420000	44547000	0	0
Histone H1.4	Hist1h1e	0	0	0	0	0	0	0	3	3	0	0	0	0	1	0	0	0	0	32	13.2	13.2	21.977	219	219	0	11.532	0	0	5	0	0	0	0	24.7	24.7	0	0	0	0	7.3	0	0	0	0	21494000000	0	0	0
Histone H1.1	Hist1h1a	0	0	0	0	0	0	0	1	1	0	0	0	0	0	0	0	0	0	30.5	23	23	21.785	213	213	0	89.336	0	0	0	0	0	0	0	14.1	8.5	0	0	0	0	0	0	0	0	0	3463300000	0	0	0
Histone H1.5	Hist1h1b	0	0	0	0	0	0	0	4	2	0	0	0	0	0	0	0	0	0	29.6	22.4	22.4	22.576	223	223	0	18.211	0	0	0	0	0	0	0	18.4	13	0	0	0	0	0	0	0	0	0	5786600000	0	0	0
Histone H1.3	Hist1h1d	0	0	0	0	0	0	0	1	1	0	0	0	0	0	0	0	0	0	31.7	10.4	7.2	22.099	221	221	0.00028827	4.2316	0	0	5	0	0	0	0	24.4	24.4	0	0	0	0	0	0	5.9	0	0	9557700000	0	0	0
Integrin alpha-V;Integrin alpha-V heavy chain;Integrin alpha-V light chain	Itgav	0	0	0	0	0	0	0	0	0	0	0	0	0	0	0	0	0	0	3.3	3.3	3.3	115.36	1044	1044	0	5.5048	0	0	0	0	0	0	0	0	0	0	0	0	0	0	0	0	0	0	190630000	0	0	0
Aldose reductase	Akr1b1	2	1	1	0	0	1	2	7	7	3	5	3	0	0	0	0	0	1	34.8	34.8	34.8	35.732	316	316	0	91.492	7	2.5	4.4	0	0	4.4	5.4	28.5	20.9	9.2	23.1	9.2	0	0	0	0	0	3.5	12092000000	110630000	58969000	37275000
Aldose reductase-related protein 2	Akr1b8	0	0	0	0	0	0	0	0	0	0	0	0	0	0	0	0	0	0	16.8	12.3	9.5	36.12	316	316	0	32.995	0	0	0	0	0	0	0	4.4	4.4	0	4.4	0	0	0	0	0	0	0	216950000	0	0	0
Cofilin-2	Cfl2	0	0	0	0	0	0	1	1	2	2	0	1	0	0	0	0	0	0	48.8	38	38	18.709	166	166	0	9.1973	0	6.6	6.6	10.8	6.6	0	4.8	13.9	22.3	16.3	6.6	4.8	0	0	0	0	0	0	469740000	0	0	0
Peptidyl-prolyl cis-trans isomerase FKBP2	Fkbp2	0	0	0	1	0	0	0	2	2	1	0	1	0	0	0	0	0	0	28.6	28.6	28.6	15.344	140	140	0	8.3333	0	0	0	8.6	0	0	0	17.9	17.9	8.6	0	10.7	0	0	0	0	0	0	564930000	0	0	0
Medium-chain specific acyl-CoA dehydrogenase, mitochondrial	Acadm	2	3	0	3	1	3	8	17	17	14	12	10	0	0	0	0	0	0	54.4	54.4	54.4	46.481	421	421	0	323.31	5.9	9.3	0	8.1	4.3	8.1	26.8	45.6	45.4	40.9	31.8	27.8	0	0	0	0	0	0	60287000000	873310000	169990000	0
Ran GTPase-activating protein 1	Rangap1	1	1	0	1	0	0	1	0	0	0	0	0	0	0	0	0	0	0	7.8	7.8	7.8	63.53	589	589	0	8.7021	2	2	0	2	0	0	2	0	0	0	0	0	0	0	0	0	0	0	369150000	32820000	47615000	0
Glutathione peroxidase 3	Gpx3	0	1	1	0	0	0	2	2	4	4	1	2	0	0	0	0	0	0	24.3	24.3	24.3	25.424	226	226;221	0	18.944	0	5.3	5.3	0	0	0	11.5	11.5	18.1	21.2	5.3	11.5	0	0	0	0	0	0	1302200000	0	0	32639000
Vesicle-fusing ATPase	Nsf	3	5	3	11	9	6	2	1	11	6	9	1	0	0	0	0	0	0	27.7	27.7	27.7	82.613	744	744	0	75.266	5.5	9	5.5	17.3	15.2	9	3.2	1.3	18.3	10.2	15.2	1.6	0	0	0	0	0	0	3180800000	161400000	344110000	385060000
Vacuolar protein sorting-associated protein 4B	Vps4b	2	3	3	1	1	1	0	0	1	0	0	0	0	0	0	0	0	0	12.4	12.4	12.4	49.419	444	444;437;683	0	8.9969	7.4	9.7	8.6	2.3	2.3	2.7	0	0	2.7	0	0	0	0	0	0	0	0	0	574530000	129400000	164870000	152450000
26S protease regulatory subunit 7	Psmc2	11	9	10	11	8	3	3	2	4	8	6	1	0	0	0	0	0	0	52.2	52.2	52.2	48.647	433	433	0	223.26	29.6	25.2	28.2	33.3	22.2	7.9	9.7	5.5	10.4	20.6	15	2.5	0	0	0	0	0	0	9302000000	635880000	905440000	1343000000
Ras-related protein Rab-11B;Ras-related protein Rab-11A	Rab11b;Rab11a	5	8	6	0	4	2	4	3	9	5	3	3	0	0	0	0	0	0	61.5	61.5	57.8	24.489	218	218;216	0	45.207	21.1	40.8	24.8	0	18.3	7.8	19.3	12.4	43.1	21.1	16.5	13.3	0	0	0	0	0	0	9558500000	469800000	1102900000	241220000
Adrenodoxin, mitochondrial	Fdx1	0	0	0	0	0	0	0	1	2	0	1	0	0	0	0	0	0	0	9	9	9	20.123	188	188	0.0035723	1.9551	0	0	0	0	0	0	0	4.3	9	0	4.8	0	0	0	0	0	0	0	155530000	0	0	0
Adenylosuccinate synthetase isozyme 2	Adss	2	3	6	2	5	3	2	0	1	1	2	0	0	0	0	0	0	0	21.3	21.3	21.3	50.02	456	456	0	69.266	6.4	10.5	17.1	8.1	15.1	9.2	6.4	0	3.9	2.9	6.8	0	0	0	0	0	0	0	2458000000	85358000	174290000	1367700000
Unconventional myosin-Ib	Myo1b	2	5	3	12	8	1	0	0	0	6	11	0	0	0	0	0	0	0	24.1	21	21	128.56	1107	1107;958	0	43.9	7.3	8.5	5.1	14.8	9.8	4	0	0	0	7.1	12.1	0	0	0	0	0	0	0	3648300000	144000000	397030000	420100000
Lys-63-specific deubiquitinase BRCC36	Brcc3	1	1	1	1	1	0	0	0	0	0	1	0	0	0	0	0	0	0	10.7	10.7	10.7	33.34	291	291	0	4.9065	4.1	4.1	6.5	4.1	4.1	0	0	0	0	0	4.1	0	0	0	0	0	0	0	302660000	69412000	41027000	53438000
E3 ubiquitin-protein ligase NEDD4	Nedd4	4	5	5	7	5	3	0	0	0	0	1	0	0	0	0	0	0	0	33.9	33.9	31.8	102.71	887	887	0	229.66	5.6	7.8	7.8	9.9	8	4.4	0	0	0	0	1.2	0	0	0	0	0	0	0	8844100000	299500000	660110000	795930000
Transcriptional coactivator YAP1	Yap1	0	0	0	1	0	0	0	0	0	0	0	0	0	0	0	0	0	0	9.4	9.4	9.4	52.383	488	488	0.00027902	3.6996	0	0	0	3.3	0	0	0	0	0	0	0	0	0	0	0	0	0	0	423020000	0	0	0
Dolichyl-diphosphooligosaccharide--protein glycosyltransferase subunit STT3A	Stt3a	11	10	10	5	9	9	1	0	2	0	1	0	0	0	0	0	0	0	19.4	19.4	19.4	80.597	705	705	0	47.681	14.2	14.2	14.8	6.8	12.2	13.3	1.6	0	3	0	1.6	0	0	0	0	0	0	0	12220000000	2625300000	3137200000	3004600000
Quinone oxidoreductase	Cryz	0	0	0	0	0	0	11	9	12	11	9	10	0	0	0	0	0	0	49.5	49.5	49.5	35.268	331	331	0	323.31	0	0	0	0	0	0	40.2	39.3	43.8	42.9	35	32.3	0	0	0	0	0	0	53878000000	0	0	0
Testin	Tes	4	3	2	6	5	3	0	1	0	0	0	0	0	0	0	0	0	0	17.5	17.5	17.5	47.983	423	423;410;411	0	21.082	8.5	8.3	5	13.7	10.4	8.7	0	2.1	0	0	0	0	0	0	0	0	0	0	3676000000	146060000	221750000	423450000
Cytosolic phospholipase A2;Phospholipase A2;Lysophospholipase	Pla2g4a	0	0	1	0	0	0	0	0	0	0	0	0	0	0	0	0	0	0	14.3	14.3	14.3	85.221	748	748	0	13.647	0	0	2	0	0	0	0	0	0	0	0	0	0	0	0	0	0	0	803640000	0	0	0
Aldehyde dehydrogenase, mitochondrial	Aldh2	14	11	13	14	15	10	10	15	15	12	12	5	0	1	0	0	3	1	44.7	43.2	41.6	56.537	519	519	0	323.31	38.7	32.4	38.5	38.5	41.8	31.2	24.5	38.5	40.1	30.8	32.2	12.5	0	2.5	0	0	6.7	1.5	185640000000	32082000000	28374000000	27199000000
Aldehyde dehydrogenase, dimeric NADP-preferring	Aldh3a1	0	0	0	0	0	0	0	0	0	0	0	0	0	0	0	0	0	0	28.3	25.6	23.8	50.48	453	453	0	105.77	2.6	2.6	2.6	2.6	2.6	2.6	2.6	2.6	2.6	2.6	2.6	2.6	0	0	0	0	0	0	2494100000	0	0	0
Fatty aldehyde dehydrogenase	Aldh3a2	14	14	5	4	6	4	3	5	7	5	2	3	0	1	1	1	0	1	43.2	43.2	40.7	53.97	484	484	0	241.84	40.9	40.7	16.3	12.4	15.7	13.2	11	15.1	19.8	14.5	7.2	9.3	0	1.7	1.7	1.7	0	1.7	23210000000	7331600000	6798900000	2739300000
F-actin-capping protein subunit alpha-1	Capza1	2	2	4	3	4	0	0	0	2	1	0	0	0	0	0	0	0	0	40.2	30.8	30.8	32.939	286	286	0	57.183	11.5	11.5	23.8	16.8	27.3	0	0	5.9	21	5.2	0	0	0	0	0	0	0	0	1598800000	53162000	97449000	350280000
F-actin-capping protein subunit alpha-2	Capza2	3	2	3	3	2	0	1	2	3	2	2	0	0	0	0	1	0	0	40.9	40.9	31.5	32.967	286	286	0	48.348	17.8	11.5	13.3	15.7	14	0	5.2	14	27.6	11.9	11.5	0	0	0	0	5.2	0	0	2290100000	149450000	98130000	406350000
F-actin-capping protein subunit beta	Capzb	4	3	5	5	2	1	1	2	4	2	3	0	0	1	0	3	2	1	26.7	26.7	26.7	31.345	277	277	0	192.1	16.6	13.7	20.2	21.7	7.9	3.6	2.9	7.9	20.2	7.9	13	0	0	3.6	0	13.7	8.7	5.1	4178500000	74403000	84591000	763330000
Signal recognition particle receptor subunit beta	Srprb	2	5	2	1	2	0	1	0	0	0	0	0	0	0	0	0	0	0	47.2	47.2	47.2	29.579	269	269	0	114.31	10.8	26	11.2	4.8	7.8	0	4.8	0	0	0	0	0	0	0	0	0	0	0	1166500000	67125000	184480000	64759000
Glutathione reductase, mitochondrial	Gsr	0	0	0	0	0	0	0	4	0	0	0	0	0	0	0	0	0	0	14.2	14.2	14.2	53.662	500	500	0	33.057	0	0	0	0	0	0	0	14.2	0	0	0	0	0	0	0	0	0	0	212740000	0	0	0
Metaxin-1	Mtx1	5	2	0	1	2	0	2	1	3	2	1	2	0	0	0	0	0	0	33.8	33.8	33.8	35.623	317	317	0	100.31	17.7	7.9	0	5	7.9	0	13.2	5	12.3	9.1	4.4	13.2	0	0	0	0	0	0	1002700000	310170000	112820000	0
Dual specificity mitogen-activated protein kinase kinase 4	Map2k4	1	1	0	0	0	0	0	0	0	0	0	0	0	0	0	0	0	0	7.6	7.6	7.6	44.113	397	397	0	4.6003	3.3	3.3	0	0	0	0	0	0	0	0	0	0	0	0	0	0	0	0	127200000	33373000	0	0
Mitogen-activated protein kinase 14	Mapk14	4	4	2	0	0	0	2	1	1	1	1	2	0	0	0	0	0	0	18.3	18.3	18.3	41.287	360	360	0	35.745	12.5	12.5	6.1	0	0	0	5.8	2.8	2.8	3.6	2.8	5.8	0	0	0	0	0	0	784810000	130100000	108570000	90332000
Glutamine--fructose-6-phosphate aminotransferase [isomerizing] 1	Gfpt1	17	16	12	16	17	11	0	0	0	1	3	0	0	0	0	0	0	0	39.7	39.7	39.7	78.538	697	697;682	0	323.31	32	30.4	20.7	29.7	32.9	19.1	0	0	0	1.3	4.4	0	0	0	0	0	0	0	43070000000	4596200000	6116500000	14252000000
ATP-dependent 6-phosphofructokinase, muscle type	Pfkm	4	5	4	2	5	1	4	5	4	6	6	1	0	0	0	0	0	0	43.1	43.1	39.6	85.268	780	780	0	323.31	9.4	10.9	9.9	6	10.9	3.8	6.7	11.2	7.9	11.5	11.5	2.2	0	0	0	0	0	0	44591000000	464770000	660440000	999900000
Insulin-like growth factor-binding protein 3	Igfbp3	1	1	0	1	1	1	0	0	0	1	1	0	2	1	1	1	1	1	14	14	14	31.687	292	292	0	6.9257	3.4	3.4	0	3.4	3.4	3.4	0	0	0	3.4	3.4	0	10.3	3.4	3.4	3.4	3.4	3.4	3504400000	29306000	31328000	0
60S ribosomal protein L6	Rpl6	10	7	6	8	7	4	4	15	13	6	7	4	0	1	0	1	1	1	45.9	45.9	45.9	33.509	296	296	0	323.31	29.1	26	23.6	29.4	23.3	12.5	15.2	40.9	37.8	23.3	20.9	17.6	0	3	0	2.7	2.7	2.7	134400000000	1021100000	1926000000	2315600000
60S ribosomal protein L29	Rpl29;Gm3550	0	1	1	1	1	1	0	1	1	0	0	0	0	0	0	0	0	0	11.9	11.9	11.9	17.587	160	160;160	0.0002764	3.6103	0	6.9	6.9	6.9	6.9	6.9	0	6.9	6.9	0	0	0	0	0	0	0	0	0	13531000000	0	162500000	96193000
Fos-related antigen 2	Fosl2	0	0	0	0	0	0	0	0	0	0	0	0	0	0	0	0	0	0	17.2	17.2	17.2	35.298	326	326	0	5.1641	0	0	0	0	0	0	0	0	0	0	0	0	0	0	0	0	0	0	166980000	0	0	0
Carnitine O-acetyltransferase	Crat	0	0	1	0	0	0	3	12	11	4	6	3	0	0	0	0	0	0	29.6	29.6	29.6	70.839	626	626	0	67.553	0	0	1.3	0	0	0	5.6	21.1	19.8	6.7	9.7	5.8	0	0	0	0	0	0	3390200000	0	0	44983000
Crk-like protein	Crkl	1	1	0	1	1	0	0	0	2	1	2	0	0	0	0	0	0	0	22.8	22.8	22.8	33.83	303	303	0	15.582	4	4	0	4	4	0	0	0	8.9	4	8.9	0	0	0	0	0	0	0	306940000	16994000	16269000	0
60S acidic ribosomal protein P1	Rplp1	0	0	0	0	0	1	0	1	1	0	1	0	0	0	0	0	0	0	14	14	14	11.475	114	114	0.00028678	4.1529	0	0	0	0	0	14	0	14	14	0	14	0	0	0	0	0	0	0	3027300000	0	0	0
60S ribosomal protein L5	Rpl5	4	5	6	5	4	3	2	11	10	1	6	0	0	0	0	0	0	0	28.6	28.6	28.6	34.4	297	297	0	95.975	13.8	18.2	18.9	17.8	15.8	11.4	9.1	26.3	23.6	4.7	19.2	0	0	0	0	0	0	0	70653000000	509030000	666710000	1743600000
60S ribosomal protein L13	Rpl13	5	5	3	4	5	5	3	10	8	3	5	3	0	1	0	0	0	0	41.2	41.2	41.2	24.305	211	211	0	156	24.6	24.6	16.1	18.5	23.2	24.2	14.2	34.6	30.3	15.6	24.2	15.6	0	5.2	0	0	0	0	63673000000	493570000	983050000	1234900000
60S ribosomal protein L36	Rpl36	0	0	0	0	0	0	0	1	1	0	0	0	0	0	0	0	0	0	8.6	8.6	8.6	12.215	105	105	0.00098522	2.292	0	0	0	0	0	0	0	8.6	8.6	0	0	0	0	0	0	0	0	0	8042900000	0	0	0
Eukaryotic translation initiation factor 1;Eukaryotic translation initiation factor 1b	Eif1;Eif1b	2	2	2	1	1	0	0	2	2	0	1	0	0	0	0	0	0	0	41.6	41.6	41.6	12.746	113	113;113	0	183.07	26.5	26.5	26.5	14.2	14.2	0	0	26.5	26.5	0	12.4	0	0	0	0	0	0	0	766990000	51992000	82036000	119700000
Tyrosine-protein kinase SYK	Syk	1	0	2	0	0	0	0	0	0	0	0	0	0	0	0	0	0	0	3.7	3.7	3.7	71.376	629	629	0.0010204	2.6455	1.6	0	3.7	0	0	0	0	0	0	0	0	0	0	0	0	0	0	0	134410000	69471000	0	64936000
Annexin A5	Anxa5	0	0	0	0	0	0	6	7	10	6	7	6	1	7	4	5	5	6	60.8	60.8	60.8	35.752	319	319	0	298.3	0	0	0	0	0	0	22.3	20.4	40.8	18.8	21.3	21.3	2.8	21.3	13.8	16.6	16.6	18.8	23205000000	0	0	0
Protein 4.1	Epb41	0	0	0	0	0	0	0	1	7	0	1	0	0	0	0	0	0	0	13.9	12.7	11	95.91	858	858	0	14.711	0	0	0	0	0	0	1.2	1.5	13.9	1.7	1.2	1.7	0	0	0	0	0	0	491480000	0	0	0
Vitamin D3 receptor	Vdr	1	0	1	0	1	0	0	0	0	0	0	0	0	0	0	0	0	0	4.7	4.7	4.7	47.833	422	422	0.0026493	2.0637	1.9	0	2.8	0	1.9	0	0	0	0	0	0	0	0	0	0	0	0	0	66828000	30711000	0	20571000
ATP-binding cassette sub-family D member 1	Abcd1	6	5	4	4	1	3	0	0	0	0	0	0	0	0	0	0	0	0	14.4	14.4	14.4	81.858	736	736	0	69.625	13	11.7	7.5	6.1	2.7	5.7	0	0	0	0	0	0	0	0	0	0	0	0	1915100000	656060000	495360000	547300000
Tubulin-specific chaperone A	Tbca	0	0	0	0	0	0	1	0	0	0	0	0	0	0	0	0	0	0	43.5	43.5	43.5	12.758	108	108	0	303.42	0	0	0	0	0	0	9.3	0	0	0	0	0	0	0	0	0	0	0	526200000	0	0	0
Serine/threonine-protein phosphatase 2B catalytic subunit beta isoform	Ppp3cb	0	0	0	0	0	0	0	0	0	0	0	0	0	0	0	0	0	0	11.4	1.9	1.9	59.173	525	525	1	-2	0	0	4	1.9	0	0	0	0	0	0	0	0	0	0	0	0	0	0	14692000	0	0	0
Prelamin-A/C;Lamin-A/C	Lmna	0	0	3	3	1	0	0	0	5	0	0	0	0	0	0	0	0	0	46.8	46.8	45.6	74.237	665	665	0	301.75	0	0	5	6.3	1.5	0	0	0	9.5	0	0	0	0	0	0	0	0	0	6693800000	0	0	125470000
Heat shock 70 kDa protein 4L	Hspa4l	0	0	0	0	0	0	1	0	0	0	0	0	0	0	0	0	0	0	21.4	19.5	19.5	94.381	838	838	0	27.219	0	0	0	0	0	0	1.7	0	0	0	0	0	0	0	0	0	0	0	913480000	0	0	0
Gastric inhibitory polypeptide	Gip	2	2	2	0	0	0	0	0	0	0	0	0	0	0	0	0	0	0	14.6	14.6	14.6	16.389	144	144	0.00028265	3.9011	8.3	12.5	8.3	0	0	0	0	0	0	0	0	0	0	0	0	0	0	0	391140000	106520000	185890000	98734000
Carbonyl reductase [NADPH] 1	Cbr1	6	4	5	7	3	1	1	6	6	7	6	3	0	0	0	0	0	0	54.2	54.2	51.3	30.641	277	277;277	0	251.41	35	15.5	23.8	33.6	12.3	3.6	10.8	25.6	33.2	40.8	34.3	16.2	0	0	0	0	0	0	8989300000	562550000	765450000	902660000
Cytochrome c oxidase subunit 7A2, mitochondrial	Cox7a2	0	0	0	0	0	0	1	2	2	1	2	2	0	0	1	0	0	0	56.6	56.6	56.6	9.2908	83	83	0	21.001	0	0	0	0	0	0	12	27.7	27.7	15.7	27.7	41	0	0	12	0	0	0	3413300000	0	0	0
Glutathione S-transferase Mu 5	Gstm5	2	1	1	2	3	0	1	3	5	3	2	0	0	0	0	0	0	0	40.6	33.5	33.5	26.635	224	224	0	52.012	13.4	5.4	5.4	13.8	17.9	4	5.8	17.9	30.4	20.1	14.3	0	4	4	4	4	7.1	4	1866800000	25991000	42377000	19940000
ADP/ATP translocase 1	Slc25a4	6	4	4	4	5	4	1	2	4	2	5	1	0	1	0	0	0	0	44.3	21.1	21.1	32.904	298	298;320	0	40.072	43.3	30.2	34.2	27.9	33.6	24.5	11.1	26.8	34.9	25.5	36.6	15.1	0	3	0	2.7	0	0	14873000000	2481300000	1551900000	507800000
Involucrin	Ivl	0	0	0	0	0	0	0	0	0	0	0	0	0	0	0	0	0	0	4.1	4.1	4.1	54.918	467	467	0.0096847	1.548	0	0	0	0	0	0	0	0	0	0	0	0	0	0	0	0	0	0	11640000	0	0	0
Deoxyribonuclease-1	Dnase1	0	0	0	0	0	0	0	0	0	0	0	0	1	1	1	1	0	0	5.6	5.6	5.6	32.027	284	284	0.00076766	2.6988	0	0	0	0	0	0	0	0	0	0	0	0	3.2	3.2	3.2	3.2	0	0	62488000	0	0	0
Heterogeneous nuclear ribonucleoprotein A1;Heterogeneous nuclear ribonucleoprotein A1, N-terminally processed	Hnrnpa1	0	0	1	0	0	0	2	3	3	1	2	2	0	0	0	0	0	0	42.2	39.4	39.4	34.196	320	320	0	103.09	2.8	2.8	5.9	2.8	2.8	2.8	10	12.5	12.5	5.9	8.4	5.6	0	2.8	0	0	0	0	9308300000	0	0	45744000
Inositol polyphosphate 1-phosphatase	Inpp1	0	0	0	0	0	0	2	0	0	0	0	1	0	0	0	0	0	0	6.1	6.1	6.1	43.346	396	396	0.00027917	3.7008	0	0	0	0	0	0	6.1	0	0	0	0	3	0	0	0	0	0	0	76211000	0	0	0
Protein phosphatase 1A	Ppm1a	5	2	2	1	2	0	0	1	0	1	1	1	0	0	0	0	0	0	25.4	19.6	19.6	42.432	382	382	0	19.706	20.7	12.3	9.2	8.9	8.6	3.1	0	10.5	5.8	10.5	8.9	4.7	0	0	0	0	0	0	786920000	253830000	39819000	38924000
Choline-phosphate cytidylyltransferase A;Choline-phosphate cytidylyltransferase B	Pcyt1a;Pcyt1b	2	1	1	0	0	0	0	0	0	0	0	0	0	0	0	0	0	0	13.1	13.1	13.1	41.666	367	367;369	0	5.0123	9.8	4.1	4.1	0	0	0	0	0	0	0	0	0	0	0	0	0	0	0	203690000	86614000	39111000	71977000
Cyclin-dependent-like kinase 5	Cdk5	2	1	0	1	0	0	0	1	0	0	1	0	0	0	0	0	0	0	24.7	21.9	21.9	33.288	292	292	0	23.334	6.5	5.1	0	5.1	0	0	0	3.4	0	0	5.1	0	0	0	0	0	0	0	361270000	54960000	26444000	0
DNA replication licensing factor MCM4	Mcm4	1	0	4	5	7	0	0	0	0	0	0	0	0	0	0	0	0	0	15.3	15.3	15.3	96.735	862	862	0	76.68	1.4	0	5.1	7.9	8.1	0	0	0	0	0	0	0	0	0	0	0	0	0	1817800000	42999000	0	311570000
DNA replication licensing factor MCM5	Mcm5	7	5	4	5	4	0	0	0	1	0	0	0	0	0	0	0	0	0	27.5	27.5	27.5	82.406	734	734	0	38.059	12.3	9.4	7.6	9.4	7.8	0	0	0	1.4	0	0	0	0	0	0	0	0	0	2979500000	366960000	543590000	573940000
Proteasome subunit alpha type-2	Psma2	0	0	0	0	0	0	0	1	1	0	0	0	0	0	0	0	0	0	43.6	43.6	43.6	25.926	234	234	0	44.514	0	0	0	0	0	0	0	4.7	6	0	0	0	0	0	0	0	0	0	649620000	0	0	0
Caveolin-1	Cav1	0	1	0	0	0	0	0	0	0	0	0	0	0	1	0	0	0	0	33.7	33.7	33.7	20.538	178	178	0	20.709	0	4.5	0	0	0	0	0	0	0	0	0	0	0	4.5	0	0	0	0	942130000	0	103950000	0
Pro-cathepsin H;Cathepsin H mini chain;Cathepsin H;Cathepsin H heavy chain;Cathepsin H light chain	Ctsh	0	0	0	0	0	0	0	1	2	1	1	0	0	0	0	0	0	0	8.4	8.4	8.4	37.17	333	333	0.0002798	3.7418	0	0	0	0	0	0	0	3.9	8.4	3.9	3.9	0	0	0	0	0	0	0	479100000	0	0	0
Signal recognition particle 9 kDa protein	Srp9	0	0	0	0	0	0	0	0	0	0	0	0	0	0	0	1	0	2	22.1	22.1	22.1	10.194	86	86	0.00052124	2.8667	0	0	0	0	0	0	0	0	0	0	0	0	0	0	0	12.8	0	22.1	889300	0	0	0
2-oxoisovalerate dehydrogenase subunit alpha, mitochondrial	Bckdha	0	0	0	0	0	0	1	4	6	6	7	1	0	0	0	0	0	0	26.7	26.7	26.7	50.37	442	442	0	44.104	0	0	0	0	0	0	3.2	12.2	16.5	16.5	19.2	3.2	0	0	0	0	0	0	1527000000	0	0	0
Estradiol 17-beta-dehydrogenase 8	Hsd17b8	3	3	1	3	5	3	0	4	4	1	5	1	0	0	0	0	0	0	30.9	30.9	30.9	26.588	259	259	0	40.087	15.4	16.6	5	15.4	26.3	16.6	0	20.5	20.5	5.8	26.3	5.8	0	0	0	0	0	0	1841200000	136580000	76782000	93420000
Corticosteroid 11-beta-dehydrogenase isozyme 1	Hsd11b1	0	0	0	0	0	0	0	0	3	1	1	0	0	0	0	0	0	0	11.6	11.6	11.6	32.364	292	292	0	7.233	0	0	0	0	0	0	0	0	11.6	4.5	4.5	0	0	0	0	0	0	0	243040000	0	0	0
Adenosylhomocysteinase	Ahcy	3	4	4	3	3	3	9	20	12	9	10	7	3	5	8	4	4	4	47.9	47.9	47.9	47.688	432	432	0	323.31	10.2	11.1	7.9	8.8	8.8	9	17.1	41.4	33.8	22	28.7	13.4	9	13.7	21.1	10.4	11.6	10.4	98005000000	519830000	762150000	1548800000
Dimethylaniline monooxygenase [N-oxide-forming] 1	Fmo1	0	0	0	0	0	0	2	10	14	6	9	2	0	0	0	0	0	0	35.3	35.3	35.3	59.914	532	532	0	61.492	0	0	0	0	0	0	6	20.1	30.8	14.7	22.7	3.6	0	0	0	0	0	0	5688700000	0	0	0
Arylamine N-acetyltransferase 2	Nat2	4	3	3	1	0	0	0	0	0	1	3	0	0	0	0	0	0	0	24.8	24.8	24.8	33.701	290	290	0	47.039	17.6	11	11	4.1	0	0	0	0	0	4.1	11	0	0	0	0	0	0	0	587470000	168980000	182240000	160210000
Rab GDP dissociation inhibitor alpha	Gdi1	0	0	0	0	0	0	4	3	4	1	1	2	0	0	0	0	0	0	30.6	24.2	24.2	50.521	447	447	0	323.31	0	0	2	0	0	0	18.1	13.9	14.8	2.9	7.2	9.8	0	0	0	0	3.8	1.8	645250000	0	0	0
Arylsulfatase B	Arsb	0	0	0	0	0	0	0	1	3	1	1	1	0	0	0	0	0	0	7.9	7.9	7.9	59.646	534	534	0	6.093	0	0	0	0	0	0	0	2.2	6	2.1	2.1	1.9	0	0	0	0	0	0	376460000	0	0	0
Serine hydroxymethyltransferase, cytosolic	Shmt1	5	8	4	6	5	3	0	3	3	5	6	2	0	0	0	0	0	0	29.7	26.8	26.8	52.6	478	478	0	53.54	13.4	22.6	13.4	17.2	18.4	7.9	0	11.1	10.9	17.2	18.8	4.8	0	0	0	0	0	0	4612700000	923740000	818230000	488660000
Keratin, type II cytoskeletal 6A;Keratin, type II cytoskeletal 6B	Krt6a;Krt6b	0	0	0	0	0	0	0	0	0	0	0	0	0	0	0	0	0	0	23.9	1.8	0	59.334	553	553;553;562	0.00051948	2.8247	12.7	2.7	5.2	7.2	5.2	6.5	1.4	5.2	5.2	7.2	9.6	3.6	20.4	9	19	11.4	5.6	3.4	25365000	0	0	0
Cysteine and glycine-rich protein 3	Csrp3	0	0	0	0	0	0	0	0	0	0	0	0	0	0	0	0	0	0	18.6	18.6	18.6	20.895	194	194	0	72.674	0	0	0	0	0	0	0	0	0	0	0	0	0	0	0	0	0	0	161890000	0	0	0
V-type proton ATPase catalytic subunit A	Atp6v1a	6	6	4	3	4	2	7	16	23	12	17	10	0	0	0	0	0	0	44.2	44.2	44.2	68.325	617	617	0	323.31	12	10.2	5.3	5.2	6.6	3.2	12.5	29	40.4	22.2	33.4	17.8	0	0	0	0	0	0	24901000000	297870000	341550000	480150000
V-type proton ATPase subunit E 1	Atp6v1e1	0	0	2	0	0	0	3	4	7	2	2	3	0	0	0	0	0	0	40.7	40.7	40.7	26.157	226	226;226	0	116.43	0	0	9.7	0	0	0	15	21.2	33.6	10.2	11.9	10.2	0	0	0	0	0	0	4823100000	0	0	118930000
Protein S100-A11	S100a11	2	0	1	1	1	1	1	1	2	1	2	0	0	0	0	0	0	0	32.7	32.7	32.7	11.083	98	98	0	52.998	25.5	0	16.3	7.1	9.2	9.2	9.2	16.3	25.5	16.3	25.5	0	0	0	0	0	0	0	7180700000	999960000	0	250900000
Very long-chain specific acyl-CoA dehydrogenase, mitochondrial	Acadvl	17	14	10	8	8	10	8	12	20	10	14	8	0	0	1	0	2	3	48.3	48.3	48.3	70.875	656	656	0	323.31	31.2	25.3	18.9	16.8	18.1	22.3	16	19.2	36.7	14.6	27.1	13.1	0	0	1.5	0	3	5.3	25030000000	3212900000	4426500000	2154200000
Proliferation-associated protein 2G4	Pa2g4	0	0	3	0	0	0	2	4	5	0	3	2	0	0	0	0	0	0	29.4	29.4	29.4	43.698	394	394	0	58.336	0	0	10.2	0	0	0	5.3	10.7	15.5	0	9.6	5.6	0	0	0	0	0	0	6997600000	0	0	353460000
Fibromodulin	Fmod	0	0	0	0	0	0	0	0	0	0	0	0	0	0	0	0	0	0	2.9	2.9	2.9	43.054	376	376	0.00099701	2.3979	0	0	0	0	0	0	0	0	0	0	0	0	0	0	0	0	0	0	15802000	0	0	0
Calpastatin	Cast	0	0	0	0	0	0	0	0	0	0	0	0	0	0	0	0	0	0	23.5	23.5	23.5	84.921	788	788	0	118.58	0	0	0	0	0	0	0	0	0	0	0	0	0	0	0	0	0	0	1433600000	0	0	0
Segment polarity protein dishevelled homolog DVL-1	Dvl1	0	0	0	0	0	0	0	0	0	0	0	0	0	0	0	0	0	0	2.2	2.2	2.2	75.358	695	695	0.0021951	2.1822	0	0	0	0	0	0	0	0	0	0	0	0	0	0	0	0	0	0	6358600	0	0	0
Ras-related protein Rab-7a	Rab7a	3	6	2	0	4	0	3	3	5	3	6	1	0	0	0	0	0	0	60.4	60.4	60.4	23.489	207	207	0	323.31	20.8	31.9	11.1	0	20.8	0	20.8	18.8	24.2	19.8	39.1	6.3	0	0	0	0	0	0	4011900000	172460000	465690000	123810000
Gastrotropin	Fabp6	2	1	1	0	1	0	0	0	0	0	0	0	0	0	0	0	0	0	25	25	25	14.486	128	128	0	70.635	25	14.1	14.1	0	14.1	0	0	0	0	0	0	0	0	0	0	0	0	0	1449800000	390850000	442380000	450130000
Long-chain specific acyl-CoA dehydrogenase, mitochondrial	Acadl	9	10	9	9	8	8	7	14	16	14	13	6	0	0	0	1	1	1	40.7	40.7	40.7	47.907	430	430	0	323.31	21.9	22.6	19.8	22.3	22.1	19.8	22.8	28.6	30.9	30.5	28.8	18.1	0	0	0	2.8	2.8	2.8	71492000000	5413000000	7083400000	5474600000
60S ribosomal protein L9	Rpl9	4	4	4	5	5	2	2	3	4	2	3	3	0	0	0	0	0	0	27.1	27.1	27.1	21.881	192	192;192;191	0	157.88	26	26	26	26.6	26.6	15.1	17.2	22.9	26.6	8.9	16.1	17.7	0	0	0	0	0	0	5287700000	281620000	484570000	507160000
1-phosphatidylinositol 4,5-bisphosphate phosphodiesterase beta-3	Plcb3	2	1	6	9	5	0	0	0	0	0	0	0	0	0	0	0	0	0	11	11	11	139.49	1234	1234	0	20.808	1.5	0.6	5.5	8.8	3.9	0	0	0	0	0	0	0	0	0	0	0	0	0	1368800000	68893000	63322000	839170000
Alpha-galactosidase A	Gla	0	0	0	0	0	0	0	0	0	0	0	0	0	0	0	0	0	0	2.9	2.9	2.9	47.642	419	419	0.0010157	2.6063	0	0	0	0	0	0	0	0	0	0	0	0	0	0	0	0	0	0	0	0	0	0
Estradiol 17-beta-dehydrogenase 2	Hsd17b2	6	4	2	3	3	3	0	0	0	0	0	0	0	0	0	0	0	0	27.6	27.6	27.6	41.835	381	381	0	87.342	19.9	10.5	5.2	9.4	7.9	9.2	0	0	0	0	0	0	0	0	0	0	0	0	1245900000	402370000	366400000	148450000
Peroxisomal multifunctional enzyme type 2;(3R)-hydroxyacyl-CoA dehydrogenase;Enoyl-CoA hydratase 2	Hsd17b4	18	18	11	10	6	8	6	11	15	11	11	4	0	0	0	0	0	0	43.1	43.1	43.1	79.481	735	735	0	323.31	30.9	32.9	19.2	17.7	10.1	11.7	10.1	20.8	31	18.8	18.5	6.4	0	0	0	0	0	0	37243000000	12618000000	9494100000	1376800000
Corticosteroid 11-beta-dehydrogenase isozyme 2	Hsd11b2	9	6	4	3	6	3	1	0	4	3	3	1	0	0	0	0	0	0	30.8	30.8	30.8	42.186	386	386	0	142.56	30.8	22.5	13.5	11.4	22.5	8.3	3.1	0	14.5	11.1	11.1	3.1	0	0	0	0	0	0	6430400000	1739200000	1166300000	360060000
C-C chemokine receptor type 1	Ccr1	0	0	1	1	1	2	0	0	0	0	0	0	0	0	0	0	0	0	7	7	7	40.894	355	355	0	18.213	0	0	2.3	2.3	2.3	7	0	0	0	0	0	0	0	0	0	0	0	0	991560000	0	0	286630000
Dynein light chain Tctex-type 1	Dynlt1	1	1	1	1	1	0	0	0	0	0	0	0	0	0	0	0	0	0	14.2	14.2	14.2	12.483	113	113	0	73.732	14.2	14.2	14.2	14.2	14.2	0	0	0	0	0	0	0	0	0	0	0	0	0	321150000	49157000	39123000	34650000
Glutathione synthetase	Gss	1	1	0	0	0	0	4	12	16	7	8	4	0	0	0	0	0	0	37.6	37.6	37.6	52.246	474	474	0	158.59	1.7	1.7	0	0	0	0	10.1	24.3	35.7	12.7	17.3	10.1	0	0	0	0	0	0	10466000000	19395000	30380000	0
Hepatoma-derived growth factor	Hdgf	0	0	2	1	2	0	3	1	4	1	1	0	0	0	0	0	0	0	41.4	38	38	26.268	237	237	0	320.17	0	0	10.5	7.2	10.5	3.4	11	11.4	26.2	3.8	11.4	0	0	0	0	0	0	0	2567400000	0	0	149370000
V-type proton ATPase subunit d 1	Atp6v0d1	0	0	0	0	0	0	3	0	5	0	2	0	0	0	0	0	0	0	17.9	17.9	17.9	40.301	351	351	0	63.188	0	0	0	0	0	0	12	0	17.9	0	10.8	0	0	0	0	0	0	0	585790000	0	0	0
ADP/ATP translocase 2;ADP/ATP translocase 2, N-terminally processed	Slc25a5	5	4	4	5	7	6	3	5	7	7	4	3	0	0	1	0	0	0	59.1	59.1	41.3	32.931	298	298	0	157.71	36.9	30.5	34.6	28.9	39.6	34.2	18.8	34.6	38.3	47.7	34.9	27.9	0	0	3	2.7	0	0	208650000000	35943000000	30057000000	23230000000
Lumican	Lum	0	0	0	2	3	0	1	0	1	2	3	2	0	0	0	0	0	0	14.2	14.2	14.2	38.265	338	338;342	0	26.486	0	0	0	6.2	9.2	0	3	0	3	6.2	9.2	6.2	0	0	0	0	0	0	891860000	0	0	0
Excitatory amino acid transporter 3	Slc1a1	0	0	0	0	0	0	1	0	0	0	0	0	0	0	0	0	0	0	2.9	2.9	2.9	56.693	523	523	0	28.841	0	0	0	0	0	0	2.9	0	0	0	0	0	0	0	0	0	0	0	37248000	0	0	0
C->U-editing enzyme APOBEC-1	Apobec1	0	1	1	0	0	0	0	0	0	0	0	0	0	0	0	0	0	0	7.4	7.4	7.4	27.521	229	229	0.0038014	1.9357	0	7.4	7.4	0	0	0	0	0	0	0	0	0	0	0	0	0	0	0	92221000	0	48022000	44200000
Cartilage matrix protein	Matn1	0	0	0	0	0	0	0	0	0	0	0	0	0	0	0	0	0	0	8.2	8.2	8.2	54.421	500	500	0	7.937	0	0	0	0	0	0	0	0	0	0	0	0	0	0	0	0	0	0	94951000	0	0	0
Squalene monooxygenase	Sqle	4	2	2	0	0	0	0	0	0	0	0	0	0	0	0	0	0	0	14.9	14.9	14.9	63.769	572	572	0	15.984	12.8	4.9	4.7	0	0	0	0	0	0	0	0	0	0	0	0	0	0	0	366180000	198170000	71253000	36610000
Thiosulfate sulfurtransferase	Tst	0	0	0	0	0	0	3	7	6	3	5	3	0	0	1	0	0	0	34	34	34	33.466	297	297	0	161.03	0	0	0	0	0	0	16.5	26.6	24.2	16.5	23.6	13.5	0	0	4	0	0	0	4595100000	0	0	0
Importin subunit alpha-1	Kpna2	3	3	2	2	1	0	0	0	0	0	0	0	0	0	0	0	0	0	15.7	15.7	15.7	57.927	529	529	0	42.932	7.2	7.2	5.7	4.3	1.5	0	0	0	0	0	0	0	0	0	0	0	0	0	643120000	189680000	153740000	49786000
Tyrosine-protein kinase JAK1	Jak1	25	20	14	20	17	18	1	0	0	10	12	1	0	0	0	0	0	0	34.4	34.4	34.4	133.37	1153	1153;1132;1184	0	323.31	25	20.6	12.3	20	16.8	16	1	0	0	9.8	12.1	1	0	0	0	0	0	0	27015000000	4625700000	5707300000	2055200000
DNA polymerase delta catalytic subunit	Pold1	1	0	1	0	1	0	0	0	0	0	0	0	0	0	0	0	0	0	1.8	1.8	1.8	123.79	1105	1105	0.009468	1.5538	0.9	0	0.9	0	0.9	0	0	0	0	0	0	0	0	0	0	0	0	0	32724000	8357600	0	13669000
DNA-directed RNA polymerases I and III subunit RPAC1	Polr1c	0	0	0	0	0	0	0	0	0	0	0	0	0	0	0	0	0	0	5.2	5.2	5.2	39.106	346	346	0	4.3961	0	0	0	0	0	0	0	0	0	0	0	0	0	0	0	0	0	0	25406000	0	0	0
Ubiquitin carboxyl-terminal hydrolase 10	Usp10	4	3	1	1	0	0	0	4	1	0	1	0	0	0	0	0	0	0	11.9	11.9	11.9	87.021	792	792	0	18.625	6.7	5.6	1.5	1.5	0	0	0	7.4	1.5	0	1.5	0	0	0	0	0	0	0	667130000	128690000	107350000	57700000
Pyruvate kinase PKM	Pkm	10	8	10	8	8	4	6	17	19	10	13	5	0	1	1	1	1	2	54.6	54.6	52.5	57.844	531	531	0	323.31	25.2	20.7	26.2	22.6	21.8	7.7	11.5	41.6	42.4	24.7	33.7	11.5	0	1.5	1.5	1.5	1.5	3.4	103610000000	1427700000	1445400000	2462300000
NADH dehydrogenase [ubiquinone] iron-sulfur protein 6, mitochondrial	Ndufs6	1	1	1	0	0	1	0	2	3	0	2	0	0	0	0	0	0	0	30.2	30.2	30.2	13.02	116	116	0	116.31	9.5	19	9.5	0	0	9.5	0	30.2	30.2	0	30.2	0	0	0	0	0	0	0	1905700000	137770000	29858000	24972000
Uridine phosphorylase 1	Upp1	2	2	1	0	0	0	0	1	0	0	0	0	0	0	0	0	0	0	11.3	11.3	11.3	34.086	311	311	0	8.0624	11.3	11.3	4.2	0	0	0	0	7.1	0	0	0	0	0	0	0	0	0	0	778070000	111020000	330740000	213720000
Signal transducer and transcription activator 6	Stat6	1	0	0	0	0	0	0	0	0	0	0	0	0	0	0	0	0	0	6.8	6.8	6.8	93.496	837	837	0.00027941	3.7128	1.2	0	0	0	0	0	0	0	0	0	0	0	0	0	0	0	0	0	118470000	69845000	0	0
Ribonuclease UK114	Hrsp12	0	0	0	0	0	0	8	9	6	3	3	7	0	0	0	0	0	0	58.5	58.5	58.5	14.255	135	135	0	323.31	0	0	0	0	0	0	54.1	58.5	54.1	25.2	32.6	46.7	0	0	0	0	0	0	9205900000	0	0	0
Carnitine O-palmitoyltransferase 2, mitochondrial	Cpt2	6	9	4	1	0	2	7	14	14	9	14	6	0	0	0	0	0	0	33.3	33.3	33.3	73.98	658	658	0	231.86	11.6	17.2	7.8	1.2	0	2.4	11.9	26.4	29.2	16.4	26	8.7	0	0	0	0	0	0	12204000000	563170000	744670000	205280000
Sulfotransferase 1A1	Sult1a1	4	3	1	1	4	2	0	0	0	0	0	0	0	0	0	0	0	0	26.8	26.8	26.8	33.974	291	291;285	0	16.686	20.3	13.7	5.8	5.8	17.9	12.4	0	0	0	0	0	0	0	0	0	0	0	0	810520000	236810000	219730000	31886000
Transmembrane protein 165	Tmem165	0	0	1	0	0	0	0	0	0	0	0	0	0	0	0	0	0	0	5.6	5.6	5.6	34.79	323	323	0	29.872	0	0	5.6	0	0	0	0	0	0	0	0	0	0	0	0	0	0	0	12913000	0	0	12913000
High mobility group protein HMGI-C	Hmga2	0	0	0	0	0	0	0	0	0	0	0	0	0	0	0	0	0	0	37	37	37	11.819	108	108	0	37.019	0	0	0	0	0	0	0	0	0	0	0	0	0	0	0	0	0	0	72133000	0	0	0
60S ribosomal protein L10a	Rpl10a	3	5	3	6	2	3	2	10	11	1	3	1	0	1	0	2	2	3	51.2	51.2	51.2	24.916	217	217	0	163.01	12.4	19.8	12.4	29.5	12.4	16.1	6.5	36.9	39.6	6	9.7	6.5	0	3.7	0	9.7	6.5	10.1	75535000000	62977000	855870000	304810000
Mitogen-activated protein kinase kinase kinase 1	Map3k1	1	0	0	0	0	0	0	0	0	0	0	0	0	0	0	0	0	0	0.5	0.5	0.5	161.29	1493	1493	1	-2	0.5	0	0	0	0	0	0	0	0	0	0	0	0	0	0	0	0	0	0	0	0	0
Lipoamide acyltransferase component of branched-chain alpha-keto acid dehydrogenase complex, mitochondrial	Dbt	0	0	0	0	0	0	5	7	12	7	12	1	0	0	2	0	1	1	32.8	32.8	32.8	53.246	482	482	0	50.308	0	0	0	0	0	0	12.9	13.1	29.5	19.1	28.2	2.3	0	0	4.1	0	2.3	1.9	7133300000	0	0	0
Homeobox protein cut-like 1	Cux1	0	0	0	0	0	0	0	0	0	0	0	0	0	0	0	0	0	0	0.7	0.7	0.7	165.59	1515	1515	0.0042403	1.8726	0	0	0	0	0	0	0	0	0	0	0	0	0	0	0	0	0	0	43019000	0	0	0
CCAAT/enhancer-binding protein zeta	Cebpz	0	0	0	0	0	0	0	0	0	0	0	0	0	0	0	0	0	0	3.2	3.2	3.2	120.26	1052	1052	0	5.0599	0	0	0	0	0	0	0	0	0	0	0	0	0	0	0	0	0	0	134070000	0	0	0
Geranylgeranyl transferase type-2 subunit beta	Rabggtb	1	1	0	0	0	0	0	2	1	0	0	0	0	0	0	0	0	0	9.4	9.4	9.4	37.803	339	339	0	8.8656	3.2	3.2	0	0	0	0	0	6.5	3.2	0	0	0	0	0	0	0	0	0	368420000	0	31924000	0
Pyruvate kinase PKLR	Pklr	4	3	8	5	3	0	1	3	2	0	0	1	0	0	0	0	0	0	30.7	28.7	28.7	62.308	574	574	0	45.109	9.9	10.3	23.7	17.8	7.7	0	4.7	9.4	7.5	1.9	1.9	4.7	0	0	0	0	0	0	1627600000	102250000	135830000	787290000
Matrix metalloproteinase-14	Mmp14	0	0	0	0	0	0	0	0	0	0	0	0	0	0	0	0	0	0	3.8	3.8	3.8	65.918	582	582	0.00052798	3.0542	0	0	0	0	0	0	0	0	0	0	0	0	0	0	0	0	0	0	145690000	0	0	0
Cytochrome c-type heme lyase	Hccs	4	4	1	0	1	1	0	0	1	0	0	0	0	0	0	0	0	0	20.2	20.2	20.2	30.977	272	272	0	9.4772	15.4	16.2	4	0	3.7	3.7	0	0	3.7	0	0	0	0	0	0	0	0	0	237040000	94511000	84804000	27142000
Squalene synthase	Fdft1	1	1	0	0	0	0	0	0	0	0	0	0	0	0	0	0	0	0	8.4	8.4	8.4	48.154	416	416	0	18.514	2.4	2.4	0	0	0	0	0	0	0	0	0	0	0	0	0	0	0	0	229240000	55597000	40146000	0
Phosphatidylinositol transfer protein alpha isoform	Pitpna	1	1	2	0	0	0	0	0	1	0	0	0	0	0	0	0	0	0	22.5	19.6	19.6	31.893	271	271	0	4.7995	4.8	4.8	8.5	0	0	0	0	0	4.8	0	0	0	0	0	0	0	3	0	634560000	33161000	67002000	78971000
Phosphatidylinositol transfer protein beta isoform	Pitpnb	5	1	1	0	0	0	0	2	1	0	0	1	0	0	0	0	0	0	39.9	39.9	36.9	31.487	271	271	0	12.269	18.8	4.8	4.8	0	0	0	0	13.7	4.8	0	0	4.8	0	0	0	0	3	0	615300000	94003000	35226000	24402000
Monocarboxylate transporter 1	Slc16a1	7	3	3	2	6	4	1	0	1	0	1	1	0	0	0	0	0	0	17.4	17.4	17.4	53.267	493	493	0	99.378	13.4	6.3	6.5	4.5	15.8	12	2.6	0	3.2	0	2.6	2.6	0	0	0	0	0	0	6863900000	1973300000	1149100000	1651200000
Ras-related protein Rab-2A;Ras-related protein Rab-2B	Rab2a;Rab2b	6	7	4	3	4	3	1	1	4	2	2	1	0	0	0	0	0	0	55.7	55.7	55.7	23.547	212	212;216	0	261.46	37.3	36.8	17.9	17.9	24.5	18.4	6.6	4.2	23.1	10.4	11.8	6.6	0	0	0	0	0	0	5475900000	1043800000	939110000	342220000
Anaphase-promoting complex subunit 1	Anapc1	2	1	2	1	1	0	0	0	0	0	0	0	0	0	0	0	0	0	5.2	5.2	5.2	215.99	1944	1944	0	10.785	1	0.6	1	0.9	0.9	0	0	0	0	0	0	0	0	0	0	0	0	0	531650000	55695000	20254000	79879000
Isocitrate dehydrogenase [NADP], mitochondrial	Idh2	5	3	5	3	5	3	7	12	13	11	11	8	0	1	0	0	0	0	33.2	31.2	31.2	50.906	452	452	0	323.31	16.6	10.8	16.6	10.4	16.6	7.7	15.9	25.4	27.4	26.8	25.7	17.5	0	2.4	0	0	0	0	56291000000	421500000	496580000	321180000
Stathmin	Stmn1	0	0	1	0	0	0	1	0	0	0	0	0	0	0	0	0	0	0	50.3	50.3	44.3	17.274	149	149	0	8.3473	0	0	5.4	0	0	0	5.4	0	0	0	0	0	0	0	0	0	0	0	1615900000	0	0	251670000
Myotonin-protein kinase	Dmpk	0	0	1	0	0	0	0	0	0	0	0	0	0	0	0	0	0	0	3.3	3.3	3.3	69.601	631	631	0.0010008	2.4401	0	0	3.3	0	0	0	0	0	0	0	0	0	0	0	0	0	0	0	41160000	0	0	41160000
DNA mismatch repair protein Msh6	Msh6	1	1	2	0	0	0	0	0	0	0	0	0	0	0	0	0	0	0	7.4	7.4	7.4	151.08	1358	1358	0	16.767	0.8	0.9	2	0	0	0	0	0	0	0	0	0	0	0	0	0	0	0	396170000	20783000	23920000	37585000
Hormone-sensitive lipase	Lipe	2	3	2	0	0	0	0	0	0	0	0	0	0	0	0	0	0	0	5.8	5.8	5.8	83.347	759	759	0	10.843	3.6	5.8	4.9	0	0	0	0	0	0	0	0	0	0	0	0	0	0	0	467870000	77299000	222640000	167940000
Elastin	Eln	1	2	3	1	3	3	0	0	0	0	0	0	0	0	0	0	0	0	8.1	8.1	8.1	71.937	860	860	0	9.7823	2	3.7	4.7	2	5.2	5.2	0	0	0	0	0	0	0	0	0	0	0	0	1338800000	32579000	73105000	890630000
UV excision repair protein RAD23 homolog B	Rad23b	0	0	1	2	2	0	1	2	2	1	1	1	0	0	0	0	0	0	16.6	16.6	16.6	43.512	416	416;363	0	7.9363	0	0	2.2	4.1	4.1	0	1.9	4.1	4.1	1.9	1.9	1.9	0	0	0	0	0	0	2231800000	0	0	50112000
NEDD8 ultimate buster 1	Nub1	0	1	0	0	0	0	1	1	0	0	1	0	0	0	0	0	0	0	13	13	13	70.306	614	614	0	17.502	0	2	0	0	0	0	2	2	0	0	2	0	0	0	0	0	0	0	408340000	0	40318000	0
FAS-associated factor 1	Faf1	0	1	3	1	1	0	0	0	0	0	0	0	0	0	0	0	0	0	10.2	10.2	10.2	73.862	649	649	0	10.352	0	2	5.4	2	1.7	0	0	0	0	0	0	0	0	0	0	0	0	0	562810000	0	11817000	300230000
26S protease regulatory subunit 6B	Psmc4	12	9	7	9	6	8	3	7	4	6	5	2	0	0	0	0	0	0	62.2	62.2	62.2	47.408	418	418	0	177.47	35.4	23.2	16.3	26.6	19.6	21.1	7.9	18.7	10.8	16.5	16	5.7	0	0	0	0	0	0	7660900000	1226600000	1082200000	744670000
Adenylosuccinate lyase	Adsl	11	12	5	6	5	3	1	13	8	3	7	0	0	0	0	0	0	0	51.7	51.7	51.7	54.866	484	484	0	323.31	36	36.2	15.1	15.1	13.2	7.2	1.9	38.4	23.6	10.1	25.4	0	0	0	0	0	0	0	24509000000	1962800000	2651200000	907910000
Probable ATP-dependent RNA helicase DDX6	Ddx6	2	3	6	1	4	0	1	2	3	0	1	1	0	0	0	0	0	0	32.7	32.7	32.7	54.191	483	483	0	39.919	4.1	7	19	3.9	11.4	0	3.9	6.4	7.9	0	3.9	3.9	0	0	0	0	0	0	2456700000	52272000	235440000	899880000
Hydroxymethylglutaryl-CoA synthase, mitochondrial	Hmgcs2	6	9	5	6	7	5	0	0	0	0	0	0	0	0	0	0	0	0	32.7	32.7	30.5	56.822	508	508	0	110.78	19.7	22	12.8	13	17.5	13.2	0	2.2	2.2	0	0	0	0	0	0	0	0	0	6307900000	790420000	1679500000	2177600000
[Protein ADP-ribosylarginine] hydrolase	Adprh	0	0	2	0	0	0	0	0	0	0	0	0	0	0	0	0	0	0	7.7	7.7	7.7	40.068	362	362	0	4.783	0	0	5.8	0	0	0	0	0	0	0	0	0	0	0	0	0	0	0	155610000	0	0	141650000
Cis-aconitate decarboxylase	Irg1	0	0	0	0	0	0	0	0	0	0	0	0	0	0	0	0	0	0	8.4	8.4	8.4	53.758	488	488	0	5.9037	0	0	0	0	0	0	0	0	0	0	0	0	0	0	0	0	0	0	148340000	0	0	0
Solute carrier family 12 member 2	Slc12a2	2	0	6	2	2	1	0	0	0	0	0	0	0	0	0	0	0	0	7.5	7.5	7.5	131.03	1205	1205	0	25.046	1.9	0	6.6	1.9	1.9	0.8	0	0	0	0	0	0	0	0	0	0	0	0	542880000	180630000	0	138010000
Solute carrier family 12 member 1	Slc12a1	0	0	0	0	0	0	3	0	11	7	6	1	0	0	0	0	0	0	13.2	13.2	13.2	120.35	1095	1095	0	63.707	0	0	0	0	0	0	3.3	0	12.1	7.2	6.2	1.1	0	0	0	0	0	0	1536100000	0	0	0
Fatty acid-binding protein, intestinal	Fabp2	2	3	3	3	3	2	0	0	0	0	0	0	0	0	0	0	0	0	34.8	34.8	34.8	15.126	132	132	0	59.112	21.2	28	19.7	20.5	20.5	13.6	0	0	0	0	0	0	0	0	0	0	0	0	2742600000	194770000	606970000	789490000
ATP-binding cassette sub-family D member 3	Abcd3	10	10	10	7	6	7	3	8	11	7	9	3	0	0	0	0	0	0	27.6	27.6	27.6	75.474	659	659	0	199.35	18.7	17.6	20.6	15.2	12.6	14.7	5.9	14.6	20.6	12.9	14.1	5.5	0	0	0	0	0	0	10094000000	1994200000	1692600000	1760000000
Histone-lysine N-methyltransferase 2A;MLL cleavage product N320;MLL cleavage product C180	Kmt2a	0	1	0	0	0	0	0	1	0	0	0	0	0	0	0	0	0	0	0.5	0.5	0.5	429.64	3966	3966	0.0042283	1.8463	0	0.2	0	0	0	0	0	0.3	0	0	0	0	0	0	0	0	0	0	397080000	0	137190000	0
Ras-related protein Rab-8A	Rab8a	5	4	5	1	3	2	0	1	1	0	2	0	0	0	0	0	0	0	29.5	24.2	20.3	23.668	207	207;202;219;227	0	99.183	29.5	22.2	25.6	12.1	18.4	15.5	0	12.6	11.1	5.3	14.5	5.3	0	0	0	0	0	0	4088600000	1387500000	662880000	1148200000
Adenosine kinase	Adk	1	0	0	0	0	0	2	6	5	0	4	1	0	0	0	0	0	1	18.6	18.6	18.6	40.148	361	361	0	39.384	3	0	0	0	0	0	6.1	18.6	15.5	0	13	2.2	0	0	0	0	0	2.2	3363500000	23157000	0	0
Cyclin-dependent kinase 4 inhibitor B	Cdkn2b	0	0	0	0	0	0	0	0	0	0	0	0	0	0	0	0	0	0	29.2	29.2	29.2	13.788	130	130	0	30.592	0	0	0	0	0	0	0	0	0	0	0	0	0	0	0	0	0	0	227540000	0	0	0
Desmocollin-2	Dsc2	0	0	0	1	0	0	0	0	0	0	0	0	0	0	0	0	0	0	1.1	1.1	1.1	99.96	902	902	0.0019661	2.262	0	0	0	1.1	0	0	0	0	0	0	0	0	0	0	0	0	0	0	116300000	0	0	0
Alpha-2-macroglobulin receptor-associated protein	Lrpap1	0	0	0	0	0	0	3	9	14	4	6	3	0	0	0	0	0	0	45.6	45.6	45.6	42.215	360	360	0	115.69	0	0	0	0	0	0	9.2	24.4	40.3	10.6	20	9.2	0	0	0	0	0	0	7793800000	0	0	0
Stathmin-2	Stmn2	0	0	1	0	0	1	0	0	0	0	0	0	0	0	0	0	0	0	16.8	11.7	11.7	20.828	179	179	0.00053405	3.187	0	0	5.6	0	0	6.1	0	0	0	0	0	0	0	0	0	0	0	0	973030000	0	0	90226000
ATP synthase subunit f, mitochondrial	Atp5j2	1	1	1	1	2	1	1	2	3	1	2	2	0	1	0	0	0	0	36.4	36.4	36.4	10.344	88	88	0	10.601	13.6	13.6	13.6	13.6	26.1	13.6	8	21.6	36.4	12.5	26.1	21.6	0	13.6	0	0	0	0	4063100000	376850000	424880000	222550000
cAMP-regulated phosphoprotein 19	Arpp19	0	0	0	0	0	0	0	0	0	0	0	0	0	0	0	0	0	0	25	15.2	15.2	12.293	112	112	1	-2	0	0	0	0	0	0	0	0	0	0	0	0	0	0	0	0	0	0	53125000	0	0	0
FAD-linked sulfhydryl oxidase ALR	Gfer	0	0	0	0	0	0	0	0	2	0	0	0	0	0	0	0	0	0	16.2	16.2	16.2	22.876	198	198	0.0002791	3.7007	0	0	0	0	0	0	0	0	16.2	0	0	0	0	0	0	0	0	0	157670000	0	0	0
Acylphosphatase-2	Acyp2	0	0	0	0	0	0	1	2	3	1	2	1	0	0	0	0	0	0	28.3	28.3	28.3	11.877	106	106	0	18.658	0	0	0	0	0	0	12.3	19.8	28.3	12.3	20.8	12.3	0	0	0	0	0	0	2190500000	0	0	0
Acylphosphatase-1	Acyp1	0	0	0	0	0	0	0	0	3	0	1	0	0	0	0	0	0	0	39.4	39.4	39.4	11.241	99	99	0	5.5994	0	0	0	0	0	0	0	0	39.4	0	13.1	0	0	0	0	0	0	0	287650000	0	0	0
6.8 kDa mitochondrial proteolipid	Mp68	0	0	0	0	1	0	0	1	1	0	0	0	0	0	0	0	0	0	13.8	13.8	13.8	6.6979	58	58	0.0026309	1.9961	0	0	0	0	13.8	0	0	13.8	13.8	0	0	0	0	0	0	0	0	0	907510000	0	0	0
Bis(5-nucleosyl)-tetraphosphatase [asymmetrical]	Nudt2	0	0	0	0	0	0	1	2	1	0	0	0	0	0	0	0	0	0	32.7	32.7	32.7	16.989	147	147	0	10.663	0	0	0	0	0	0	10.2	16.3	6.1	0	0	0	0	0	0	0	0	0	480190000	0	0	0
ATP synthase subunit epsilon, mitochondrial	Atp5e	0	0	0	0	0	0	0	0	1	0	0	1	0	1	0	0	0	0	30.8	30.8	30.8	5.8378	52	52	0.0044507	1.8321	0	0	0	0	0	0	0	0	15.4	0	0	15.4	0	15.4	0	0	0	0	602710000	0	0	0
Cytidine deaminase	Cda	2	2	3	1	0	0	2	3	4	2	3	1	0	0	0	0	0	0	41.1	41.1	41.1	16.131	146	146	0	323.31	25.3	25.3	34.2	11.6	0	0	25.3	34.2	41.1	25.3	34.2	11.6	0	0	0	0	0	0	6470900000	198840000	191560000	478840000
Cytochrome c oxidase subunit 6B1	Cox6b1	0	0	0	0	0	0	0	2	1	0	0	0	0	0	0	0	0	0	19.8	19.8	19.8	10.071	86	86	0.00099428	2.3778	0	0	0	0	0	0	0	19.8	9.3	0	0	0	0	0	0	0	0	0	2397100000	0	0	0
Cytochrome c oxidase subunit 7A1, mitochondrial	Cox7a1	0	0	0	0	0	0	0	0	0	0	0	0	0	0	0	0	0	0	28.8	28.8	28.8	8.9863	80	80	0.00028547	4.0577	0	0	0	0	0	0	0	0	0	0	0	0	0	0	0	0	0	0	56981000	0	0	0
Cytochrome c oxidase copper chaperone	Cox17	0	0	0	0	0	1	0	1	1	0	0	0	0	0	0	0	0	0	25.4	25.4	25.4	6.784	63	63	0	13.621	0	0	0	0	0	25.4	0	25.4	25.4	0	0	0	0	0	0	0	0	0	168130000	0	0	0
Cytochrome b5	Cyb5a	5	5	5	5	4	5	6	6	4	5	5	5	0	2	3	2	2	1	82.1	82.1	82.1	15.241	134	134	0	323.31	47.8	45.5	45.5	47.8	41	47.8	68.7	54.5	41	45.5	47.8	59.7	0	22.4	32.1	16.4	16.4	15.7	40333000000	2670200000	2886600000	1644100000
Ubiquitin carboxyl-terminal hydrolase 5	Usp5	6	7	12	5	3	1	3	6	8	4	7	2	0	0	0	0	0	0	39.3	39.3	39.3	95.832	858	858	0	202.5	9.6	11.7	19.6	7.6	4.7	1.4	4.4	9	14.3	5.2	11.4	2.9	0	0	0	0	0	0	4446200000	146140000	256430000	1269600000
ATP synthase subunit beta, mitochondrial	Atp5b	22	20	21	18	19	17	15	26	28	22	28	14	0	1	0	0	0	0	81.1	81.1	81.1	56.3	529	529	0	323.31	62.4	54.4	53.3	52.2	57.5	46.9	42.2	74.7	75	53.9	74.7	39.7	0	2.5	0	0	0	0	311000000000	15976000000	14151000000	32883000000
C-terminal-binding protein 2	Ctbp2	0	2	2	2	1	1	0	0	0	1	0	0	0	0	0	0	0	0	15.5	11.7	11.7	48.956	445	445	0	16.053	2	9	4.7	10.8	6.3	4.3	0	0	2	2.5	2	0	0	0	0	0	0	0	872890000	0	151990000	237770000
Excitatory amino acid transporter 1	Slc1a3	0	0	0	0	0	0	0	0	0	0	0	0	0	0	0	0	0	0	7.7	7.7	7.7	59.622	543	543	0	23.296	0	0	0	0	0	0	0	0	0	0	0	0	0	0	0	0	0	0	55047000	0	0	0
Protein S100-A1	S100a1	0	0	0	0	0	0	1	0	0	0	0	1	0	0	0	0	0	0	19.1	19.1	19.1	10.505	94	94	0	71.269	0	0	0	0	0	0	16	0	0	0	0	19.1	0	0	0	0	0	0	225440000	0	0	0
Wolframin	Wfs1	0	2	1	0	0	0	0	0	0	0	0	0	0	0	0	0	0	0	1.9	1.9	1.9	100.58	890	890	0.00076589	2.6559	0	1.9	0.9	0	0	0	0	0	0	0	0	0	0	0	0	0	0	0	33668000	0	15596000	18072000
Programmed cell death protein 5	Pdcd5	0	0	0	0	0	0	0	0	3	0	0	0	0	0	0	0	0	0	47.6	47.6	47.6	14.275	126	126	0	28.906	0	0	0	0	0	0	0	0	30.2	0	0	0	0	0	0	0	0	0	473960000	0	0	0
RNA-binding protein FUS	Fus	0	0	1	0	0	0	0	0	0	0	0	0	0	0	0	0	0	0	12	12	10.2	52.673	518	518	0	46.645	0	0	4.6	0	0	0	0	1.7	1.7	0	0	0	0	0	0	0	0	0	2096700000	0	0	63487000
Exosome component 10	Exosc10	0	0	1	0	0	0	0	0	0	0	0	0	0	0	0	0	0	0	4.1	4.1	4.1	100.94	887	887	0	5.5118	0	0	0.9	0	0	0	0	0	0	0	0	0	0	0	0	0	0	0	176940000	0	0	27604000
Ladinin-1	Lad1	1	1	2	2	3	0	3	4	11	1	1	0	0	0	0	0	0	0	24.6	24.6	24.6	58.863	528	528	0	204.08	2.5	2.5	4.9	4.2	6.1	0	5.1	9.3	21.6	2.1	2.1	0	0	0	0	0	0	0	1801800000	16942000	13790000	78300000
V-type proton ATPase subunit D	Atp6v1d	0	0	0	0	0	0	2	2	6	3	5	1	0	0	0	0	0	0	37.2	37.2	37.2	28.369	247	247	0	51.345	0	0	0	0	0	0	10.9	10.9	32.4	15	27.5	4.5	0	0	0	0	0	0	1345800000	0	0	0
Endoplasmic reticulum resident protein 29	Erp29	0	0	0	0	0	0	1	1	0	1	2	1	0	0	0	0	0	0	14.5	14.5	14.5	28.823	262	262	0	5.4312	0	0	0	0	0	0	3.8	2.7	0	3.8	8.4	3.8	0	0	0	0	0	0	334390000	0	0	0
Elongation factor 1-delta	Eef1d	3	3	3	3	5	1	0	5	6	2	1	1	0	1	1	1	2	2	37	37	37	31.293	281	281	0	135.85	17.4	17.1	16	16	24.9	4.3	0	26.3	29.5	8.5	4.3	4.3	0	4.3	4.3	4.3	8.5	8.5	11243000000	145470000	246180000	714290000
Alpha-actinin-4	Actn4	5	11	17	13	18	1	5	11	24	7	14	5	0	1	0	2	2	4	60.3	60.3	40.4	104.98	912	912	0	323.31	12.5	21.8	34.8	27.6	33.7	6.5	9.9	20.5	40.1	19.5	29.6	8.3	0	4.1	2.5	10.9	6.2	9.5	44112000000	562790000	2192800000	10596000000
U2 small nuclear ribonucleoprotein A	Snrpa1	0	0	0	0	0	0	0	1	2	0	0	0	0	0	0	0	0	0	14.5	14.5	14.5	28.357	255	255	0	18.111	0	0	0	0	0	0	0	4.7	9.8	0	0	0	0	0	0	0	0	0	84460000	0	0	0
Transmembrane 9 superfamily member 2	Tm9sf2	4	5	3	3	2	2	1	0	0	0	0	0	0	0	0	0	0	0	14.8	14.8	14.8	75.329	662	662	0	35.701	6.9	6.5	5	5.4	3.3	3.8	1.2	0	0	0	0	0	0	0	0	0	0	0	4673100000	1319200000	760330000	1064200000
Isopentenyl-diphosphate Delta-isomerase 1	Idi1	0	0	0	0	0	0	2	3	2	0	0	0	0	0	0	0	0	0	35.2	35.2	35.2	26.289	227	227	0	17.824	0	0	0	0	0	0	10.1	16.3	9.3	0	0	0	0	0	0	0	0	0	996920000	0	0	0
NAD kinase	Nadk	1	1	0	0	0	0	0	0	0	0	0	0	0	0	0	0	0	0	9.1	9.1	9.1	48.597	439	439	0	5.1806	2.5	2.5	0	0	0	0	0	0	0	0	0	0	0	0	0	0	0	0	61521000	0	10939000	0
28S ribosomal protein S21, mitochondrial	Mrps21	0	0	0	0	0	0	0	1	2	0	0	0	0	0	0	0	0	0	31	31	31	10.561	87	87	0	4.4478	0	0	0	0	0	0	0	14.9	31	0	0	0	0	0	0	0	0	0	231300000	0	0	0
28S ribosomal protein S6, mitochondrial	Mrps6	0	0	1	0	0	0	2	4	5	0	1	0	0	0	0	0	0	0	41.6	41.6	41.6	14.308	125	125	0	5.4826	0	0	6.4	0	0	0	15.2	28.8	34.4	0	6.4	0	0	0	0	0	0	0	1414200000	0	0	70601000
Acyl-coenzyme A thioesterase 8	Acot8	0	0	1	0	0	0	0	1	3	1	0	0	0	0	0	0	0	0	15.9	15.9	15.9	35.827	320	320	0	6.8739	0	0	3.4	0	0	0	0	4.7	12.5	5	0	0	0	0	0	0	0	0	117560000	0	0	23701000
Elongation factor 2	Eef2	23	19	16	21	18	8	10	21	19	22	17	5	4	9	7	8	10	10	43.4	43.4	42.2	95.313	858	858	0	323.31	33.9	29.3	24	28.2	24.2	12.2	15.2	26.9	26.1	26.5	25.1	5.8	5.6	14.1	11	12.9	10.4	10.8	159810000000	11324000000	12661000000	9789100000
Dynamin-like 120 kDa protein, mitochondrial;Dynamin-like 120 kDa protein, form S1	Opa1	20	16	7	6	5	4	4	6	17	17	17	3	0	0	0	0	0	0	35.2	35.2	35.2	111.34	960	960	0	127.21	24.5	20.4	9.4	7	7	5.4	4.9	7.2	20.2	21.1	21.9	2.5	0	0	0	0	0	0	8563700000	1782800000	1364000000	520720000
Serine/threonine-protein phosphatase 2A activator	Ppp2r4	1	1	0	2	0	0	2	5	6	1	2	1	0	0	0	0	0	0	24.5	24.5	24.5	36.71	323	323	0	24.201	4	4	0	8	0	0	7.1	21.4	24.5	4	7.1	4	0	0	0	0	0	0	923100000	15579000	21492000	0
Forkhead box protein P1;Forkhead box protein P3;Forkhead box protein P3, C-terminally processed;Forkhead box protein P3 41 kDa form;Forkhead box protein P4;Forkhead box protein P2	Foxp1;Foxp3;Foxp4;Foxp2	0	0	0	0	0	0	0	0	0	0	0	0	0	0	0	0	0	0	3.3	3.3	3.3	78.832	705	705;429;795;714	0.00052397	2.9401	0	0	0	0	0	0	0	0	0	0	0	0	0	0	0	0	0	0	66360000	0	0	0
Tropomyosin alpha-1 chain	Tpm1	4	4	5	4	4	3	0	2	3	3	3	0	0	0	0	0	0	0	49.6	38.7	26.4	32.68	284	284	0	323.31	21.1	25.4	25.7	25.7	25.7	18.7	4.6	15.8	23.2	25.7	25.7	0	0	3.5	0	0	0	0	31704000000	1980300000	4707600000	5293900000
Receptor-interacting serine/threonine-protein kinase 2	Ripk2	0	0	0	0	0	0	0	0	0	0	0	0	0	0	0	0	0	0	2.4	2.4	2.4	60.399	539	539	0.0094637	1.5509	0	0	0	0	0	0	0	0	0	0	0	0	0	0	0	0	0	0	16551000	0	0	0
Gamma-tubulin complex component 3	Tubgcp3	0	0	0	0	0	0	0	0	0	0	0	0	0	0	0	0	0	0	2.3	2.3	2.3	103.47	905	905	0.00098668	2.2993	0	0	0	0	0	0	0	0	0	0	0	0	0	0	0	0	0	0	33765000	0	0	0
182 kDa tankyrase-1-binding protein	Tnks1bp1	0	0	0	0	0	1	0	0	0	0	0	0	0	0	0	0	0	0	16.5	16.5	16.5	181.82	1720	1720	0	64.115	0	0	0	0	0	0.5	0	0	0	0	0	0	0	0	0	0	0	0	933770000	0	0	0
Vacuolar protein sorting-associated protein 33B	Vps33b	0	0	1	0	0	0	0	0	0	0	0	0	0	0	0	0	0	0	1.8	1.8	1.8	70.525	617	617	0	24.185	0	0	1.8	0	0	0	0	0	0	0	0	0	0	0	0	0	0	0	54300000	0	0	54300000
Bcl-2-like protein 13	Bcl2l13	0	0	0	0	0	0	0	0	1	0	0	0	0	0	0	0	0	0	6.2	6.2	6.2	46.719	434	434	0.0010121	2.5499	0	0	0	0	0	0	0	0	3.7	0	0	0	0	0	0	0	0	0	23118000	0	0	0
Solute carrier family 12 member 3	Slc12a3	0	0	0	0	0	0	1	0	3	2	2	2	0	0	0	0	0	0	7.5	7.5	7.5	110.69	1002	1002	0	15.384	0	0	0	0	0	0	1.3	0	4.3	2.2	3.2	2.2	0	0	0	0	0	0	360600000	0	0	0
Cingulin	Cgn	0	0	6	0	0	0	0	0	0	0	0	0	0	0	0	0	0	0	5.3	5.3	5.3	136.45	1191	1191	0	9.7716	0	0	5.3	0	0	0	0	0	0	0	0	0	0	0	0	0	0	0	636330000	0	0	636330000
Eukaryotic translation initiation factor 5	Eif5	0	1	0	0	0	0	0	2	1	0	0	0	0	0	0	0	0	0	18.9	18.9	18.9	48.968	429	429	0	7.4346	0	3.5	0	0	0	0	0	4.7	2.1	0	0	0	0	0	0	0	0	0	304410000	0	53702000	0
Ankyrin repeat and SAM domain-containing protein 1A	Anks1a	0	0	1	0	0	0	1	0	0	0	0	0	0	0	0	0	0	0	2.4	2.4	2.4	125.24	1150	1150	0.002193	2.1711	0	0	1.7	0	0	0	0.8	0	0	0	0	0	0	0	0	0	0	0	73233000	0	0	59256000
Splicing factor 3B subunit 6	Sf3b6	0	0	0	1	0	0	1	0	0	0	0	0	0	0	0	0	0	0	9.6	9.6	9.6	14.585	125	125	0.0042343	1.8577	0	0	0	9.6	0	0	9.6	0	0	0	0	0	0	0	0	0	0	0	127850000	0	0	0
MKL/myocardin-like protein 2	Mkl2	0	0	1	0	0	0	0	0	0	0	0	0	0	0	0	0	0	0	2.3	2.3	2.3	117.55	1080	1080	0.00054245	3.3714	0	0	1.3	0	0	0	0	0	0	0	0	0	0	0	0	0	0	0	61681000	0	0	27461000
Dedicator of cytokinesis protein 4	Dock4	34	20	5	9	10	6	0	0	0	0	0	0	0	0	0	0	0	0	24.5	24.5	24.5	226.55	1978	1978;2027	0	323.31	22.9	13.2	3.3	5.8	6.6	3.7	0	0	0	0	0	0	0	0	0	0	0	0	7125700000	3986400000	2055200000	278930000
Actin-related protein 2/3 complex subunit 4	Arpc4	5	6	6	5	5	2	2	2	5	7	5	1	0	0	0	1	0	0	53.6	53.6	53.6	19.667	168	168	0	243.27	34.5	44	42.3	35.1	35.1	11.9	11.9	9.5	28	47	35.7	6.5	0	0	0	6.5	0	0	22834000000	1813300000	2395100000	4025800000
Protein transport protein Sec61 subunit gamma	Sec61g	1	1	1	1	2	1	0	0	0	0	0	0	0	0	0	0	0	0	36.8	36.8	36.8	7.7412	68	68	0	72.609	17.6	17.6	17.6	17.6	36.8	19.1	0	0	0	0	0	0	0	0	0	0	0	0	630000000	79563000	207030000	139380000
RuvB-like 1	Ruvbl1	4	6	9	6	9	3	1	0	3	3	3	1	0	0	0	0	0	0	43.9	43.9	43.9	50.213	456	456	0	208.8	13.6	17.8	28.3	18.9	26.8	9.9	3.9	0	9.2	9.6	9.6	2	0	0	0	0	0	0	5619400000	207350000	415670000	853220000
Eukaryotic translation initiation factor 3 subunit E	Eif3e	3	0	4	3	5	0	0	4	5	0	0	0	0	0	0	0	0	0	40.7	40.7	40.7	52.22	445	445	0	43.097	7	0	9.4	7	11.2	0	0	9.2	13.7	0	0	0	0	0	0	0	0	0	3833800000	50522000	0	526830000
Poly(rC)-binding protein 1	Pcbp1	3	3	3	4	2	1	0	1	3	1	0	0	0	0	0	0	0	0	41	41	30.9	37.497	356	356;371;403	0	237.06	23.9	16.9	11.2	23.6	16.3	9.3	0	9.3	19.9	2.5	0	0	0	0	0	0	0	0	9377600000	565150000	455730000	523070000
Nuclear protein localization protein 4 homolog	Nploc4	1	2	1	0	1	0	1	0	0	0	0	0	0	0	0	0	0	0	15.1	15.1	15.1	68.016	608	608	0	14.826	1.6	4.4	2.8	0	1.6	0	2.8	0	0	0	0	0	0	0	0	0	0	0	384000000	27913000	56774000	16170000
Actin, cytoplasmic 1;Actin, cytoplasmic 1, N-terminally processed;Actin, cytoplasmic 2;Actin, cytoplasmic 2, N-terminally processed	Actb;Actg1	6	7	5	5	5	5	4	5	5	7	6	4	5	3	1	5	1	0	70.1	70.1	34.9	41.736	375	375;375;156;1175	0	323.31	57.6	61.9	49.9	49.9	49.9	38.9	42.1	44.8	48	67.2	58.1	44.8	32.5	33.1	20	29.9	21.6	11.5	1865100000000	156810000000	239930000000	241130000000
Cell division control protein 42 homolog	Cdc42	0	0	1	0	1	0	1	1	2	1	1	1	0	0	0	0	0	0	25.7	25.7	25.7	21.258	191	191	0	38.119	0	0	6.8	0	6.8	0	6.8	4.2	15.7	6.8	6.8	6.8	0	0	0	0	0	0	1167000000	0	0	0
Alpha-endosulfine	Ensa	0	0	0	0	0	0	0	0	0	0	0	0	0	0	0	0	0	0	23.1	23.1	14	13.335	121	121	0.00028719	4.1682	0	0	0	0	0	0	0	0	0	0	0	0	0	0	0	0	0	0	330270000	0	0	0
Eukaryotic initiation factor 4A-I	Eif4a1	8	7	10	7	9	3	5	5	5	4	5	3	0	0	0	0	0	0	55.7	55.7	28.6	46.153	406	406	0	323.31	49.5	32.5	43.6	37.2	34	22.2	17.2	32.3	32	18.2	30.3	13.3	0	0	0	0	0	0	57973000000	5463200000	5899300000	15826000000
40S ribosomal protein S20	Rps20	2	2	2	2	2	2	2	2	2	2	2	2	0	0	0	0	0	0	20.2	20.2	20.2	13.373	119	119	0	15.14	19.3	19.3	19.3	19.3	19.3	19.3	19.3	19.3	19.3	19.3	19.3	19.3	0	0	0	0	0	0	9907700000	183480000	353530000	463090000
DnaJ homolog subfamily C member 5	Dnajc5	0	0	0	0	0	0	1	0	0	0	1	0	0	0	0	0	0	0	11.6	11.6	11.6	22.101	198	198	0	43.305	0	0	0	0	0	0	7.1	0	0	0	4.5	0	0	0	0	0	0	0	56080000	0	0	0
Ras-related protein Rab-5B	Rab5b	2	2	1	0	0	0	1	0	2	1	1	0	0	0	0	0	0	0	39.1	24.2	24.2	23.707	215	215	0	17.115	22.3	23.3	15.8	5.1	10.2	10.2	10.7	14.9	27	16.7	16.7	0	0	0	0	0	0	0	510330000	74890000	46812000	21093000
Calcineurin B homologous protein 1	Chp1	4	6	6	3	6	5	1	0	1	1	1	1	0	0	0	0	0	0	38.5	38.5	38.5	22.432	195	195	0	27.281	24.1	31.8	31.8	14.9	30.3	23.6	4.1	0	6.2	6.2	6.2	4.1	0	0	0	0	0	0	4870600000	687190000	1706100000	1551800000
Cyclin-dependent kinases regulatory subunit 1;Cyclin-dependent kinases regulatory subunit	Cks1b;Cks1brt	0	0	0	0	0	0	0	0	0	0	0	0	0	0	0	0	0	0	20.3	20.3	20.3	9.6601	79	79;96	0.00052994	3.1109	0	0	0	0	0	0	0	0	0	0	0	0	0	0	0	0	0	0	47486000	0	0	0
Ras-related protein Rab-10	Rab10	3	2	3	1	2	2	1	1	1	1	1	0	0	0	0	0	0	0	34	28.5	28.5	22.541	200	200	0	50.276	23.5	23	23	11.5	17	17	6	11.5	11.5	11.5	11.5	5.5	0	0	0	0	0	0	2610100000	686840000	162550000	215270000
Ras-related protein Rab-8B	Rab8b	1	1	1	0	0	0	0	0	0	0	0	0	0	0	0	0	0	0	18.4	5.8	5.8	23.603	207	207	0.000998	2.4037	15	14.5	11.1	5.3	5.3	5.3	0	5.3	5.3	5.3	5.3	5.3	0	0	0	0	0	0	108270000	39034000	31528000	37711000
Ubiquitin-conjugating enzyme E2 D3;Ubiquitin-conjugating enzyme E2 D2B;Ubiquitin-conjugating enzyme E2 D2	Ube2d3;Ube2d2b;Ube2d2	1	0	0	0	0	0	0	1	1	0	0	0	0	0	0	0	0	0	7.5	7.5	7.5	16.687	147	147;147;147	0.0026519	2.0684	7.5	0	0	0	0	0	0	7.5	7.5	0	0	0	0	0	0	0	0	0	2533000000	165330000	0	0
NEDD8-conjugating enzyme Ubc12	Ube2m	0	0	1	0	0	0	0	0	2	0	0	0	0	0	0	0	0	0	20.8	20.8	20.8	20.9	183	183	0	4.5754	0	0	5.5	0	0	0	0	0	11.5	0	0	0	0	0	0	0	0	0	689140000	0	0	37988000
Ubiquitin-conjugating enzyme E2 K	Ube2k	0	0	2	0	0	0	1	2	2	0	1	2	0	0	0	0	0	0	33	33	33	22.406	200	200	0	8.7043	0	0	13.5	0	0	0	7.5	12.5	11	0	6	13	0	0	0	0	0	0	1102600000	0	0	155350000
Ubiquitin-conjugating enzyme E2 N	Ube2n	2	0	2	1	2	1	1	4	4	1	2	1	0	0	0	0	0	0	54.6	54.6	54.6	17.138	152	152	0	102.68	19.1	0	19.7	6.6	19.7	7.2	7.2	33.6	32.2	7.2	12.5	7.2	0	0	0	0	0	0	7134800000	96287000	0	171410000
Fibroblast growth factor 1	Fgf1	0	0	0	0	0	0	0	0	1	0	1	0	0	0	0	0	0	0	14.8	14.8	14.8	17.417	155	155	0.0064755	1.7283	0	0	0	0	0	0	0	0	7.7	0	7.1	0	0	0	0	0	0	0	78396000	0	0	0
Actin-related protein 2	Actr2	6	7	7	7	5	3	2	4	4	6	7	1	0	0	0	0	0	0	28.4	28.4	28.4	44.76	394	394	0	236.42	19	22.8	22.8	22.8	15.5	8.9	5.3	12.4	13.2	16.5	22.3	3	0	0	0	0	0	0	13976000000	1199900000	1863700000	2747600000
Alpha-centractin	Actr1a	4	2	2	2	1	0	1	1	2	1	2	0	0	0	0	0	0	0	21.5	21.5	17.3	42.613	376	376	0	80.838	12.8	14.6	10.9	10.4	5.9	0	2.1	5.9	8.2	4.5	10.4	0	0	0	0	0	0	0	1495400000	162750000	217950000	247170000
COP9 signalosome complex subunit 2	Cops2	0	0	3	1	0	0	3	1	0	1	0	2	0	0	0	0	0	0	26.4	26.4	26.4	51.596	443	443	0	140.9	0	0	8.1	3.2	0	0	7	3.4	0	2.3	0	3.8	0	0	0	0	0	0	1851300000	0	0	831610000
ADP-ribosylation factor 3;ADP-ribosylation factor 1;ADP-ribosylation factor 2	Arf3;Arf1;Arf2	3	3	3	2	2	1	2	3	3	2	2	1	0	0	0	0	0	0	58.6	58.6	24.3	20.601	181	181;181;181	0	323.31	54.7	53.6	53.6	39.2	49.2	26	33.1	38.1	53.6	39.2	39.2	25.4	0	0	0	0	0	0	21309000000	2378200000	2557300000	2511300000
ADP-ribosylation factor-like protein 1	Arl1	4	4	3	1	1	2	0	0	2	1	1	0	0	0	0	0	0	0	47.5	47.5	47.5	20.411	181	181	0	131.4	25.4	25.4	20.4	12.7	7.7	13.8	0	0	13.8	7.7	8.8	0	0	0	0	0	0	0	1549400000	452780000	410590000	144780000
ATP-binding cassette sub-family E member 1	Abce1	3	3	3	1	1	1	1	1	1	1	2	1	0	0	0	0	0	0	22.5	22.5	22.5	67.314	599	599	0	97.05	8	7.3	7.5	2	2	2	2	3.3	2.2	2	3.5	2	0	0	0	0	0	0	3145600000	278720000	196970000	273390000
Ras-related protein Rap-2b;Ras-related protein Rap-2a	Rap2b;Rap2a	0	0	0	0	0	0	0	0	0	0	0	0	0	0	0	0	0	0	18	18	6.6	20.504	183	183;183	0.00028482	4.0234	5.5	0	0	0	11.5	0	0	0	0	0	0	0	0	0	0	0	0	0	196300000	24448000	0	0
60S ribosomal protein L26	Rpl26	2	2	3	0	2	2	0	7	5	1	2	0	0	1	0	0	0	0	35.2	35.2	35.2	17.258	145	145	0	11.683	11.7	6.2	11.7	0	10.3	6.2	0	29	23.4	6.2	11	0	0	6.2	0	0	0	0	16388000000	318670000	365320000	988260000
Proteasome activator complex subunit 3	Psme3	1	1	0	0	0	0	1	1	0	0	0	0	0	0	0	0	0	0	15.4	15.4	15.4	29.506	254	254	0	33.435	5.9	5.9	0	0	0	0	5.9	5.9	0	0	0	0	0	0	0	0	0	0	210060000	40024000	34581000	0
60S ribosomal protein L27	Rpl27	5	3	4	3	3	2	0	6	5	0	4	0	1	2	0	2	0	0	49.3	49.3	49.3	15.798	136	136	0	161.61	42.6	30.1	36	29.4	29.4	14	0	43.4	42.6	0	36	0	8.1	14.7	0	14.7	0	0	54366000000	1005600000	792630000	740540000
Pterin-4-alpha-carbinolamine dehydratase	Pcbd1	2	1	1	1	0	0	3	6	5	4	5	4	0	1	1	0	1	2	73.1	73.1	73.1	11.985	104	104	0	118.8	23.1	7.7	7.7	7.7	0	0	35.6	51.9	49	45.2	51.9	48.1	0	9.6	9.6	0	7.7	17.3	23739000000	86609000	75942000	52156000
60S ribosomal protein L37a	Rpl37a	1	1	2	1	1	1	0	3	2	1	0	0	0	1	0	0	0	0	29.3	29.3	29.3	10.275	92	92	0	86.048	9.8	9.8	29.3	9.8	9.8	9.8	0	29.3	29.3	9.8	0	0	0	9.8	0	0	0	0	16640000000	102410000	224220000	1162400000
N-alpha-acetyltransferase 20	Naa20	0	0	0	0	0	0	0	0	0	0	0	0	0	0	0	0	0	0	9.6	9.6	9.6	20.368	178	178	0.0012312	2.286	0	0	0	0	0	0	0	0	0	0	0	0	0	0	0	0	0	0	19494000	0	0	0
Protein transport protein Sec61 subunit alpha isoform 1	Sec61a1	5	5	7	3	2	3	0	1	2	1	2	1	0	0	0	0	0	0	32.6	32.6	32.6	52.264	476	476;476	0	200.73	15.3	16.8	20.6	9.2	4.4	6.7	0	1.9	4.4	2.1	4.4	6.7	0	0	0	0	0	0	16428000000	4552900000	2821900000	4759400000
ADP-ribosylation factor 4	Arf4	2	3	1	2	3	1	2	2	2	0	1	1	0	0	0	0	0	0	56.7	27.8	27.8	20.396	180	180	0	122.18	44.4	51.7	33.3	27.2	47.2	21.7	25.6	25.6	37.2	17.8	23.3	20	0	0	0	0	0	0	11488000000	1682500000	1929300000	1417800000
Prefoldin subunit 3	Vbp1	0	0	0	0	0	0	1	1	1	1	1	1	0	0	0	0	0	0	24.5	24.5	24.5	22.435	196	196	0	9.6152	0	0	0	0	0	0	6.1	4.1	4.1	6.1	4.1	4.6	0	0	0	0	0	0	266690000	0	0	0
Dolichyl-diphosphooligosaccharide--protein glycosyltransferase subunit DAD1	Dad1	4	4	2	1	3	3	0	0	1	0	0	0	0	0	0	0	1	1	35.4	35.4	35.4	12.497	113	113	0	9.9612	35.4	35.4	17.7	8.8	24.8	26.5	0	0	10.6	0	0	0	0	0	0	0	10.6	10.6	2761400000	648210000	437810000	729220000
4-aminobutyrate aminotransferase, mitochondrial	Abat	0	0	1	0	0	0	5	13	14	7	9	2	0	0	0	0	0	0	41.6	41.6	41.6	56.451	500	500	0	323.31	0	0	5	0	0	0	10.2	39	39.6	17.8	23	4.6	0	0	0	0	0	0	13655000000	0	0	77994000
Coatomer subunit zeta-1	Copz1	2	1	0	4	2	3	1	0	1	0	1	0	0	0	0	0	0	0	49.2	49.2	49.2	20.198	177	177	0	194.22	11.9	18.6	0	41.2	11.9	22.6	7.9	0	5.6	0	5.6	0	0	0	0	0	0	0	1142500000	111800000	32318000	0
Small ubiquitin-related modifier 2	Sumo2	0	0	0	0	0	0	1	1	1	0	0	1	0	0	0	0	0	0	23.2	23.2	10.5	10.871	95	95	0	5.5049	0	0	12.6	0	0	0	23.2	23.2	23.2	12.6	0	23.2	0	12.6	0	12.6	0	0	2012000000	0	0	0
Ubiquitin-fold modifier 1	Ufm1	0	0	0	0	0	0	0	2	2	0	0	0	0	0	0	0	0	0	50.6	50.6	50.6	9.1175	85	85	0	28.341	0	0	0	0	0	0	0	50.6	50.6	0	0	0	0	0	0	0	0	0	266620000	0	0	0
DDB1- and CUL4-associated factor 7	Dcaf7	2	1	3	1	3	0	0	0	0	0	0	0	0	0	0	0	0	0	18.4	18.4	18.4	38.926	342	342	0	25.468	8.8	5.6	12.6	5.6	11.4	0	0	0	0	0	0	0	0	0	0	0	0	0	944260000	160160000	65590000	440400000
AP-1 complex subunit sigma-1A	Ap1s1	0	0	0	0	0	0	0	0	0	0	0	0	0	0	0	0	0	0	10.1	10.1	10.1	18.733	158	158	0	61.434	0	0	0	0	0	0	0	0	0	0	0	0	0	0	0	0	0	0	28131000	0	0	0
Heterogeneous nuclear ribonucleoprotein K	Hnrnpk	6	8	6	9	10	7	3	9	12	5	7	4	0	1	0	0	0	0	41.5	41.5	41.5	50.976	463	463	0	233.65	17.9	24.6	17.7	26.8	28.1	21.2	8.4	29.2	33.7	17.7	22.5	11	0	2.4	0	0	0	0	29521000000	837050000	1620800000	3092900000
14-3-3 protein gamma;14-3-3 protein gamma, N-terminally processed	Ywhag	4	2	4	2	1	3	2	4	1	3	3	4	0	0	0	0	0	0	43.3	25.5	25.5	28.302	247	247	0	292.96	30.4	23.5	36	22.7	19	30.4	17.4	38.9	18.6	26.3	30.4	25.5	0	0	0	0	0	0	10180000000	466500000	212770000	804750000
Ras-related protein R-Ras2	Rras2	1	0	1	1	0	0	0	0	0	1	1	1	0	0	0	0	0	0	25	11.8	11.8	23.399	204	204	0	36.266	19.1	13.2	19.1	13.7	7.8	7.8	0	0	5.4	5.9	5.9	5.9	0	0	0	0	0	0	444780000	58523000	0	102720000
Mitochondrial import inner membrane translocase subunit Tim10	Timm10	0	0	0	0	0	0	0	0	1	0	0	0	0	0	0	0	0	0	14.4	14.4	14.4	10.333	90	90	0.0005475	3.49	0	0	0	0	0	0	0	0	14.4	0	0	0	0	0	0	0	0	0	18715000	0	0	0
Mitochondrial import inner membrane translocase subunit Tim13	Timm13	0	0	4	3	4	0	2	0	4	2	2	1	0	0	0	0	0	0	65.3	65.3	65.3	10.458	95	95	0	102.18	0	0	53.7	38.9	48.4	0	28.4	0	53.7	26.3	28.4	11.6	0	0	0	0	0	0	1832100000	0	0	621070000
Mitochondrial import inner membrane translocase subunit Tim8 B	Timm8b	0	0	0	0	0	0	0	0	2	0	0	0	0	0	0	0	0	0	31.3	31.3	31.3	9.2864	83	83	0.0014767	2.2814	0	0	0	0	0	0	0	0	22.9	0	0	0	0	0	0	0	0	0	328280000	0	0	0
40S ribosomal protein S7	Rps7	3	2	2	3	3	2	1	3	4	3	2	0	0	0	0	0	0	0	55.7	55.7	55.7	22.127	194	194	0	323.31	14.9	10.3	10.8	14.9	14.9	10.8	15.5	22.2	19.1	22.2	10.3	0	0	0	0	0	0	0	7384200000	422050000	306760000	666230000
Serine/threonine-protein phosphatase PP1-alpha catalytic subunit	Ppp1ca	1	1	2	0	3	0	0	1	3	1	1	1	0	0	0	0	0	0	24.8	24.8	12.7	37.54	330	330	0	114.82	7.6	7.6	15.8	9.4	18.5	0	0	7.6	13.9	6.1	12.7	5.8	0	0	0	0	0	0	3598900000	168290000	223420000	1041900000
Serine/threonine-protein phosphatase PP1-beta catalytic subunit	Ppp1cb	1	0	1	1	1	1	0	1	1	1	1	0	0	0	0	0	0	0	22.3	10.1	10.1	37.186	327	327	0	6.3478	7.3	4.3	13.5	12.5	12.5	3.1	0	7.3	7.3	5.8	12.5	2.8	0	0	0	0	0	0	1102500000	145290000	0	53591000
26S protease regulatory subunit 4	Psmc1	9	10	2	9	10	2	2	6	6	1	5	2	0	0	0	0	0	0	45.5	45.5	45.5	49.184	440	440	0	323.31	29.8	29.3	5.5	26.6	28.9	6.6	7.5	17.3	13.4	2.5	16.4	7.5	0	0	0	0	0	0	8291600000	549250000	842260000	460520000
26S protease regulatory subunit 8	Psmc5	7	11	7	6	6	3	4	6	6	7	7	2	0	0	0	0	0	0	55.4	55.4	55.4	45.626	406	406	0	185.03	22.9	37.2	21.2	20	19.7	8.4	12.8	18.5	20.2	24.6	26.1	6.2	0	0	0	0	0	0	9047900000	632850000	1474500000	710120000
40S ribosomal protein S8	Rps8	4	5	4	4	3	2	2	7	7	5	4	0	0	2	0	1	0	0	38.5	38.5	38.5	24.205	208	208	0	233.81	22.1	26.4	22.1	22.1	18.8	11.5	11.5	35.1	35.1	26.4	22.1	0	0	11.5	0	6.2	0	0	52558000000	413250000	956100000	1438900000
40S ribosomal protein S15a	Rps15a	2	3	2	4	3	1	1	4	4	3	1	1	0	1	0	1	0	0	46.2	46.2	46.2	14.839	130	130	0	223.36	17.7	33.1	17.7	30.8	23.8	6.9	10.8	40	40	23.8	10.8	10.8	0	10.8	0	6.9	0	0	7510700000	114100000	397900000	786530000
14-3-3 protein epsilon	Ywhae	5	7	9	8	6	4	6	9	11	10	8	11	0	2	0	1	0	0	71	71	61.2	29.174	255	255	0	323.31	31	36.1	48.6	44.3	34.5	26.7	32.9	47.8	54.1	49	40.8	36.1	0	9	0	4.7	0	0	81461000000	2486400000	1327900000	11467000000
40S ribosomal protein S14	Rps14	3	3	1	1	3	1	1	4	3	3	4	1	0	1	0	0	0	0	36.4	36.4	36.4	16.273	151	151	0	77.552	29.1	29.1	8.6	8.6	22.5	8.6	8.6	29.1	29.1	27.2	29.1	8.6	0	8.6	0	0	0	0	8571200000	382360000	599430000	428280000
40S ribosomal protein S23	Rps23	2	2	2	1	2	2	1	5	5	3	3	0	0	2	0	1	0	0	30.1	30.1	30.1	15.807	143	143	0	10.595	14	13.3	8.4	7.7	8.4	15.4	7.7	22.4	22.4	14	16.1	0	0	13.3	0	5.6	0	0	21612000000	193900000	174360000	155430000
40S ribosomal protein S18	Rps18;Gm10260	6	3	5	4	5	3	1	10	7	1	4	0	0	2	0	1	0	1	53.3	53.3	53.3	17.718	152	152;152;152	0	37.165	28.3	19.1	25	19.1	29.6	18.4	5.9	40.8	40.8	5.3	24.3	0	0	10.5	0	5.9	0	5.9	42611000000	756530000	724040000	1843500000
40S ribosomal protein S29	Rps29	1	1	0	0	0	0	0	1	1	0	0	0	0	0	0	0	0	0	19.6	19.6	19.6	6.6767	56	56	0	17.4	19.6	19.6	0	0	0	0	0	19.6	19.6	0	0	0	0	0	0	0	0	0	1186000000	69720000	179550000	0
40S ribosomal protein S11	Rps11	2	2	2	2	2	1	1	5	4	2	1	2	0	0	0	0	0	0	27.2	27.2	27.2	18.431	158	158	0	10.589	11.4	9.5	9.5	12	10.1	5.1	7	21.5	17.1	9.5	7	7	0	0	0	0	0	0	12317000000	147110000	135370000	796740000
40S ribosomal protein S13	Rps13	4	3	4	2	2	2	3	5	4	2	3	2	1	2	0	0	0	0	42.4	42.4	42.4	17.222	151	151	0	20.046	30.5	23.8	30.5	14.6	14.6	14.6	23.8	35.1	28.5	17.9	24.5	17.9	6	13.9	0	0	0	0	12479000000	656040000	993030000	1585500000
Small nuclear ribonucleoprotein E	Snrpe	0	0	0	0	0	0	0	0	1	0	0	0	0	0	0	0	0	0	25	25	25	10.803	92	92	0	4.8748	0	0	0	0	0	0	0	0	12	0	0	0	0	0	0	0	0	0	293040000	0	0	0
Small nuclear ribonucleoprotein F	Snrpf	0	1	0	0	0	0	0	0	1	0	0	0	0	0	0	0	0	0	23.3	23.3	23.3	9.7251	86	86	0	16.308	0	15.1	0	0	0	0	0	0	15.1	0	0	0	0	0	0	0	0	0	356780000	0	55170000	0
Small nuclear ribonucleoprotein G	Snrpg	0	0	0	0	0	0	0	1	0	0	0	0	0	0	0	0	0	0	25	25	25	8.496	76	76	0.00052687	3.0332	0	0	0	0	0	0	0	9.2	0	0	0	0	0	0	0	0	0	0	541670000	0	0	0
U6 snRNA-associated Sm-like protein LSm6	Lsm6	0	0	0	0	0	0	0	0	0	0	0	0	0	0	0	0	0	0	13.8	13.8	13.8	9.1275	80	80	0.0044528	1.8378	0	0	0	0	0	0	0	0	0	0	0	0	0	0	0	0	0	0	64576000	0	0	0
Small nuclear ribonucleoprotein Sm D1	Snrpd1	2	2	2	1	1	0	0	2	2	1	0	0	0	0	0	0	0	0	37	37	37	13.281	119	119	0	78.213	20.2	20.2	20.2	9.2	9.2	0	0	20.2	20.2	9.2	0	0	0	0	0	0	0	0	2075400000	389010000	281850000	344550000
Small nuclear ribonucleoprotein Sm D2	Snrpd2	2	1	1	0	1	0	1	1	3	0	0	1	0	0	0	0	0	0	32.2	32.2	32.2	13.527	118	118	0	13.403	24.6	8.5	8.5	0	8.5	0	8.5	8.5	32.2	0	0	8.5	0	0	0	0	0	0	2203300000	62599000	73269000	449860000
Small nuclear ribonucleoprotein Sm D3	Snrpd3	1	1	1	1	0	0	0	2	1	0	0	0	0	0	0	0	0	0	20.6	20.6	20.6	13.916	126	126	0.0002862	4.0979	5.6	7.1	7.1	7.1	0	0	0	12.7	7.1	0	0	0	0	0	0	0	0	0	1275100000	43805000	29856000	34561000
ADP-ribosylation factor 6	Arf6	1	1	1	0	0	1	2	2	1	2	1	1	0	0	0	0	0	0	33.1	33.1	33.1	20.082	175	175	0	98.767	8.6	8.6	8.6	0	0	6.3	20.6	14.9	8.6	14.9	8.6	8.6	0	0	0	0	0	0	1872800000	244700000	307580000	117840000
26S protease regulatory subunit 10B	Psmc6	6	6	4	5	5	4	2	3	2	3	5	1	0	0	0	0	0	0	46	46	46	44.172	389	389	0	139.97	21.1	18.3	14.1	17	16.7	12.6	7.5	9.8	6.7	11.8	16.2	3.9	0	0	0	0	0	0	6369600000	662070000	655340000	748230000
TSC22 domain family protein 1	Tsc22d1	0	0	1	0	0	0	1	0	1	0	0	1	0	0	0	0	0	0	1.9	1.9	1.1	109.81	1077	1077	0	13.539	0	0	1.1	0	0	0	1.1	0	1.1	0	0	1.1	0	0	0	0	0	0	520850000	0	0	82285000
Dynein light chain roadblock-type 1	Dynlrb1	4	2	2	0	2	1	2	0	2	2	2	2	0	0	0	0	0	0	60.4	60.4	60.4	10.99	96	96	0	12.885	60.4	21.9	21.9	0	21.9	12.5	21.9	0	21.9	29.2	26	21.9	0	0	0	0	0	0	3346200000	302230000	393050000	343150000
Elongation factor 1-alpha 2	Eef1a2	0	0	0	0	0	0	0	0	0	0	0	0	0	0	0	0	0	0	31.7	14.5	14.5	50.454	463	463	0	60.991	13.8	12.1	12.1	11.2	13.8	11.2	7.1	13.8	13.8	13.8	13.8	10.4	5.4	6.3	6.3	2.2	0	0	1866500000	0	0	0
40S ribosomal protein S4, X isoform;40S ribosomal protein S4	Rps4x;Gm15013	4	3	3	5	6	5	1	5	6	3	5	0	0	2	0	1	0	0	34.2	34.2	34.2	29.597	263	263;266	0	38.711	19	16.3	16.3	17.5	20.5	20.5	4.9	18.6	20.9	8.4	17.9	0	0	9.1	0	4.2	0	0	15292000000	246410000	344810000	589190000
Serine/threonine-protein phosphatase 2A catalytic subunit beta isoform	Ppp2cb	0	0	0	0	0	0	0	0	0	0	0	0	0	0	0	0	0	0	21.4	2.6	2.6	35.575	309	309	1	-2	7.4	4.9	0	6.1	6.1	0	0	8.4	6.1	2.6	2.6	0	0	0	0	2.6	0	0	0	0	0	0
60S ribosomal protein L18a	Rpl18a	4	3	4	3	2	1	0	6	5	3	3	0	0	1	0	0	0	1	28.4	28.4	28.4	20.732	176	176	0	11.297	19.3	14.2	18.8	14.8	10.2	5.7	0	28.4	24.4	14.8	14.8	0	0	5.7	0	0	0	5.7	69483000000	904070000	559660000	1113500000
Actin, aortic smooth muscle	Acta2	0	0	0	0	0	0	0	0	0	0	0	0	0	0	0	0	0	0	62.1	2.9	0	42.009	377	377	0	5.0896	53.8	53.8	53.8	53.8	53.8	43	24.4	24.7	34.7	43	54.4	19.4	19.9	26.3	19.4	22	13.8	11.4	4642100000	734130000	573280000	35737000
AP-2 complex subunit sigma	Ap2s1	0	0	0	2	2	0	1	0	1	0	1	0	0	0	0	0	0	0	10.6	10.6	10.6	17.018	142	142	0.0010176	2.622	0	0	0	10.6	10.6	0	5.6	0	4.9	0	5.6	0	0	0	0	0	0	0	500190000	0	0	0
Hippocalcin-like protein 1;Neuron-specific calcium-binding protein hippocalcin	Hpcal1;Hpca	3	5	2	0	0	2	1	3	3	1	0	1	0	0	0	0	0	0	46.1	46.1	46.1	22.338	193	193;193;193	0	36.543	17.1	30.1	14.5	0	0	14.5	7.8	17.6	17.1	7.8	0	7.8	0	0	0	0	0	0	1135800000	251100000	318840000	101160000
60S ribosomal protein L23a	Rpl23a	4	4	5	4	5	3	0	8	8	0	3	0	0	0	0	0	0	1	39.7	39.7	39.7	17.695	156	156	0	37.024	26.9	24.4	30.8	26.3	32.7	21.8	0	31.4	34.6	0	20.5	0	0	0	0	0	0	5.1	17943000000	785060000	520410000	805160000
40S ribosomal protein S6	Rps6	2	4	6	4	3	3	2	3	5	3	4	1	1	1	1	1	0	0	21.7	21.7	21.7	28.68	249	249	0	88.45	10.8	18.1	21.7	18.1	13.3	12	8.8	13.7	18.5	12	11.6	4.8	4	4	4	4	0	0	19675000000	265980000	1411800000	2970400000
Visinin-like protein 1	Vsnl1	0	0	0	0	0	0	0	0	0	0	0	0	0	0	0	0	0	0	23	23	23	22.142	191	191	0	6.6748	0	0	0	0	0	0	0	0	0	0	0	0	0	0	0	0	0	0	206510000	0	0	0
Myotrophin	Mtpn	1	1	0	1	0	0	2	2	3	1	1	1	0	0	0	0	0	0	33.1	33.1	33.1	12.861	118	118	0	133.37	14.4	14.4	0	14.4	0	0	25.4	25.4	33.1	14.4	14.4	14.4	0	0	0	0	0	0	1614400000	61003000	95637000	0
Histone H4	Hist1h4a	4	3	6	5	4	4	2	9	9	3	0	0	3	4	4	5	4	4	63.1	63.1	63.1	11.367	103	103	0	48.469	42.7	33	50.5	38.8	38.8	31.1	21.4	53.4	62.1	29.1	0	0	27.2	38.8	38.8	39.8	38.8	38.8	67681000000	1329800000	223100000	2548500000
V-type proton ATPase subunit B, brain isoform	Atp6v1b2	0	0	1	0	0	0	2	4	6	2	4	1	0	0	0	0	0	0	27.6	27.6	15.3	56.55	511	511	0	186.84	0	0	5.1	4.1	2	0	7.6	15.9	27.6	15.7	20.5	10.2	0	0	0	0	0	0	7461900000	0	0	0
Ras-related protein Rab-1A	Rab1A	4	4	3	1	2	1	2	3	4	2	3	1	0	0	0	0	0	0	53.2	53.2	36.6	22.677	205	205;212	0	158.28	31.7	42.9	26.8	17.6	15.1	15.1	17.6	27.3	35.6	26.8	27.3	11.2	0	3.9	0	0	0	0	13276000000	1562600000	1924000000	1059300000
GTP-binding nuclear protein Ran	Ran;1700009N14Rik	3	4	4	4	1	2	2	6	8	3	5	1	0	1	0	1	0	0	42.6	42.6	42.6	24.423	216	216;216;216	0	65.165	18.1	22.2	22.2	18.5	5.1	10.2	9.7	27.3	33.8	18.5	26.9	3.7	0	5.1	0	3.7	0	0	24126000000	182740000	635130000	1240000000
60S ribosomal protein L23	Rpl23	0	0	0	1	1	0	0	3	1	0	0	0	0	1	0	0	0	0	29.3	29.3	29.3	14.865	140	140	0	24.392	0	0	0	10.7	10.7	0	0	22.1	10.7	0	0	0	0	7.1	0	0	0	0	7215300000	0	0	0
Ras-related protein Rap-1A	Rap1a	2	1	1	1	1	0	1	0	1	1	1	0	0	0	0	0	0	0	39.1	39.1	8.2	20.987	184	184	0	57.946	14.1	18.5	23.9	14.1	13.6	0	7.1	11.4	32.6	8.2	14.1	6	0	0	5.4	5.4	0	6	7544600000	705640000	1468200000	1773400000
40S ribosomal protein S15	Rps15	3	1	2	0	0	0	1	2	2	0	1	0	0	0	0	0	0	0	34.5	34.5	34.5	17.04	145	145	0	25.628	27.6	18.6	26.9	0	0	0	8.3	25.5	25.5	0	8.3	0	0	0	0	0	0	0	2487700000	181790000	80358000	381760000
40S ribosomal protein S24	Rps24	1	2	3	1	2	0	0	5	4	2	2	0	0	0	0	0	0	0	35.3	35.3	35.3	15.423	133	133	0	39.113	8.3	19.5	25.6	11.3	19.5	0	0	35.3	29.3	19.5	19.5	0	0	0	0	0	0	0	4762900000	29750000	170950000	234680000
40S ribosomal protein S25	Rps25	2	3	1	2	2	3	0	4	3	0	2	0	0	1	0	2	0	0	29.6	29.6	29.6	13.742	125	125	0	31.046	16.8	16.8	8.8	8.8	8.8	16	0	24	24	0	15.2	0	0	7.2	0	8.8	0	0	14701000000	183210000	261410000	114050000
40S ribosomal protein S26	Rps26	0	0	1	1	0	0	1	2	1	0	1	1	0	0	0	0	0	0	27	27	27	13.015	115	115	0	4.8453	0	0	7.8	7.8	0	0	6.1	20.9	7.8	0	7.8	13	0	0	0	0	0	0	3297900000	0	0	556570000
40S ribosomal protein S28	Rps28	2	2	2	2	1	2	0	2	2	1	1	1	0	1	0	0	0	0	30.4	30.4	30.4	7.8409	69	69	0	46.217	30.4	30.4	30.4	30.4	17.4	30.4	0	30.4	30.4	17.4	17.4	17.4	0	17.4	0	0	0	0	11316000000	278940000	178920000	557650000
Transcription elongation factor B polypeptide 2	Tceb2	2	1	3	3	3	2	0	1	3	0	1	0	0	0	0	0	0	0	49.2	49.2	49.2	13.17	118	118;161	0	15.522	17.8	7.6	27.1	27.1	27.1	17.8	0	10.2	28	0	10.2	0	0	0	0	0	0	0	3659700000	61666000	78175000	300150000
Guanine nucleotide-binding protein G(I)/G(S)/G(T) subunit beta-1	Gnb1	1	1	1	0	0	0	1	1	1	0	1	0	0	0	0	0	0	0	18.5	18.5	4.1	37.377	340	340;340	0	32.244	5	5	5	2.9	9.4	0	4.1	13.5	18.5	5.9	5	0	0	0	0	0	0	2.9	5268600000	263350000	207760000	392430000
DNA-directed RNA polymerases I, II, and III subunit RPABC5	Polr2l	0	0	0	0	0	0	0	0	0	0	0	0	0	0	0	0	0	0	29.9	29.9	29.9	7.645	67	67	0.002429	2.1371	0	0	0	0	0	0	0	0	0	0	0	0	0	0	0	0	0	0	38192000	0	0	0
Guanine nucleotide-binding protein G(I)/G(S)/G(T) subunit beta-2;Guanine nucleotide-binding protein subunit beta-4	Gnb2;Gnb4	1	1	0	0	0	0	1	1	0	0	1	0	0	0	0	0	0	0	16.5	2.1	2.1	37.331	340	340;340	1	-2	5	5	2.9	2.9	9.4	0	2.1	11.5	14.4	5.9	5	0	0	0	0	0	0	2.9	297460000	29251000	40669000	0
60S ribosomal protein L30	Rpl30	1	1	0	0	1	0	0	4	3	1	1	1	0	0	0	0	0	0	26.1	26.1	26.1	12.784	115	115	0	31.395	7.8	7.8	0	0	7.8	0	0	26.1	18.3	10.4	10.4	7.8	0	0	0	0	0	0	16937000000	116040000	172260000	0
Cytochrome c, somatic	Cycs	0	0	1	0	0	0	2	5	5	5	5	2	0	0	0	0	0	1	49.5	49.5	39	11.605	105	105	0	323.31	0	0	7.6	0	0	0	41	49.5	49.5	49.5	49.5	14.3	0	0	10.5	0	0	27.6	25203000000	0	0	12891000
60S ribosomal protein L31	Rpl31	1	1	1	1	1	1	0	3	4	3	2	1	2	2	0	2	0	0	44.8	44.8	44.8	14.463	125	125	0	16.784	7.2	7.2	7.2	6.4	6.4	6.4	0	24.8	32.8	24.8	17.6	6.4	13.6	13.6	0	13.6	0	0	9848200000	267630000	447380000	762550000
40S ribosomal protein S3	Rps3	5	4	7	8	8	6	5	8	8	5	6	3	0	3	1	0	1	1	66.3	66.3	66.3	26.674	243	243	0	309.26	21.4	19.8	35.4	34.6	34.2	25.1	26.7	42.8	39.1	23.9	26.3	16.5	0	13.2	4.1	0	4.1	4.1	24484000000	1081800000	592030000	2021800000
60S ribosomal protein L32	Rpl32	1	0	1	1	3	0	0	4	4	0	0	0	0	0	0	0	0	0	32.6	32.6	32.6	15.86	135	135;135	0	10.455	10.4	0	10.4	5.2	21.5	0	0	27.4	26.7	0	0	0	0	0	0	0	0	0	21609000000	0	0	65253000
60S ribosomal protein L8	Rpl8	2	3	2	4	3	2	0	7	5	1	3	0	0	1	0	0	0	0	35.8	35.8	35.8	28.024	257	257	0	232.81	7.4	13.6	7	16.3	13.6	7.4	0	24.9	19.1	6.2	13.6	0	0	4.3	0	0	0	0	91895000000	264910000	741500000	344830000
Nuclease-sensitive element-binding protein 1	Ybx1	1	1	0	1	1	0	1	7	6	0	1	0	0	0	0	0	0	0	62.7	62.7	50.3	35.73	322	322;360	0	323.31	5.9	7.1	0	5.9	5.9	0	10.6	59.3	58.4	0	5.9	0	0	0	0	0	0	0	6733000000	48924000	28627000	0
Profilin-1	Pfn1	7	7	6	5	6	4	3	6	7	3	5	3	0	1	0	2	1	2	65.7	65.7	65.7	14.957	140	140;140	0	133.45	65.7	60	60	51.4	51.4	29.3	28.6	45.7	55.7	27.9	36.4	19.3	0	7.1	0	18.6	7.1	18.6	29588000000	2674400000	4648000000	1852300000
Ubiquitin-40S ribosomal protein S27a;Ubiquitin;40S ribosomal protein S27a;Polyubiquitin-C;Ubiquitin;Ubiquitin-related 1;Ubiquitin-related 2;Polyubiquitin-B;Ubiquitin;Ubiquitin-60S ribosomal protein L40;Ubiquitin;60S ribosomal protein L40	Rps27a;Ubc;Ubb;Uba52;Gm8797	2	2	4	2	2	3	11	9	7	4	5	9	1	1	3	2	5	5	51.9	51.9	51.9	17.951	156	156;734;305;128;77	0	323.31	23.1	23.1	28.8	23.1	17.3	21.8	37.8	44.9	34.6	32.7	34	37.8	5.8	5.8	28.8	11.5	32.7	32.7	24664000000	158460000	524350000	865920000
Transformer-2 protein homolog beta	Tra2b	0	0	0	0	0	0	0	0	3	0	0	0	0	0	0	0	0	0	17.4	17.4	17.4	33.665	288	288	0	66.962	0	0	0	0	0	0	0	0	12.5	0	0	0	0	0	0	0	0	0	227300000	0	0	0
Ras-related C3 botulinum toxin substrate 1	Rac1	0	0	1	0	0	0	0	1	1	1	1	0	0	0	0	0	0	0	17.7	17.7	7.3	21.45	192	192;192	0	8.2074	4.2	0	7.3	4.2	4.2	0	0	11.5	11.5	13.5	13.5	0	0	0	0	0	0	0	1838300000	325290000	0	32075000
Platelet-activating factor acetylhydrolase IB subunit alpha	Pafah1b1	0	0	0	0	0	0	1	1	2	0	1	3	0	0	0	0	0	0	13.2	13.2	13.2	46.67	410	410	0	15.809	0	0	0	0	0	0	3.9	3.7	6.6	0	2.9	9.3	0	0	0	0	0	0	517630000	0	0	0
Paired mesoderm homeobox protein 1	Prrx1	0	0	0	0	0	0	0	0	0	0	0	0	0	0	0	0	0	0	21.2	21.2	21.2	27.269	245	245;247	0	23.173	0	0	0	0	0	0	0	0	0	0	0	0	0	0	0	0	0	0	145880000	0	0	0
Heat shock cognate 71 kDa protein	Hspa8	15	16	13	13	13	7	8	16	16	13	15	5	0	2	0	3	1	4	57.6	55.9	36.5	70.87	646	646	0	323.31	47.2	42.4	32	28.8	35	21.1	22.3	42.3	42.3	35.8	41.5	15.8	1.7	8.5	1.7	10.8	7.6	13.6	153610000000	8072600000	9145700000	9062800000
Vesicle-associated membrane protein 3;Vesicle-associated membrane protein 2	Vamp3;Vamp2	1	1	1	0	0	0	0	0	0	0	0	0	0	0	0	0	0	0	16.5	16.5	16.5	11.48	103	103;116	0	16.306	16.5	16.5	16.5	0	0	0	0	0	0	0	0	0	0	0	0	0	0	0	285460000	47465000	110520000	75810000
Translationally-controlled tumor protein	Tpt1	0	1	0	0	0	0	0	4	2	1	1	0	0	1	2	1	2	1	21.5	21.5	21.5	19.462	172	172	0	73.767	0	8.1	0	0	0	0	0	21.5	13.4	5.8	5.8	0	0	5.8	5.8	5.8	14	5.8	7776900000	0	41652000	0
Mitochondrial pyruvate carrier 1	Mpc1	2	2	1	0	1	2	0	1	1	1	1	0	0	0	0	0	0	0	14.7	14.7	14.7	12.454	109	109	0.00052383	2.939	14.7	14.7	7.3	0	7.3	14.7	0	7.3	7.3	7.3	7.3	0	0	0	0	0	0	0	4775500000	1370900000	985180000	680700000
DnaJ homolog subfamily A member 1	Dnaja1	4	3	4	3	2	5	2	5	4	5	6	2	0	0	0	0	0	0	28	28	28	44.868	397	397	0	62.19	16.4	11.6	13.6	12.8	9.6	17.9	8.6	21.2	16.9	19.4	23.2	6.3	0	0	0	0	0	0	7174700000	445440000	308190000	1332900000
60 kDa heat shock protein, mitochondrial	Hspd1	14	9	8	13	15	5	14	21	31	11	17	6	0	0	0	0	0	0	67	67	67	60.955	573	573	0	323.31	24.3	17.8	13.4	31.1	31.4	9.8	23.4	50.4	62.1	21.1	37	11	0	0	0	0	0	0	73077000000	2278200000	1191300000	4777300000
Eukaryotic translation initiation factor 4E	Eif4e	0	0	0	0	0	0	0	0	1	0	0	0	0	0	0	0	0	0	31.3	31.3	31.3	25.053	217	217	0	11.264	0	0	0	0	0	0	0	0	6.5	0	0	0	0	0	0	0	0	0	882750000	0	0	0
Mitogen-activated protein kinase 1	Mapk1	11	10	8	8	8	4	0	3	2	1	2	1	0	0	0	0	0	0	47.8	47.8	38.3	41.275	358	358;720;583	0	241.89	36.3	30.7	37.4	27.9	30.4	14.5	0	14	8.7	3.4	8.1	3.4	0	0	0	0	0	0	14814000000	3386700000	3928700000	3228700000
Serine/threonine-protein phosphatase PP1-gamma catalytic subunit	Ppp1cc	1	1	1	1	1	1	1	0	1	1	1	1	0	0	0	0	0	0	19.8	7.4	7.4	36.983	323	323	0	4.5872	7.4	7.4	12.7	12.7	12.7	3.1	3.1	4.3	7.4	5.9	12.7	5.9	0	0	0	0	0	0	680750000	22282000	31491000	97507000
14-3-3 protein zeta/delta	Ywhaz	5	6	6	6	6	7	3	6	7	7	7	6	0	3	3	2	0	3	51.8	41.6	37.6	27.771	245	245	0	323.31	40.4	40.4	40.4	43.7	43.7	48.6	22	43.7	40.4	40.8	45.7	33.1	0	18	14.3	9.4	0	14.3	72482000000	2849600000	4242700000	5344700000
Nuclear transcription factor Y subunit beta	Nfyb	0	0	0	1	0	0	0	0	0	0	0	0	0	0	0	0	0	0	6.3	6.3	6.3	22.787	207	207	0.0010098	2.527	0	0	0	6.3	0	0	0	0	0	0	0	0	0	0	0	0	0	0	18879000	0	0	0
High mobility group protein B1	Hmgb1	4	3	5	2	2	2	1	7	8	4	7	2	4	5	2	7	0	0	34.4	34.4	34.4	24.893	215	215	0	323.31	22.3	16.7	22.3	10.7	12.6	15.3	6	29.8	30.7	24.7	26	12.1	25.6	29.3	10.7	29.8	0	0	35651000000	400910000	330980000	293660000
Small ubiquitin-related modifier 1	Sumo1	0	0	0	0	0	0	1	0	1	0	0	0	0	0	0	0	0	0	27.7	27.7	27.7	11.557	101	101	0	4.4364	0	0	0	0	0	0	15.8	0	11.9	0	0	0	0	0	0	0	0	0	285240000	0	0	0
Dynein light chain 1, cytoplasmic;Dynein light chain 2, cytoplasmic	Dynll1;Dynll2	1	0	1	1	1	1	2	1	1	1	1	2	0	0	0	0	0	0	30.3	30.3	30.3	10.366	89	89;89	0	5.8517	12.4	0	12.4	12.4	12.4	12.4	30.3	12.4	12.4	12.4	12.4	30.3	0	0	0	0	0	0	4082400000	76209000	0	369050000
Guanine nucleotide-binding protein G(I)/G(S)/G(O) subunit gamma-2	Gng2	0	0	0	0	0	0	0	0	0	0	0	0	0	0	0	0	0	0	22.5	22.5	22.5	7.8501	71	71	0.00027988	3.7418	0	0	0	0	0	0	0	0	0	0	0	0	0	0	0	0	0	0	27833000	0	0	0
Eukaryotic translation initiation factor 5A-1	Eif5a	2	2	2	1	2	1	2	5	5	3	2	3	0	0	0	0	0	0	39.6	39.6	39.6	16.832	154	154;153	0	70.137	15.6	15.6	15.6	7.8	15.6	7.8	11	24	24	20.8	15.6	11	0	0	0	0	0	0	16871000000	122070000	98602000	393330000
Cysteine-rich protein 1	Crip1	2	1	1	1	1	2	0	1	0	0	0	0	0	0	0	0	0	0	37.7	37.7	37.7	8.5497	77	77	0	27.759	28.6	16.9	16.9	16.9	16.9	28.6	0	16.9	0	0	0	0	0	0	0	0	0	0	24717000000	497150000	1173500000	67505000
Actin, gamma-enteric smooth muscle	Actg2	0	0	0	0	1	0	0	0	0	0	0	0	0	0	0	0	0	0	62.2	3.5	3.5	41.876	376	376	1	-2	50.5	50.5	50.5	50.5	54	39.6	24.5	21.3	34.8	39.6	51.1	19.4	19.9	26.3	19.4	22.1	13.8	11.4	18574000	0	0	0
40S ribosomal protein S17	Rps17	2	0	2	1	3	1	0	2	4	1	1	0	0	2	0	2	0	0	54.1	54.1	54.1	15.524	135	135	0	323.31	23	0	33.3	7.4	30.4	16.3	0	13.3	37	7.4	7.4	0	0	7.4	0	7.4	0	0	4544700000	108940000	0	233810000
SUMO-conjugating enzyme UBC9	Ube2i	0	0	0	0	0	0	0	0	0	0	0	0	0	0	0	0	0	0	19.6	19.6	19.6	18.007	158	158	0	4.8777	0	0	0	0	0	0	0	0	0	0	0	0	0	0	0	0	0	0	985590000	0	0	0
Ras-related protein Ral-A	Rala	0	0	0	0	0	0	0	0	2	0	0	0	0	0	0	0	0	0	20.4	11.7	11.7	23.553	206	206	0.0066836	1.7043	0	0	5.3	0	0	0	0	0	20.4	5.3	0	0	0	0	0	0	0	0	45668000	0	0	0
40S ribosomal protein S12	Rps12	2	1	2	2	2	2	0	2	2	2	2	1	0	0	0	0	0	0	30.3	30.3	30.3	14.525	132	132	0	90.815	13.6	7.6	13.6	13.6	13.6	13.6	0	13.6	22.7	13.6	13.6	6.1	0	0	0	0	0	0	7252700000	251750000	222660000	446570000
40S ribosomal protein S10	Rps10	0	1	1	0	1	1	1	3	5	0	2	0	0	0	0	0	0	0	44.8	44.8	44.8	18.916	165	165	0	49.526	0	5.5	9.1	0	4.2	5.5	5.5	16.4	25.5	0	14.5	0	0	0	0	0	0	0	7591400000	0	38340000	37169000
Serine/threonine-protein phosphatase 2B catalytic subunit alpha isoform	Ppp3ca	0	0	1	0	0	0	0	0	0	0	1	0	0	0	0	0	0	0	21.1	21.1	11.5	58.643	521	521;513	0	20.454	0	0	6	1.9	0	0	0	0	0	0	1.5	0	0	0	0	0	0	0	1385700000	0	0	228340000
Serine/threonine-protein phosphatase 2A catalytic subunit alpha isoform	Ppp2ca	1	0	0	0	0	0	0	0	0	0	0	0	0	0	0	0	0	0	21.4	21.4	2.6	35.608	309	309	0	110.23	10	4.9	0	6.1	6.1	0	0	8.4	6.1	2.6	2.6	0	0	0	0	2.6	0	0	2069900000	167010000	14567000	0
Prohibitin	Phb	10	11	6	5	9	7	1	10	10	2	4	2	0	4	0	0	0	0	63.2	63.2	63.2	29.82	272	272	0	178.97	48.2	45.2	23.9	18.8	42.3	28.3	3.7	41.9	46	6.6	15.1	7	0	14.7	0	0	0	0	17010000000	4780800000	3947000000	742640000
Casein kinase II subunit beta	Csnk2b	2	0	0	0	0	0	0	0	0	0	0	0	0	0	0	0	0	0	10.2	10.2	10.2	24.942	215	215	0.0090744	1.5922	10.2	0	0	0	0	0	0	0	0	0	0	0	0	0	0	0	0	0	181620000	181620000	0	0
60S ribosomal protein L22	Rpl22	2	1	2	2	2	2	1	2	2	2	1	1	2	2	0	2	0	1	18.8	18.8	18.8	14.759	128	128	0	12.69	18.8	8.6	18.8	18.8	18.8	18.8	8.6	18.8	18.8	18.8	8.6	8.6	18.8	18.8	0	18.8	0	10.2	15604000000	357350000	212620000	865920000
Actin, alpha cardiac muscle 1	Actc1	0	0	0	0	0	0	0	0	0	0	0	0	0	0	0	0	0	0	62.1	28.9	0	42.019	377	377	0	323.31	53.8	53.8	53.8	53.8	53.8	43	24.4	27.6	34.7	43	54.4	22.3	19.9	26.3	19.4	22	13.8	11.4	327870000000	39895000000	58260000000	43608000000
Ubiquitin-conjugating enzyme E2 L3	Ube2l3	3	2	0	0	1	0	1	4	4	2	3	0	0	0	0	2	0	0	40.3	40.3	40.3	17.861	154	154	0	49.609	29.9	24	0	0	5.8	0	14.3	34.4	35.7	20.1	29.9	0	0	0	0	11.7	0	0	3613100000	131380000	101040000	0
Guanine nucleotide-binding protein subunit beta-2-like 1;Guanine nucleotide-binding protein subunit beta-2-like 1, N-terminally processed	Gnb2l1	4	4	4	3	4	2	3	4	6	2	3	3	0	2	0	1	0	1	32.2	32.2	32.2	35.076	317	317	0	292.41	14.5	15.8	15.8	12.3	14.8	6	12.3	15.8	23.3	9.1	12.3	12.6	0	6.6	0	3.5	0	3.5	11937000000	568360000	1128100000	1797800000
Actin, alpha skeletal muscle	Acta1	0	0	0	0	0	0	0	0	0	0	0	0	0	0	0	0	0	0	56	5.8	5.8	42.051	377	377	0	151.79	48	48	48	48	48	37.1	24.4	27.6	34.7	36.9	48.5	22.3	19.9	26.3	19.4	22	13.8	11.4	784400000	0	0	0
cAMP-dependent protein kinase catalytic subunit beta	Prkacb	0	0	1	0	0	0	0	0	1	0	0	0	0	0	0	0	0	0	21.4	21.4	10.8	40.707	351	351	0	10.232	2.6	2.6	7.4	0	2.6	0	2.6	5.1	7.7	2.6	2.6	5.1	0	0	0	0	0	0	896440000	26466000	59777000	138890000
14-3-3 protein theta	Ywhaq	4	4	4	3	3	3	4	4	4	3	3	1	0	0	0	0	0	0	46.5	29.4	29.4	27.778	245	245	0	323.31	35.5	29	37.1	32.2	32.2	32.2	26.1	40	39.6	32.2	32.7	13.9	0	3.7	0	0	0	0	15214000000	1308200000	1253900000	2567300000
Tubulin alpha-4A chain	Tuba4a	3	2	2	2	3	3	1	3	3	1	3	0	0	0	0	0	0	0	40.2	7.6	7.6	49.924	448	448	0	26.775	36.8	34.6	31.9	34.8	36.8	37.1	15.6	32.1	37.1	27.9	35.3	10.9	0	0	0	0	0	0	8316200000	932460000	784440000	118180000
Tubulin alpha-1A chain;Tubulin alpha-3 chain	Tuba1a;Tuba3a	1	1	0	1	1	1	0	0	0	0	0	0	0	0	0	0	0	0	44.3	3.1	3.1	50.135	451	451;450	0	26.838	41	41	36.4	41	41	34.8	16.6	27.9	36.1	34.4	36.4	17.3	0	2	2	0	0	0	652000000	69063000	100690000	0
Tubulin beta-4B chain	Tubb4b	1	1	0	1	1	1	0	1	1	1	1	0	0	0	0	0	0	0	51.5	51.5	2.7	49.83	445	445;451;536	0	323.31	45.6	41.3	30.6	45.6	41.8	30.6	17.1	41.6	43.4	36	42.5	15.1	0	2.2	0	0	0	0	167290000000	16305000000	16751000000	6643000000
Protein kinase C beta type;Protein kinase C alpha type	Prkcb;Prkca	0	0	1	0	0	0	0	0	0	0	0	0	0	0	0	0	0	0	3.7	3.7	3.7	76.75	671	671;672	0.0010134	2.5759	0	0	1.9	0	0	0	0	0	0	0	0	0	0	0	0	0	0	0	67275000	0	0	23410000
Histone H3.1;Histone H3.3;Histone H3.3C;Histone H3.2	Hist1h3a;H3f3a;H3f3c;Hist1h3b	1	0	0	1	1	1	0	2	2	0	0	0	0	1	1	1	1	1	22.1	22.1	22.1	15.404	136	136;136;136;136	0	5.4382	5.1	0	0	5.1	5.1	5.1	0	16.9	14	0	0	0	0	5.1	5.1	5.1	5.1	5.1	7793300000	280580000	0	0
14-3-3 protein eta	Ywhah	2	3	3	3	3	2	2	2	2	3	3	1	0	0	0	0	0	0	44.3	34.1	30.1	28.211	246	246	0	323.31	18.7	24.8	27.2	20.7	24.8	21.1	14.6	22	18.7	23.6	24.8	8.9	0	0	0	0	0	0	10364000000	226550000	248040000	1736900000
Ran-binding protein 9	Ranbp9	0	0	0	0	0	0	0	0	0	0	0	0	0	0	0	0	0	0	2.1	2.1	2.1	71.011	653	653	0.00028098	3.8329	0	0	0	0	0	0	0	0	0	0	0	0	0	0	0	0	0	0	17419000	0	0	0
Ribosome maturation protein SBDS	Sbds	0	0	0	0	0	0	0	0	0	0	0	0	0	0	0	0	0	0	6.8	6.8	6.8	28.78	250	250	0.001002	2.4534	0	0	0	0	0	0	0	0	0	0	0	0	0	0	0	0	0	0	153860000	0	0	0
Serpin B5	Serpinb5	0	0	0	0	0	0	0	0	0	0	0	0	0	0	0	0	0	0	12.8	12.8	12.8	42.111	375	375	0	4.9354	0	0	0	0	0	0	0	0	0	0	0	0	0	0	0	0	0	0	142210000	0	0	0
Acid sphingomyelinase-like phosphodiesterase 3a	Smpdl3a	0	0	0	0	0	0	0	2	3	0	0	0	0	0	0	0	0	0	13.3	13.3	13.3	49.857	445	445	0	24.557	0	0	0	0	0	0	0	8.3	13.3	0	0	0	0	0	0	0	0	0	199150000	0	0	0
Calcitonin	Calca	0	0	0	0	0	0	0	0	0	0	0	0	0	0	0	0	0	0	45.6	45.6	45.6	15.141	136	136	0	166.5	0	0	0	0	0	0	0	0	0	0	0	0	0	0	0	0	0	0	317550000	0	0	0
Importin subunit beta-1	Kpnb1	14	16	11	11	12	8	4	0	3	3	3	3	0	0	0	0	0	0	34.7	34.7	34.7	97.183	876	876	0	323.31	21.2	25.5	15.1	15.8	18.4	10.8	5.6	0	5.5	4.3	3.7	3.8	0	0	0	0	0	0	13890000000	2955400000	4124000000	1051700000
Proteasome subunit beta type-7	Psmb7	0	0	0	0	0	0	0	0	1	1	0	0	0	0	0	0	0	0	11.2	11.2	11.2	29.891	277	277	0.00028727	4.1716	0	0	0	0	0	0	0	0	4.3	4.3	0	0	0	0	0	0	0	0	898110000	0	0	0
Latexin	Lxn	0	0	0	0	0	0	0	0	1	0	0	0	0	0	0	0	0	0	5.4	5.4	5.4	25.492	222	222	0	4.6351	0	0	0	0	0	0	0	0	5.4	0	0	0	0	0	0	0	0	0	268700000	0	0	0
Inositol 1,4,5-trisphosphate receptor type 3	Itpr3	0	0	0	0	0	0	0	0	0	0	0	0	0	0	0	0	0	0	2.3	2.3	2.3	304.27	2670	2670	0	9.9324	0	0	0	0	0	0	0	0	0	0	0	0	0	0	0	0	0	0	118680000	0	0	0
3-beta-hydroxysteroid-Delta(8),Delta(7)-isomerase	Ebp	2	1	1	2	2	2	0	0	0	0	0	0	0	0	0	0	0	0	15.2	15.2	15.2	26.215	230	230	0	50.381	9.6	5.2	5.7	9.6	9.6	9.6	0	0	0	0	0	0	0	0	0	0	0	0	1601800000	324800000	302500000	168880000
Nuclear factor 1 C-type	Nfic	0	0	0	0	0	0	0	0	0	0	0	0	0	0	0	0	0	0	19.6	12.5	12.5	48.768	439	439	0	71.755	0	0	0	0	0	0	0	0	0	0	0	0	0	0	0	2.5	0	0	106360000	0	0	0
Nuclear factor 1 X-type	Nfix	0	0	0	0	0	0	0	0	0	0	0	0	0	0	0	0	0	0	13.1	13.1	8.8	53.394	488	488	0	6.3129	0	0	0	0	0	0	0	0	0	0	0	0	0	0	0	2.3	0	0	655700000	0	0	0
Paladin	Pald1	0	0	0	0	0	0	0	0	0	0	0	0	0	0	0	0	0	0	3.8	3.8	3.8	96.739	859	859	0.00055036	3.5563	0	0	0	0	0	0	0	0	0	0	0	0	0	0	0	0	0	0	87549000	0	0	0
6-phosphofructo-2-kinase/fructose-2,6-bisphosphatase 2;6-phosphofructo-2-kinase;Fructose-2,6-bisphosphatase	Pfkfb2	1	1	1	0	1	0	0	0	0	0	0	0	0	0	0	0	0	0	8.1	4.2	4.2	59.925	519	519	0.00027747	3.6504	4	4	4	3.9	4	3.9	0	0	0	0	1.9	0	0	0	0	0	0	0	92010000	14147000	15175000	58612000
Serine/threonine-protein kinase N1	Pkn1	0	0	1	1	0	0	0	0	0	0	0	0	0	0	0	0	0	0	2	2	2	104.41	946	946	0.0026297	1.9915	0	0	1.1	1	0	0	0	0	0	0	0	0	0	0	0	0	0	0	0	0	0	0
Surfeit locus protein 6	Surf6	0	0	0	0	0	0	0	0	0	0	0	0	0	0	0	0	0	0	13	13	13	41.234	355	355	0	6.8861	0	0	0	0	0	0	0	0	0	0	0	0	0	0	0	0	0	0	390790000	0	0	0
Vesicle-associated membrane protein 7	Vamp7	0	0	0	0	0	0	0	0	0	0	0	0	0	0	0	0	0	0	13.2	13.2	13.2	24.967	220	220	0	8.7688	0	0	0	0	0	0	0	0	0	0	0	0	0	0	0	0	0	0	91816000	0	0	0
Histone deacetylase 2	Hdac2	0	0	1	0	0	0	0	0	0	0	0	0	0	0	0	0	0	0	19.3	11.7	11.7	55.302	488	488	0	8.283	2.5	2.5	8.6	2.5	2.5	0	0	2.5	4.9	0	2.5	0	0	0	0	0	0	0	244130000	0	0	53399000
55 kDa erythrocyte membrane protein	Mpp1	6	6	8	8	6	5	2	7	8	5	8	3	0	0	0	0	0	0	33.5	33.5	33.5	52.227	466	466	0	53.559	14.2	14.8	19.1	19.5	14.8	12.7	5.2	17.4	21.9	12.7	21.7	7.7	0	0	0	0	0	0	5194700000	446200000	462950000	1022800000
Ancient ubiquitous protein 1	Aup1	1	1	0	0	0	0	0	0	0	0	0	0	0	0	0	0	0	0	4.9	4.9	4.9	46.121	410	410	0.00027886	3.6979	3.2	3.2	0	0	0	0	0	0	0	0	0	0	0	0	0	0	0	0	143620000	28425000	35224000	0
Phosphatidylethanolamine-binding protein 1;Hippocampal cholinergic neurostimulating peptide	Pebp1	0	0	0	0	0	0	2	9	8	4	6	3	0	0	1	0	0	0	55.1	55.1	55.1	20.83	187	187;187	0	323.31	0	0	0	0	0	0	14.4	48.1	47.6	24.6	46.5	18.7	0	0	7	0	0	0	17791000000	0	0	0
Signal transducing adapter molecule 1	Stam	0	0	1	2	0	0	1	0	0	0	0	0	0	0	0	0	0	0	13.5	13.5	11.7	59.771	548	548	0	47.737	1.8	0	4.9	7.1	0	0	2.2	0	0	0	0	0	0	0	0	0	0	0	406440000	0	0	29586000
Stromal interaction molecule 1	Stim1	3	1	2	1	3	0	0	0	0	0	0	0	0	0	0	0	0	0	12.7	12.7	12.7	77.566	685	685	0	10.632	6	2	3.6	1.6	5.4	0	0	0	0	0	0	0	0	0	0	0	0	0	731860000	186780000	22737000	87180000
CTP synthase 2	Ctps2	4	4	3	1	3	1	0	0	1	1	1	0	0	0	0	0	0	0	16.7	12.3	12.3	65.514	586	586	0	11.959	7.3	9	5.5	2	7.5	2	0	0	2	4.1	4.1	0	0	0	0	0	0	0	579160000	106000000	118600000	86903000
Nucleolysin TIAR;Nucleolysin TIA-1	Tial1;Tia1	0	1	2	2	5	0	0	0	0	0	0	0	0	0	0	0	0	0	21.7	21.7	21.7	43.388	392	392;386	0	20.56	0	3.3	5.1	5.6	18.9	0	0	0	0	0	0	0	0	0	0	0	0	0	668200000	0	27409000	164550000
Heterogeneous nuclear ribonucleoprotein H2	Hnrnph2	0	0	0	0	0	0	0	0	0	0	0	0	0	0	0	0	0	0	20	6.2	6.2	49.279	449	449	0	31.604	9.6	13.8	5.8	5.8	13.8	5.8	3.8	2.2	10.2	6	5.8	0	0	2.2	2.2	2.2	2.2	2.2	211190000	0	0	0
Rho-associated protein kinase 1	Rock1	0	0	1	0	0	1	0	0	0	1	2	1	0	0	0	0	0	0	4.9	4.9	4.1	158.17	1354	1354	0	7.2993	0	0	0.7	0	0	0.6	0	0	0	0.6	1.5	0.7	0	0.7	0	0	0	0	747950000	0	0	50910000
Rho-associated protein kinase 2	Rock2	0	0	0	0	0	0	0	0	0	0	0	0	0	0	0	0	0	0	4.7	4	4	160.58	1388	1388	0	5.3009	0	0	0	0	0	0	0	0	0	0	0	0	0	0.7	0	0	0	0	130090000	0	0	0
Histidine triad nucleotide-binding protein 1	Hint1	3	3	1	1	3	1	0	2	4	2	1	0	0	0	0	0	0	0	55.6	55.6	55.6	13.777	126	126	0	323.31	38.9	49.2	11.1	19	31	11.1	0	38.9	44.4	30.2	19	0	0	0	0	0	0	0	6196600000	251860000	392170000	170570000
Nuclear transcription factor Y subunit gamma	Nfyc	0	0	0	2	1	0	0	0	0	0	0	0	0	0	0	0	0	0	5.1	5.1	5.1	37.253	335	335	0.0024319	2.1499	0	0	0	5.1	2.4	0	0	0	0	0	0	0	0	0	0	0	0	0	129740000	0	0	0
Ubiquitin fusion degradation protein 1 homolog	Ufd1l	0	0	0	0	0	0	0	0	0	0	0	0	0	0	0	0	0	0	20.5	20.5	20.5	34.481	307	307	0	8.0335	0	0	0	0	0	0	0	0	0	0	0	0	0	0	0	0	0	0	303500000	0	0	0
ELAV-like protein 1	Elavl1	2	2	0	1	1	1	0	3	4	0	0	0	0	0	0	0	0	0	36.5	36.5	36.5	36.169	326	326	0	48.157	6.1	7.4	0	2.8	4	2.8	0	10.4	13.2	0	0	0	0	0	0	0	0	0	4341000000	159150000	265800000	0
DNA repair protein RAD50	Rad50	0	0	0	1	0	0	0	0	1	0	0	0	0	0	0	0	0	0	4.1	4.1	4.1	153.49	1312	1312	0.00028802	4.2218	0	0	0	0.7	0	0	0	0	0.7	0	0	0	0	0	0	0	0	0	208920000	0	0	0
Probable ubiquitin carboxyl-terminal hydrolase FAF-X	Usp9x	38	35	12	19	19	15	0	0	2	2	3	0	0	0	0	0	0	0	21.4	21.4	21.4	290.71	2559	2559;2556	0	323.31	17	17.2	5.2	9.5	8.8	7.4	0	0	0.8	0.7	1.2	0	0	0	0	0	0	0	13572000000	4673200000	4328300000	856500000
Myosin-binding protein H	Mybph	0	0	0	0	0	0	0	0	0	0	0	0	0	0	0	0	0	0	12.2	12.2	12.2	52.641	483	483	0	24.8	0	0	0	0	0	0	0	0	0	0	0	0	0	0	0	0	0	0	77156000	0	0	0
Isocitrate dehydrogenase [NAD] subunit gamma 1, mitochondrial	Idh3g	7	5	4	5	5	5	3	10	6	7	6	1	0	0	0	0	0	0	33.1	33.1	33.1	42.785	393	393	0	323.31	26.7	23.2	20.9	18.8	23.2	21.4	13	31.3	21.6	23.4	23.4	5.9	0	0	0	0	0	0	11876000000	769250000	762100000	793340000
CUB and zona pellucida-like domain-containing protein 1	Cuzd1	0	0	0	0	0	0	0	0	0	0	0	0	0	1	1	0	0	0	2.3	2.3	2.3	68.081	606	606	0.00052288	2.9076	0	0	0	0	0	0	0	0	0	0	0	0	0	2.3	2.3	0	0	0	3138100	0	0	0
Receptor tyrosine-protein kinase erbB-2	Erbb2	0	0	1	0	0	0	0	0	0	0	0	0	0	0	0	0	0	0	1.2	1.2	1.2	138.58	1256	1256	0.0053563	1.7832	0	0	1.2	0	0	0	0	0	0	0	0	0	0	0	0	0	0	0	64152000	0	0	64152000
Na(+)/H(+) exchange regulatory cofactor NHE-RF1	Slc9a3r1	3	4	7	7	6	1	6	11	12	6	8	5	0	0	0	0	0	0	46.8	46.8	46.8	38.6	355	355	0	323.31	9.9	12.1	25.6	26.5	22.3	3.1	18	33.8	34.9	18.3	29	14.4	0	0	0	0	0	0	19514000000	185440000	715890000	2323600000
BH3-interacting domain death agonist;BH3-interacting domain death agonist p15;BH3-interacting domain death agonist p13;BH3-interacting domain death agonist p11	Bid	0	0	0	0	1	0	0	3	2	0	2	0	0	0	0	0	0	0	22.6	22.6	22.6	21.951	195	195	0	16.76	0	0	0	0	4.1	0	0	22.6	13.8	0	13.8	0	0	0	0	0	0	0	602690000	0	0	0
Eukaryotic translation initiation factor 4E-binding protein 2	Eif4ebp2	0	0	0	0	0	0	0	0	1	0	0	0	0	0	0	0	0	0	11.7	11.7	11.7	12.898	120	120	0	10.319	0	0	0	0	0	0	0	0	11.7	0	0	0	0	0	0	0	0	0	59057000	0	0	0
Vasodilator-stimulated phosphoprotein	Vasp	1	2	1	0	1	1	0	0	0	0	0	0	0	0	0	0	0	0	21.6	21.6	21.6	39.666	375	375	0	7.912	2.9	6.7	3.2	0	2.7	2.4	0	0	0	0	0	0	0	0	0	0	0	0	1075400000	63747000	113750000	77597000
Nascent polypeptide-associated complex subunit alpha, muscle-specific form	Naca	0	1	3	2	1	0	1	3	2	2	2	0	2	0	0	0	0	0	7.3	7.3	7.3	220.5	2187	2187	0	159.71	0	0.6	1.8	1.2	0.6	0	0.7	1.8	1.2	1.2	1.2	0	1.2	0	0	0	0	0	3352900000	0	40025000	205250000
Caspase-3;Caspase-3 subunit p17;Caspase-3 subunit p12	Casp3	4	3	3	2	2	1	0	0	0	0	0	1	0	0	0	0	0	0	19.5	19.5	19.5	31.474	277	277	0	16.236	14.8	15.2	14.4	8.3	9	4.3	0	0	0	0	0	4.3	0	0	0	0	0	0	1873700000	366750000	209520000	581010000
UDP-glucuronosyltransferase 1-2	Ugt1a2;Ugt1a5	0	0	0	0	0	0	0	0	0	1	2	0	0	0	0	0	0	0	22.1	7.5	7.5	60.285	533	533;529	0	31.92	13.1	9.6	4.1	9.6	9.6	9.6	7.7	4.1	8.8	6.6	9.2	5.8	0	0	0	0	0	0	113100000	0	0	0
Fructose-1,6-bisphosphatase isozyme 2	Fbp2	1	1	4	2	3	2	0	0	0	0	0	0	0	0	0	0	0	0	16.8	16.8	16.8	36.947	339	339	0	10.126	3.5	3.5	14.2	6.8	9.1	6.2	0	0	0	0	0	0	0	0	0	0	0	0	825760000	24498000	40376000	655260000
CTP synthase 1	Ctps1	2	1	1	1	1	0	0	0	0	0	0	0	0	0	0	0	0	0	34.9	34.9	30.5	66.682	591	591	0	264.21	7.1	2.7	3	1.7	4.1	0	0	0	0	2	2	0	0	0	0	0	0	0	5737900000	70540000	19759000	49131000
Lysosomal alpha-glucosidase	Gaa	0	0	0	0	0	0	0	0	0	0	0	0	0	0	0	0	0	0	9.7	9.7	9.7	106.25	953	953	0	46.543	0	0	0	0	0	0	0	0	0	0	0	0	0	0	0	0	0	0	476260000	0	0	0
T-complex protein 1 subunit eta	Cct7	3	4	5	2	4	0	0	9	9	5	4	1	0	0	0	0	0	0	48.2	48.2	48.2	59.652	544	544	0	323.31	5.9	7.2	9.7	4	8.1	0	0	16.9	19.1	9.7	9	1.7	0	0	0	0	0	0	19790000000	139100000	167660000	854570000
T-complex protein 1 subunit beta	Cct2	2	4	6	4	3	1	2	14	10	3	1	1	0	0	0	0	0	0	58.7	58.7	58.7	57.477	535	535	0	323.31	5.6	8.8	16.4	10.1	6.4	2.2	4.5	35.7	22.4	6.7	2.2	1.7	0	0	0	0	0	0	29708000000	123370000	190290000	653690000
T-complex protein 1 subunit delta	Cct4	5	6	7	5	3	1	3	11	8	4	7	3	0	0	0	0	0	0	49	49	49	58.066	539	539	0	323.31	12.2	13.7	16.1	12.2	7.2	2.4	6.7	22.4	17.8	9.3	15	7.2	0	0	0	0	0	0	19366000000	236190000	227330000	684250000
T-complex protein 1 subunit epsilon	Cct5	5	4	5	3	1	2	1	7	8	2	4	1	0	0	0	0	0	0	47.9	47.9	47.9	59.623	541	541	0	323.31	12.2	9.4	10.4	7.8	3	3.3	3	14.4	17.4	4.8	9.1	3	0	0	0	0	0	0	11831000000	177040000	230050000	601620000
T-complex protein 1 subunit zeta	Cct6a	6	6	8	5	3	0	0	12	11	5	6	1	0	0	0	0	0	0	43.3	43.3	43.3	58.004	531	531;531	0	246.04	14.9	13.6	20.9	14.3	7.9	0	0	25.2	25.4	9.2	13.6	2.3	0	0	0	0	0	0	19563000000	206960000	269030000	802420000
T-complex protein 1 subunit gamma	Cct3	6	5	7	6	5	0	2	12	10	4	6	1	1	0	1	0	0	0	46.6	46.6	46.6	60.629	545	545	0	188.72	17.2	15.2	18.7	13.9	10.5	0	4.2	29	24.2	8.1	15	2.2	2.6	0	2.6	0	0	0	55568000000	277380000	226900000	906610000
Nucleobindin-2;Nesfatin-1	Nucb2	0	0	5	1	7	0	0	0	1	0	0	0	0	0	0	0	0	0	43.1	43.1	43.1	50.304	420	420	0	84.467	0	0	18.1	3.1	20.7	0	0	0	2.6	0	0	0	0	0	0	0	0	0	1259300000	0	0	260280000
Transforming growth factor-beta-induced protein ig-h3	Tgfbi	0	0	1	2	0	0	0	0	0	1	0	0	0	0	0	0	0	0	6	6	6	74.596	683	683	0	12.389	0	0	1.3	2.6	0	0	0	0	0	2	0	0	0	0	0	0	0	0	150510000	0	0	25540000
N-acylglucosamine 2-epimerase	Renbp	0	0	0	0	0	0	1	0	1	1	1	2	0	0	0	0	0	0	15.3	15.3	15.3	49.771	430	430	0	18.787	0	0	0	0	0	0	3.3	0	2.1	3.3	3.3	7	0	0	0	0	0	0	279020000	0	0	0
Delta-sarcoglycan	Sgcd	2	1	0	2	2	2	0	0	0	0	0	0	0	0	0	0	0	0	7.3	7.3	7.3	32.133	289	289	0.00053022	3.1162	7.3	3.5	0	7.3	7.3	7.3	0	0	0	0	0	0	0	0	0	0	0	0	309350000	68209000	39544000	0
Traf2 and NCK-interacting protein kinase	Tnik	2	0	0	0	0	0	0	0	0	0	0	0	0	0	0	0	0	0	1.2	1.2	1.2	150.37	1323	1323	0.00099502	2.3794	1.2	0	0	0	0	0	0	0	0	0	0	0	0	0	0	0	0	0	70865000	70865000	0	0
Serine/threonine-protein kinase WNK1	Wnk1	0	0	0	0	0	0	0	0	0	0	0	0	0	0	0	0	0	0	1.4	1.4	1.4	250.93	2377	2377	0.00027863	3.6942	0	0	0	0	0	0	0	0	0	0	0	0	0	0	0	0	0	0	86347000	0	0	0
PHD finger-like domain-containing protein 5A	Phf5a	0	0	0	0	0	0	0	0	0	0	0	0	0	0	0	0	0	0	13.6	13.6	13.6	12.405	110	110	0.0077821	1.6643	0	0	0	0	0	0	0	0	0	0	0	0	0	0	0	0	0	0	28534000	0	0	0
60S ribosomal protein L36a	Rpl36a;Gm6525	1	1	1	0	0	0	0	2	3	1	1	0	3	3	1	3	1	0	17.9	17.9	17.9	12.441	106	106;106;106	0	14.031	9.4	8.5	9.4	0	0	0	0	17	17.9	9.4	9.4	0	17	17	7.5	17.9	7.5	0	15794000000	57992000	140500000	67653000
Tubulin gamma-1 chain;Tubulin gamma-2 chain	Tubg1;Tubg2	1	1	0	0	0	0	0	0	0	0	0	0	0	0	0	0	0	0	9.1	9.1	9.1	51.1	451	451;451	0	12.67	2.4	2.4	0	0	0	0	0	0	0	0	0	0	0	0	0	0	0	0	69206000	0	24544000	0
Transcription elongation factor B polypeptide 1	Tceb1	1	3	2	1	1	0	0	1	1	0	1	0	0	0	0	0	0	0	46.4	46.4	46.4	12.473	112	112	0	142.29	10.7	27.7	17	8.9	8.9	0	0	10.7	10.7	0	8.9	0	0	0	0	0	0	0	3326600000	157850000	194640000	476740000
ADP-ribosylation factor 5	Arf5	1	2	3	2	3	3	0	1	2	3	1	0	0	0	0	0	0	0	56.7	22.2	22.2	20.529	180	180	0	22.24	42.8	47.2	51.7	36.1	51.7	31.7	17.2	27.2	47.2	41.7	28.9	17.2	0	0	0	0	0	0	5484200000	161460000	989750000	1155800000
Enhancer of rudimentary homolog	Erh	1	1	2	3	3	1	1	1	2	2	2	0	0	0	0	0	0	0	27.9	27.9	27.9	12.259	104	104	0	97.208	10.6	10.6	21.2	27.9	27.9	10.6	10.6	10.6	21.2	21.2	21.2	0	0	0	0	0	0	0	6686800000	73095000	93235000	1986300000
AP-2 complex subunit mu	Ap2m1	0	0	0	1	0	0	0	0	1	1	1	0	0	0	0	2	0	0	9	9	9	49.654	435	435	0	4.8841	0	0	0	2.1	0	0	0	0	2.1	2.1	2.1	0	0	0	0	4.4	0	0	721600000	0	0	0
Rho-related GTP-binding protein RhoG	Rhog	2	3	4	1	2	0	0	0	0	0	0	0	0	0	0	0	0	0	33.5	33.5	33.5	21.308	191	191	0	176.8	9.9	18.8	23.6	9.9	14.7	0	0	0	0	0	0	0	0	0	0	0	0	0	1013800000	226210000	241270000	281630000
60S ribosomal protein L19	Rpl19	3	3	2	4	4	2	0	4	6	2	3	1	0	0	0	0	0	0	31.1	31.1	31.1	23.466	196	196	0	102.94	17.3	17.3	12.8	21.9	21.9	8.7	0	21.9	27	12.8	17.3	4.1	0	0	0	0	0	0	13607000000	306990000	579460000	416450000
Small EDRK-rich factor 2	Serf2	0	0	0	0	0	0	0	0	0	0	0	0	0	0	0	0	0	0	30.5	30.5	30.5	6.8998	59	59;62	0	4.4725	0	0	0	0	0	0	0	0	0	0	0	0	0	0	0	0	0	0	861510000	0	0	0
Serine/arginine-rich splicing factor 3	Srsf3	0	0	0	0	1	2	0	1	1	0	0	0	0	0	0	0	0	0	30.5	22	22	19.329	164	164	0	5.2979	0	0	0	0	14	12.2	0	5.5	5.5	8.5	8.5	0	0	0	0	0	0	0	3506900000	0	0	0
Isochorismatase domain-containing protein 2A, mitochondrial	Isoc2a	2	2	2	3	1	2	2	3	3	4	4	3	1	0	0	0	1	1	28.6	28.6	28.6	22.417	206	206	0	323.31	12.6	24.8	24.8	28.6	3.9	12.6	24.8	28.6	28.6	28.6	28.6	28.6	3.9	0	0	0	3.9	3.9	26265000000	673760000	368240000	481180000
Plasma protease C1 inhibitor	Serping1	0	0	0	0	0	0	1	0	0	0	0	1	0	0	0	0	0	0	4.8	4.8	4.8	55.584	504	504	0	16.369	0	0	0	0	0	0	4.8	0	0	0	0	4.8	0	0	0	0	0	0	66419000	0	0	0
Neuroplastin	Nptn	0	0	0	0	0	0	0	0	0	0	0	0	0	0	0	0	0	0	2.5	2.5	2.5	44.373	397	397	0.0057978	1.751	0	0	0	0	0	0	0	0	0	0	0	0	0	0	0	0	0	0	51179000	0	0	0
DNA replication licensing factor MCM2	Mcm2	0	0	4	1	0	0	0	0	0	0	0	0	0	0	0	0	0	0	19.6	19.6	19.6	102.08	904	904	0	52.6	0	0	5.3	2	0	0	0	0	0	0	0	0	0	0	0	0	0	0	1517300000	0	0	238570000
DNA replication licensing factor MCM6	Mcm6	5	1	5	6	6	1	0	0	0	0	0	0	0	0	0	0	0	0	30.8	30.8	30.8	92.866	821	821	0	95.692	7.7	1.1	7.1	8.5	8.9	1.6	0	0	0	0	0	0	0	0	0	0	0	0	2688100000	123820000	55485000	457980000
DNA-dependent protein kinase catalytic subunit	Prkdc	5	2	0	0	0	0	0	0	0	0	0	0	0	0	0	0	0	0	1.4	1.4	1.4	471.47	4128	4128	0	6.8634	1.2	0.5	0	0	0	0	0	0	0	0	0	0	0	0	0	0	0	0	144910000	98667000	46245000	0
Cysteine and glycine-rich protein 2	Csrp2	1	0	0	0	0	1	0	1	3	1	1	1	0	0	0	0	0	0	24.9	24.9	24.9	20.926	193	193	0	33.246	5.2	0	0	0	0	5.2	0	5.2	17.1	5.2	5.2	5.2	0	0	0	0	0	0	2531300000	22931000	0	0
Cysteine and glycine-rich protein 1	Csrp1	4	4	3	5	4	5	0	2	3	0	0	0	0	0	0	0	0	0	36.8	36.8	36.8	20.583	193	193	0	228.45	25.4	25.4	20.2	33.2	28	33.2	0	20.2	20.2	0	0	0	0	0	0	0	0	0	16861000000	1721700000	1328900000	729700000
Disabled homolog 1	Dab1	0	0	0	1	0	0	0	0	0	0	0	0	0	0	0	0	0	0	2.2	2.2	2.2	63.577	588	588	0	28.804	0	0	0	2.2	0	0	0	0	0	0	0	0	0	0	0	0	0	0	53911000	0	0	0
Ketohexokinase	Khk	0	0	0	0	0	0	2	5	3	3	2	3	0	0	0	0	0	0	23.5	23.5	23.5	32.75	298	298	0	13.056	0	0	0	0	0	0	6	20.5	11.1	11.1	8.1	9.1	0	0	0	0	0	0	8034900000	0	0	0
Nucleoredoxin	Nxn	0	0	0	0	0	0	0	0	0	0	0	0	0	0	0	0	0	0	4.6	4.6	4.6	48.343	435	435	0.00053879	3.2682	0	0	0	0	0	0	0	0	0	0	0	0	0	0	0	0	0	0	58608000	0	0	0
Repetin	Rptn	0	0	0	0	0	0	0	0	0	0	0	0	0	0	0	0	0	0	33.9	33.9	33.9	128.62	1118	1118	0	323.31	0	0	0	0	0	0	0	0	0	0	0	0	0	0	0	0	0	0	8727000000	0	0	0
Plakophilin-1	Pkp1	0	0	0	0	0	0	0	0	0	0	0	0	1	0	0	0	0	0	5.2	5.2	5.2	80.895	728	728	0	9.0557	0	0	0	0	0	0	0	0	0	0	0	0	2.1	0	0	0	0	0	65820000	0	0	0
40S ribosomal protein S3a	Rps3a	2	2	2	3	5	3	1	6	3	1	2	0	0	0	0	0	0	0	37.5	37.5	37.5	29.885	264	264	0	218.23	8.7	8.7	8.7	11.7	21.6	15.2	3	22.7	11.7	3.8	8.7	0	0	0	0	0	0	0	17389000000	517460000	697920000	1186200000
Protein S100-A13	S100a13	0	0	0	0	0	0	0	1	2	0	1	0	0	0	0	0	0	0	33.7	33.7	33.7	11.158	98	98	0	5.917	0	0	0	0	0	0	0	10.2	22.4	0	11.2	0	0	0	0	0	0	0	206680000	0	0	0
Spermine synthase	Sms	0	0	0	0	0	0	0	0	0	0	0	0	0	0	0	0	0	0	8.2	8.2	8.2	41.313	366	366	0	17.649	0	0	0	0	0	0	0	0	0	0	0	0	0	0	0	0	0	0	146440000	0	0	0
Serine palmitoyltransferase 2	Sptlc2	5	7	3	0	2	2	0	0	0	0	0	0	0	0	0	0	0	0	18.2	18.2	18.2	62.981	560	560	0	42.947	11.6	15.7	7	0	3.8	4.8	0	0	0	0	0	0	0	0	0	0	0	0	1121900000	407480000	504210000	144930000
Selenide, water dikinase 2	Sephs2	0	0	2	0	0	0	1	2	2	3	0	0	0	0	0	0	0	0	10	10	10	47.833	452	452	0	26.358	0	0	6.6	0	0	0	3.3	4.9	4.9	8.4	0	0	0	0	0	0	0	0	568760000	0	0	114770000
Sodium/potassium-transporting ATPase subunit beta-3	Atp1b3	0	1	0	0	0	0	0	0	0	0	0	0	0	0	0	0	0	0	13.7	13.7	13.7	31.775	278	278	0.00028794	4.2205	0	3.6	0	0	0	0	0	0	0	0	0	0	0	0	0	0	0	0	271620000	0	0	0
Proteasome activator complex subunit 1	Psme1	5	6	6	5	4	2	1	4	6	5	5	2	0	0	0	0	0	0	57	57	57	28.673	249	249	0	323.31	23.7	35.3	32.1	20.9	16.9	8.8	8.8	19.7	28.5	22.9	23.7	8.4	0	0	0	0	0	0	6047700000	411170000	471310000	1277000000
Proteasome activator complex subunit 2	Psme2	3	3	2	3	1	1	1	0	1	0	0	1	0	0	0	0	0	0	43.9	43.9	43.9	27.057	239	239	0	65.097	15.1	20.1	15.9	20.9	10	10	5.9	0	6.7	0	0	5.9	0	0	0	0	0	0	2456900000	346090000	341200000	139490000
Protein FRG1	Frg1	0	0	0	0	0	1	0	0	0	0	0	0	0	0	0	0	0	0	26.4	26.4	26.4	29.127	258	258	0	37.719	0	0	0	0	0	3.1	0	0	0	0	0	0	0	0	0	0	0	0	411100000	0	0	0
Ras GTPase-activating protein-binding protein 2	G3bp2	0	0	0	0	0	0	0	2	3	1	0	2	0	0	0	0	0	0	23	20.5	20.5	54.087	482	482	0	47.707	0	0	2.5	0	0	0	0	4.4	12.7	1.7	0	3.9	0	0	0	0	0	0	1737500000	0	0	0
Annexin A11	Anxa11	6	6	8	9	11	3	3	0	6	2	4	3	0	0	0	1	0	1	26.6	26.6	26.6	54.079	503	503	0	117.23	13.9	14.5	16.7	19.3	23.1	6.8	6.8	0	10.9	3.6	9.5	6.8	0	0	0	2	0	1.8	17481000000	875300000	975150000	5791500000
Rho GTPase-activating protein 5	Arhgap5	0	0	0	0	0	0	0	0	0	2	0	0	0	0	0	0	0	0	2.7	2.7	2.7	172.11	1501	1501	0	10.124	0	0	0	0	0	0	0	0	0	2.2	0	0	0	0	0	0	0	0	114660000	0	0	0
Dihydropyrimidinase-related protein 1	Crmp1	0	0	0	0	0	0	0	0	0	0	0	0	0	0	0	0	0	0	8.9	1.2	1.2	62.167	572	572	1	-2	2.3	2.3	5.1	4	6.3	0	2.8	2.3	2.3	5.1	2.3	5.1	0	0	0	0	0	0	6074800	0	0	0
Annexin A4	Anxa4	3	7	4	7	5	1	3	10	9	3	6	4	0	3	5	0	2	2	39.2	39.2	39.2	35.915	319	319	0	226.76	12.2	24.5	17.2	27	20.7	5	9.1	31	28.8	12.2	23.2	11.3	0	11.3	20.7	0	7.2	7.2	5765100000	193010000	402420000	237140000
Interferon regulatory factor 6	Irf6	0	2	2	4	4	0	0	0	0	0	0	0	0	0	0	0	0	0	12.4	12.4	12.4	53.11	467	467	0	56.582	0	5.4	5.1	10.3	10.1	0	0	0	0	0	0	0	0	0	0	0	0	0	699030000	0	80943000	61040000
Myosin phosphatase Rho-interacting protein	Mprip	0	0	0	0	0	0	0	0	0	0	0	0	0	0	0	0	0	0	6.4	6.4	6.4	116.41	1024	1024	0	9.024	0	0	0	0	0	0	0	0	0	0	0	0	0	0	0	0	0	0	202010000	0	0	0
Histone-lysine N-methyltransferase Smyd1	Smyd1	0	0	0	0	0	0	0	0	0	0	0	0	0	0	0	0	0	0	16.1	16.1	16.1	56.495	490	490	0	14.041	0	0	0	0	0	0	0	0	0	0	0	0	0	0	0	0	0	0	249930000	0	0	0
Four and a half LIM domains protein 1	Fhl1	1	2	1	2	2	3	0	2	2	1	0	1	0	0	0	0	0	0	13.9	13.9	13.9	31.888	280	280;279	0	8.8884	3.9	8.2	4.3	8.2	8.2	11.1	0	8.2	8.2	4.3	0	4.3	0	0	0	0	0	0	38692000000	311410000	913750000	634570000
Aminopeptidase N	Anpep	3	3	1	0	0	0	0	5	11	1	0	0	0	0	0	0	0	0	15.4	15.4	15.4	109.65	966	966	0	80.936	3.4	3.9	1.2	0	0	0	0	5.7	14.6	1.2	0	0	0	0	0	0	0	0	1271600000	149920000	135970000	54312000
ATP synthase-coupling factor 6, mitochondrial	Atp5j	4	4	3	2	2	2	3	4	6	1	4	0	0	0	0	0	0	0	44.4	44.4	44.4	12.496	108	108	0	323.31	40.7	40.7	27.8	26.9	26.9	26.9	35.2	40.7	44.4	9.3	43.5	0	0	0	0	0	0	0	10058000000	860670000	1520200000	1123600000
Myosin regulatory light chain 2, skeletal muscle isoform	Mylpf	0	0	0	0	0	0	0	0	0	0	0	0	0	0	0	0	0	0	58	58	58	18.955	169	169	0	41.495	0	0	0	0	0	0	0	0	0	0	0	0	0	0	0	0	0	0	3088400000	0	0	0
40S ribosomal protein S5;40S ribosomal protein S5, N-terminally processed	Rps5	3	5	3	4	4	1	0	7	5	1	2	0	0	0	0	0	0	0	50	50	50	22.889	204	204	0	323.31	12.7	34.8	22.1	21.1	21.1	3.9	0	36.3	26	4.4	12.7	0	0	0	0	0	0	0	18778000000	332990000	485250000	401950000
Docking protein 1	Dok1	0	0	0	0	0	0	0	0	0	0	0	0	0	0	0	0	0	0	11.4	11.4	11.4	52.451	482	482	0	11.256	0	0	0	0	0	0	0	0	0	0	0	0	0	0	0	0	0	0	142310000	0	0	0
Serine/threonine-protein phosphatase 4 catalytic subunit	Ppp4c	0	0	0	0	0	0	0	0	0	0	0	0	0	0	0	0	0	0	7.5	7.5	7.5	35.08	307	307	0	4.4126	0	0	0	0	0	0	0	0	0	0	0	0	0	0	0	0	0	0	44456000	0	0	0
RISC-loading complex subunit TARBP2	Tarbp2	0	0	0	0	0	0	0	0	0	0	0	0	0	0	0	0	0	0	3.3	3.3	3.3	38.842	365	365	0	5.7357	0	0	0	0	0	0	0	0	0	0	0	0	0	0	0	0	0	0	0	0	0	0
5-demethoxyubiquinone hydroxylase, mitochondrial	Coq7	0	0	0	0	0	0	1	1	1	0	1	0	0	0	0	0	0	0	8.3	8.3	8.3	24.041	217	217	0.00052151	2.8717	0	0	0	0	0	0	4.1	4.1	4.1	0	4.1	0	0	0	0	0	0	0	188020000	0	0	0
Unconventional myosin-VIIa	Myo7a	3	4	5	0	0	0	0	0	0	2	3	0	0	0	0	0	0	0	5.5	5	5	254.94	2215	2215	0	13.642	1.8	2.3	2.7	0	0.5	0	0	0	0	0.8	1.8	0	0	0	0	0	0	0	536250000	127850000	180830000	143120000
Thioredoxin, mitochondrial	Txn2	0	0	0	0	1	1	0	1	1	1	2	0	0	0	0	0	0	0	9	9	9	18.255	166	166	0	67.713	0	0	0	0	9	9	0	9	9	9	9	0	0	0	0	0	0	0	189140000	0	0	0
Glutamate--cysteine ligase catalytic subunit	Gclc	0	0	0	0	1	0	5	13	11	10	11	4	0	0	0	0	0	0	33.6	33.6	33.6	72.571	637	637	0	179.19	0	0	0	0	1.7	0	10.2	24.2	17.4	19	22	5.7	0	0	0	0	0	0	3550700000	0	0	0
SWI/SNF complex subunit SMARCC1	Smarcc1	0	0	0	0	0	0	0	0	0	0	0	0	0	0	0	0	0	0	12.3	12.3	8.7	122.89	1104	1104	0	24.924	0	0	2.9	0	0	0	0	0	0	0	0	0	0	0	0	0	0	0	509390000	0	0	173650000
Telomerase protein component 1	Tep1	1	0	0	0	0	0	0	0	0	0	0	0	0	0	0	0	0	0	1.3	1.3	1.3	291.46	2629	2629	0.0096651	1.5374	1	0	0	0	0	0	0	0	0	0	0	0	0	0	0	0	0	0	184350000	24992000	0	0
Carnitine O-palmitoyltransferase 1, liver isoform	Cpt1a	8	8	9	8	7	6	4	11	15	10	12	5	0	0	0	0	0	0	30.3	30.3	29	88.25	773	773	0	323.31	12.5	13.6	14.9	13.3	14.1	9.6	7	16.9	24.6	16.8	19.4	9.2	0	0	0	0	0	0	19847000000	1992200000	2430300000	2827000000
DNA-directed RNA polymerase II subunit RPB3	Polr2c	0	0	0	0	1	0	0	0	0	0	0	0	0	0	0	0	0	0	12	12	12	31.443	275	275	0	4.657	0	0	0	0	3.3	0	0	0	0	0	0	0	0	0	0	0	0	0	60690000	0	0	0
Retinitis pigmentosa 9 protein homolog	rp9	1	1	0	1	0	1	0	3	0	0	0	0	0	0	0	0	0	0	30	30	30	25.261	213	213	0	43.145	5.6	5.6	0	5.6	0	5.6	0	12.7	0	0	0	0	0	0	0	0	0	0	3583900000	22909000	19096000	0
WW domain-binding protein 2	Wbp2	0	0	0	0	0	0	0	0	0	0	0	0	0	0	0	0	0	0	3.8	3.8	3.8	28.032	261	261	0.0037807	1.8929	0	0	0	0	0	0	0	0	0	0	0	0	0	0	0	0	0	0	59709000	0	0	0
THUMP domain-containing protein 3	Thumpd3	0	1	1	0	0	0	0	0	0	0	0	1	0	0	0	0	0	0	6.5	6.5	6.5	56.431	505	505	0	4.7773	0	2.2	2.6	0	0	0	0	0	0	0	0	2.6	0	0	0	0	0	0	177010000	0	20527000	29855000
Protein FAM3D	Fam3d	1	2	1	1	2	1	0	0	0	0	0	0	0	0	0	0	0	0	13	13	9	24.988	223	223	0	5.4072	5.4	13	7.6	3.6	9	7.6	0	0	0	0	0	0	0	0	0	0	0	0	605420000	89965000	285020000	84696000
Fumarate hydratase, mitochondrial	Fh	0	0	0	0	2	3	8	17	19	14	12	8	0	0	0	0	0	0	59.8	59.8	59.8	54.356	507	507	0	323.31	0	0	0	0	3.4	6.1	30.2	50.3	53.5	38.9	34.5	25.8	0	0	0	0	0	0	28094000000	0	0	0
Protein S100-G	S100g	0	0	0	0	0	0	5	5	4	4	6	7	0	0	0	0	0	0	70.9	70.9	70.9	8.97	79	79	0	323.31	0	0	0	0	0	0	70.9	69.6	44.3	58.2	69.6	70.9	0	0	0	0	0	0	24399000000	0	0	0
85/88 kDa calcium-independent phospholipase A2	Pla2g6	0	2	0	0	1	3	0	0	0	0	0	0	0	0	0	0	0	0	7.7	7.7	7.7	89.559	807	807	0	97.359	0	3.1	0	0	2	5.7	0	0	0	0	0	0	0	0	0	0	0	0	148170000	0	34626000	0
Mitogen-activated protein kinase kinase kinase kinase 4	Map4k4	1	0	0	0	0	0	0	0	0	0	0	0	0	0	0	0	0	0	1.5	1.5	1.5	140.6	1233	1233	0.0049043	1.8045	0.6	0	0	0	0	0	0	0	0	0	0	0	0	0	0	0	0	0	88711000	76766000	0	0
Dipeptidyl peptidase 1;Dipeptidyl peptidase 1 exclusion domain chain;Dipeptidyl peptidase 1 heavy chain;Dipeptidyl peptidase 1 light chain	Ctsc	1	1	1	1	0	0	0	0	0	0	0	0	0	0	0	0	0	0	5.2	5.2	5.2	52.376	462	462	0	5.3768	2.6	2.6	2.6	2.6	0	0	0	0	0	0	0	0	0	0	0	0	0	0	102450000	43664000	12306000	0
Acidic leucine-rich nuclear phosphoprotein 32 family member E	Anp32e	0	0	0	0	0	0	1	0	0	0	1	1	0	0	0	0	0	0	12.7	12.7	12.7	29.622	260	260	0	39.714	0	0	0	0	0	0	4.6	0	0	0	7.3	4.6	0	0	0	0	0	0	297160000	0	0	0
Acyl-protein thioesterase 1	Lypla1	7	6	6	6	5	3	0	3	5	2	4	0	0	1	0	2	1	1	38.7	38.7	38.7	24.687	230	230	0	323.31	38.7	35.7	35.7	35.7	32.2	13.9	0	22.2	25.7	10.4	22.2	0	0	5.7	0	10.4	5.7	5.7	138710000000	43973000000	28782000000	18740000000
Hematological and neurological expressed 1 protein;Hematological and neurological expressed 1 protein, N-terminally processed	Hn1	0	0	0	0	0	0	0	0	0	0	0	0	0	0	0	0	0	0	43.5	43.5	43.5	16.08	154	154	0	107.82	0	0	0	0	0	0	0	0	0	0	0	0	0	0	0	0	0	0	370310000	0	0	0
Ras GTPase-activating protein-binding protein 1	G3bp1	0	0	0	0	0	0	0	1	5	0	0	0	0	0	0	0	0	0	31	31	28.4	51.828	465	465	0	246.38	0	0	2.6	0	0	0	0	2.2	18.5	0	0	0	0	0	0	0	0	0	2185300000	0	0	53825000
Solute carrier family 35 member B1	Slc35b1	1	1	1	0	1	0	0	0	0	0	0	0	0	0	0	0	0	0	3.1	3.1	3.1	35.882	322	322	0.0053426	1.7697	3.1	3.1	3.1	0	3.1	0	0	0	0	0	0	0	0	0	0	0	0	0	51808000	17633000	20212000	0
Nuclear factor 1 B-type	Nfib	0	0	0	0	0	0	0	0	0	0	0	0	0	0	0	0	0	0	10.2	6.5	6.5	63.506	570	570	0.0002876	4.1936	0	0	0	0	0	0	0	0	0	0	0	0	0	0	0	1.9	0	0	179130000	0	0	0
Caspase-7;Caspase-7 subunit p20;Caspase-7 subunit p11	Casp7	2	3	1	1	0	0	0	0	0	0	0	0	0	0	0	0	0	0	9.9	9.9	9.9	34.06	303	303	0	6.1716	6.6	9.9	3.3	3.3	0	0	0	0	0	0	0	0	0	0	0	0	0	0	232200000	62617000	105660000	55825000
E3 ubiquitin-protein ligase RBBP6	Rbbp6	1	1	0	1	1	2	0	1	3	2	1	0	0	1	0	0	0	0	13.5	13.5	13.5	199.59	1790	1790	0	170.03	0.8	0.8	0	0.8	0.8	1.3	0	0.8	1.7	1.3	0.8	0	0	0.5	0	0	0	0	4130100000	58413000	71093000	0
Dimethylaniline monooxygenase [N-oxide-forming] 5	Fmo5	8	8	7	6	5	3	3	4	4	2	4	0	0	0	0	0	0	0	24.6	24.6	24.6	60	533	533	0	197.79	19.1	19.3	17.3	14.4	13.3	8.6	7.9	10.7	10.1	3.8	10.3	0	0	0	0	0	0	0	8479900000	2409800000	2251500000	1847800000
Thymidylate kinase	Dtymk	0	0	0	0	0	0	0	1	2	0	0	0	0	0	0	0	0	0	15.6	15.6	15.6	23.914	212	212	0.00054098	3.3182	0	0	0	0	0	0	0	3.8	11.8	0	0	0	0	0	0	0	0	0	80479000	0	0	0
Disabled homolog 2	Dab2	0	0	0	0	0	0	2	5	10	4	6	3	0	0	0	0	0	0	17.8	17.8	17.8	82.311	766	766	0	79.538	0	0	0	0	0	0	2.6	8.7	15.1	5.6	8.5	4.6	0	0	0	0	0	0	6603100000	0	0	0
Complement C1q subcomponent subunit A	C1qa	2	2	2	2	3	3	2	3	3	2	2	0	1	1	0	1	0	1	32.7	32.7	32.7	25.974	245	245	0	82.699	9.8	11.4	9.8	9.8	15.5	15.5	9.8	15.5	15.5	9.8	9.8	0	4.5	5.3	0	5.3	0	5.3	4657900000	146540000	344200000	665500000
Phosphatidate cytidylyltransferase 1	Cds1	3	4	3	1	2	1	0	0	0	0	0	0	0	0	0	0	0	0	17.6	17.6	17.6	52.875	461	461	0	191.55	12.1	13.9	10.8	3.9	5.9	1.7	0	0	0	0	0	0	0	0	0	0	0	0	1391200000	459010000	711410000	125780000
Dihydroxyacetone phosphate acyltransferase	Gnpat	0	1	0	0	0	0	0	0	0	0	0	0	0	0	0	0	0	0	1.9	1.9	1.9	76.869	678	678	0.009058	1.5768	0	1.9	0	0	0	0	0	0	0	0	0	0	0	0	0	0	0	0	8700800	0	8700800	0
Probable phospholipid-transporting ATPase IH	Atp11a	0	0	0	0	0	0	3	0	3	1	1	0	0	0	0	0	0	0	6.3	6.3	6.3	135.5	1187	1187	0	15.662	0	0	0	0	0	0	3.9	0	2.4	0.8	0.8	0	0	0	0	0	0	0	226950000	0	0	0
Tubulin beta-5 chain	Tubb5	4	4	3	3	3	1	1	2	3	0	3	0	0	0	0	0	0	0	51.6	19.4	16	49.67	444	444	0	298.81	45.7	41.4	34	41.9	41.9	27.9	17.1	35.1	36.3	23.9	35.4	11.7	0	2.3	0	0	0	0	33692000000	3079100000	2700000000	786380000
GTP cyclohydrolase 1 feedback regulatory protein	Gchfr	0	0	0	0	0	0	0	1	1	0	0	0	0	0	0	0	0	0	29.8	29.8	29.8	9.584	84	84	0	8.25	0	0	0	0	0	0	0	29.8	29.8	0	0	0	0	0	0	0	0	0	169270000	0	0	0
Proteasome subunit beta type-4	Psmb4	0	0	0	0	0	0	0	0	0	0	0	0	0	0	0	1	0	0	31.8	31.8	31.8	29.116	264	264	0	80.017	0	0	0	0	0	0	0	0	0	0	0	0	0	0	0	3.8	0	0	1945500000	0	0	0
60S acidic ribosomal protein P2	Rplp2	1	3	3	3	2	1	1	6	7	1	1	0	0	1	1	0	0	0	77.4	77.4	77.4	11.651	115	115;115	0	323.31	13.9	40.9	24.3	24.3	13.9	13.9	13.9	70.4	77.4	10.4	10.4	0	0	10.4	10.4	0	0	0	40000000000	73259000	433760000	647210000
Cytochrome b-c1 complex subunit 6, mitochondrial	Uqcrh	0	0	0	0	0	0	0	1	1	0	0	0	0	0	0	0	0	0	27	27	27	10.435	89	89	0	11.189	0	0	0	0	0	0	0	27	27	0	0	0	0	0	0	0	0	0	87215000	0	0	0
Peroxiredoxin-5, mitochondrial	Prdx5	2	5	3	2	2	1	6	6	10	8	9	4	0	0	0	0	0	0	38.6	38.6	38.6	21.897	210	210	0	82.012	15.2	24.3	15.2	15.2	14.8	6.7	29.5	24.8	38.6	38.1	33.3	24.3	0	0	0	0	0	0	63184000000	502680000	1064900000	315040000
Xanthine dehydrogenase/oxidase;Xanthine dehydrogenase;Xanthine oxidase	Xdh	1	0	5	1	1	0	0	0	0	0	0	0	0	0	0	0	0	0	6.2	6.2	5.5	146.56	1335	1335;1336	0	36.642	1	0	4.1	1	1	0	0	0	0	0	0	0	0	0	0	0	0	0	582460000	31927000	0	213840000
Hyaluronan mediated motility receptor	Hmmr	0	0	0	0	0	0	0	0	0	0	0	0	0	0	0	0	0	0	13.2	13.2	13.2	91.784	794	794	0	5.3908	0	0	0	0	0	0	0	0	0	0	0	0	0	0	0	0	0	0	215790000	0	0	0
Glucose-6-phosphate 1-dehydrogenase X	G6pdx	0	0	5	1	2	0	1	5	3	0	1	0	0	0	0	0	0	0	38.1	38.1	38.1	59.262	515	515;513;596	0	214.78	0	0	10.3	1.9	5.2	0	1.9	10.5	6.2	0	1.9	0	0	0	0	0	0	0	2048900000	0	0	295110000
Apolipoprotein A-I;Proapolipoprotein A-I;Truncated apolipoprotein A-I	Apoa1	1	1	0	0	0	0	4	11	10	7	10	4	0	0	0	0	0	0	49.6	49.6	45.8	30.615	264	264	0	177.54	3	3.4	0	3.8	0	0	15.5	46.2	43.6	30.7	39.4	16.7	0	3.8	3.8	0	0	0	18828000000	13016000	69934000	0
Retinol-binding protein 4	Rbp4	0	0	0	0	0	0	0	0	2	0	0	0	0	0	0	0	0	0	10	10	10	23.206	201	201	0.00027801	3.6622	0	0	0	0	0	0	0	0	10	0	0	0	0	0	0	0	0	0	26101000	0	0	0
Alpha-1-antitrypsin 1-4	Serpina1d	0	0	0	0	0	0	2	0	0	2	1	2	0	0	0	0	0	0	23.7	11.6	9.2	45.998	413	413	0	14.804	2.4	2.4	0	0	1.9	1.9	7.7	4.6	9.2	9	9	4.6	1.9	0	0	0	0	0	608070000	0	0	0
Alpha-1-antitrypsin 1-5	Serpina1e	0	0	0	0	0	0	1	1	0	0	0	0	0	0	0	0	0	0	25.7	8.2	8.2	45.891	413	413	0	6.2903	0	5.3	0	0	1.9	1.9	14.8	6.5	9.2	9.7	9.7	5.3	1.9	0	0	0	0	0	35068000	0	0	0
Transcriptional repressor protein YY1;Transcription factor YY2	Yy1;Yy2	0	0	0	0	0	0	0	0	0	0	0	0	0	0	0	0	0	0	4.1	4.1	4.1	44.716	414	414;378	0.0033365	1.9638	0	0	0	0	0	0	0	0	0	0	0	0	0	0	0	0	0	0	176020000	0	0	0
Retinol-binding protein 1	Rbp1	0	0	0	0	0	0	0	0	0	0	0	0	0	0	0	0	0	0	47.4	47.4	47.4	15.846	135	135	0	10.963	0	0	0	0	0	0	0	0	0	0	0	0	0	0	0	0	0	0	274820000	0	0	0
Heterogeneous nuclear ribonucleoprotein U-like protein 2	Hnrnpul2	1	4	1	2	2	0	1	0	6	0	0	0	0	0	0	0	0	0	16.4	16.4	16.4	84.939	745	745	0	29.297	3	8.5	3	2.7	3	0	3	0	9.5	0	0	0	0	0	0	0	0	0	549400000	35810000	106720000	31555000
Cyclic AMP-responsive element-binding protein 1;Cyclic AMP-dependent transcription factor ATF-1	Creb1;Atf1	0	0	0	1	0	0	0	0	0	1	1	0	1	0	0	1	0	0	7	7	7	35.122	327	327;269	0	6.8585	0	0	0	2.8	0	0	0	0	0	2.8	2.8	0	2.8	0	0	2.8	0	0	800240000	0	0	0
Collagen alpha-2(I) chain	Col1a2	0	0	0	0	1	0	0	0	0	0	0	0	0	4	0	1	3	1	15.7	15.7	15.7	129.56	1372	1372	0	64.35	0	0	0	0	1.1	0	0	0	0	0	0	0	0	3.5	0	0.7	2.4	0.6	975260000	0	0	0
DNA topoisomerase 2-alpha	Top2a	0	0	0	0	0	0	0	0	0	0	0	0	0	0	0	0	0	0	10.2	10.2	6.7	172.79	1528	1528	0	45.947	0	0	0.7	0	0	0	0	0	0	0	0	0	0	0	0	0	0	0	1000500000	0	0	12091000
Protein transport protein Sec23A	Sec23a	10	14	15	10	8	4	1	0	1	0	1	2	0	0	0	0	0	0	40.5	40.5	35	86.161	765	765	0	323.31	22.9	34	32.3	20	16.6	9.8	1.4	0	1	0	2.4	3	0	0	0	0	0	0	29699000000	3378800000	6580700000	13658000000
Ras suppressor protein 1	Rsu1	3	3	2	4	4	4	0	0	5	1	4	1	0	0	0	0	0	0	39.4	39.4	39.4	31.55	277	277	0	17.012	10.8	13	9	13.7	16.2	16.2	0	0	16.2	4.3	17	6.1	0	0	0	0	0	0	2660900000	217570000	209590000	194250000
Nucleoside diphosphate kinase B	Nme2	4	3	3	3	4	3	5	7	6	6	4	3	0	2	2	2	3	3	74.3	74.3	49.3	17.363	152	152	0	323.31	49.3	48	42.8	42.8	49.3	39.5	61.2	72.4	67.8	67.8	61.2	47.4	11.2	34.9	34.9	38.2	44.7	44.7	51973000000	1767300000	1935700000	859380000
Transitional endoplasmic reticulum ATPase	Vcp	39	38	44	34	35	28	15	16	21	14	13	11	2	14	2	10	9	13	53.7	53.7	53.7	89.321	806	806	0	323.31	49.5	49.1	53.2	46	46.9	39.1	23.3	20.8	26.9	22.7	19.5	15.4	3.5	19.1	3.5	14.8	13.2	18.5	617740000000	98819000000	92450000000	233230000000
Aquaporin-1	Aqp1	0	0	0	0	0	0	0	0	1	1	0	2	0	0	0	0	0	0	17.5	17.5	17.5	28.793	269	269	0	34.33	0	0	0	0	0	0	0	0	2.6	11.2	0	14.9	0	0	0	0	0	0	267470000	0	0	0
Ubiquitin-like modifier-activating enzyme 1	Uba1	2	2	4	2	3	0	3	21	18	4	11	2	0	0	0	0	0	0	38.8	38.8	38.8	117.81	1058	1058;1058	0	323.31	2.1	2.1	4.1	2.1	3.6	0	3.9	25.5	24.1	4.9	12.9	3	0	0	0	0	0	0	24767000000	38601000	87299000	86929000
Complement C1q subcomponent subunit C	C1qc	1	2	2	2	2	3	0	1	3	2	3	0	0	0	0	2	1	1	20.3	20.3	20.3	25.991	246	246	0	151.24	7.3	12.6	12.6	12.6	12.6	16.7	0	7.3	16.3	12.6	16.7	0	0	0	0	11.4	7.3	7.3	4555600000	216660000	341080000	432630000
Catenin beta-1	Ctnnb1	5	7	10	12	11	3	0	0	0	0	1	0	0	0	0	0	0	0	30.2	30.2	30.2	85.47	781	781	0	228.15	8.8	11.4	20	19.7	18.1	4.4	0	0	0	0	1.5	0	0	0	0	0	0	0	5660500000	253080000	492350000	1580100000
Junction plakoglobin	Jup	8	8	9	8	8	2	0	0	0	0	0	0	5	0	1	0	0	0	21.7	21.7	21.7	81.8	745	745	0	104.93	13.6	12.5	14.8	11.8	12.1	3.2	0	0	0	0	0	0	6.8	0	1.6	0	0	0	3258300000	751930000	544680000	1155600000
Nuclear factor 1 A-type	Nfia	0	0	0	0	0	0	0	0	1	0	0	0	0	0	0	0	0	0	6.6	2.6	2.6	58.552	532	532	1	-2	0	0	0	0	0	0	0	0	2.6	0	0	0	0	0	0	2.1	0	0	0	0	0	0
Collagen alpha-2(VI) chain	Col6a2	0	0	0	0	0	0	0	0	0	0	0	0	1	2	1	1	2	1	6.2	6.2	6.2	110.33	1034	1034	0	15.263	0	0	0	0	0	0	0	0	0	0	0	0	1	2.1	0.8	0.8	2.3	0.8	151590000	0	0	0
Nucleobindin-1	Nucb1	6	2	14	14	16	0	0	2	12	1	3	0	0	0	0	0	0	0	50.1	50.1	50.1	53.408	459	459	0	150.26	15.3	5.4	31.2	33.6	40.3	0	0	4.6	31.4	3.5	7.4	0	0	0	0	0	0	0	8980400000	208130000	53412000	3635000000
Ephrin type-A receptor 2	Epha2	0	0	0	0	0	0	0	0	0	0	0	0	0	0	0	0	0	0	4.4	4.4	4.4	108.85	977	977	0	4.5852	0	0	0	0	0	0	0	0	0	0	0	0	0	0	0	0	0	0	143510000	0	0	0
Cyclin-dependent kinase 7	Cdk7	0	0	0	0	0	0	0	0	0	0	0	0	0	0	0	0	0	0	8.4	8.4	8.4	38.968	346	346	0.009861	1.5178	0	0	0	0	0	0	0	0	0	0	0	0	0	0	0	0	0	0	11729000	0	0	0
Protein enabled homolog	Enah	0	0	0	0	0	0	0	0	0	0	0	0	0	0	0	0	0	0	10.5	10.5	10.5	85.843	802	802	0	119.27	0	0	0	0	0	0	0	0	0	0	0	0	0	0	0	0	0	0	1322300000	0	0	0
Galactose-1-phosphate uridylyltransferase	Galt	1	1	0	0	0	0	0	5	2	0	1	0	0	0	0	0	0	0	20.8	20.8	20.8	43.232	379	379	0	18.863	2.6	2.6	0	0	0	0	0	20.8	7.4	0	3.4	0	0	0	0	0	0	0	474610000	25959000	67922000	0
ATP synthase subunit alpha, mitochondrial	Atp5a1	19	15	19	17	21	17	16	23	31	20	27	7	0	5	3	1	0	0	60.4	60.4	60.4	59.752	553	553	0	323.31	39.2	35.3	39.6	31.8	44.1	34	35.8	47.7	57.7	40.9	54.4	15	0	7.8	6.5	1.4	0	0	219530000000	13876000000	11700000000	18191000000
Thrombospondin-2	Thbs2	0	0	0	0	0	0	0	0	0	0	0	0	0	0	0	0	0	0	2.2	2.2	2.2	129.88	1172	1172	0.006474	1.727	0	0	0	0	0	0	0	0	0	0	0	0	0	0	0	0	0	0	75954000	0	0	0
Secretogranin-2;Secretoneurin;Manserin	Scg2	0	0	0	1	1	0	0	0	0	0	0	0	0	0	0	0	0	0	1.6	1.6	1.6	70.643	617	617	0.0026506	2.0667	0	0	0	1.6	1.6	0	0	0	0	0	0	0	0	0	0	0	0	0	17889000	0	0	0
Prefoldin subunit 6	Pfdn6	0	0	0	0	0	0	1	1	3	0	0	2	0	0	0	0	0	0	40.9	40.9	40.9	14.454	127	127	0	14.972	0	0	0	0	0	0	11	7.9	23.6	0	0	20.5	0	0	0	0	0	0	503960000	0	0	0
Interferon-induced, double-stranded RNA-activated protein kinase	Eif2ak2	0	0	0	0	0	0	0	0	0	0	0	0	0	0	0	0	0	0	10.3	10.3	10.3	58.279	515	515	0	21.75	0	0	0	0	0	0	0	0	0	0	0	0	0	0	0	0	0	0	127100000	0	0	0
Transcription factor p65	Rela	0	0	2	0	3	0	0	0	0	0	0	1	0	0	0	0	0	0	10.6	10.6	8.9	60.211	549	549	0	7.8545	0	0	4.4	0	7.7	0	0	0	0	0	0	1.6	0	0	0	0	0	0	617090000	0	0	23828000
Creatine kinase B-type	Ckb	3	2	2	3	4	1	1	5	3	0	1	0	0	0	0	0	0	0	39.9	37.8	37.8	42.713	381	381	0	73.204	13.9	6.3	6.8	10.2	17.8	2.9	3.9	19.2	10.5	0	2.9	0	0	0	0	0	0	0	944900000	144290000	157080000	58792000
Sodium/potassium-transporting ATPase subunit gamma	Fxyd2	0	0	0	0	0	0	1	1	2	1	2	0	0	0	0	0	0	0	42.9	42.9	42.9	7.5194	70	70	0	95.139	0	0	0	0	0	0	20	20	42.9	20	42.9	0	0	0	0	0	0	0	879550000	0	0	0
DNA topoisomerase 1	Top1	5	4	1	5	6	8	1	4	2	3	5	0	1	0	0	3	0	0	24.8	24.8	24.8	90.875	767	767;593	0	263.45	7	6	2.1	7	8.1	10	1.3	6.4	3.7	3	6	0	1.6	0	0	3.5	0	0	13816000000	640170000	1542300000	109160000
Collagen alpha-1(VI) chain	Col6a1	0	0	1	1	1	0	0	0	0	0	0	0	1	5	1	0	1	2	14.4	14.4	14.4	108.49	1025	1025	0	19.806	0	0	1.4	1.1	1.4	0	0	0	0	0	0	0	1.1	7.3	1.8	0	1.3	2.6	316880000	0	0	27082000
Ras-related C3 botulinum toxin substrate 2	Rac2	0	1	0	1	1	0	0	0	0	0	0	0	0	0	0	0	0	0	17.7	7.3	7.3	21.441	192	192	0.0055723	1.7691	4.2	7.3	0	11.5	11.5	0	0	4.2	4.2	6.2	6.2	0	0	0	0	0	0	0	136930000	0	80570000	0
Reticulocalbin-1	Rcn1	2	0	0	0	0	1	0	0	0	0	0	0	0	0	0	0	0	0	33.5	33.5	33.5	38.113	325	325	0	103.11	9.8	0	0	0	0	3.4	0	0	0	0	0	0	0	0	0	0	0	0	1482100000	14775000	0	0
Cytochrome P450 2E1	Cyp2e1	0	0	0	0	0	0	1	1	2	1	0	1	0	0	0	0	0	0	7.1	7.1	7.1	56.804	493	493	0	8.5543	0	0	0	0	0	0	2.2	2.2	3.9	3.2	0	2.2	0	0	0	0	0	0	423130000	0	0	0
Serine/threonine-protein kinase MARK2;MAP/microtubule affinity-regulating kinase 3;Serine/threonine-protein kinase MARK1;MAP/microtubule affinity-regulating kinase 4	Mark2;Mark3;Mark1;Mark4	0	0	1	0	0	0	0	0	1	0	0	0	0	0	0	0	0	0	2.4	2.4	2.4	86.305	776	776;753;795;752	0.0021908	2.157	0	0	1.3	0	0	0	0	0	1.2	0	0	0	0	0	0	0	0	0	47436000	0	0	47436000
Prostaglandin G/H synthase 2	Ptgs2	0	0	0	0	0	0	0	0	0	0	0	0	0	0	0	0	0	0	19.9	19.9	18.4	69.012	604	604	0	12.29	0	0	0	0	1.5	0	0	0	0	0	0	0	0	0	0	0	0	0	408460000	0	0	0
Basement membrane-specific heparan sulfate proteoglycan core protein;Endorepellin;LG3 peptide	Hspg2	4	1	4	4	4	3	3	0	7	10	9	2	0	0	0	0	1	2	5.1	5.1	5.1	398.29	3707	3707	0	31.359	1.2	0.2	1.2	1.1	1.3	0.8	0.8	0	2.2	3.2	2.8	0.6	0	0	0	0	0.3	0.5	11172000000	634460000	467050000	582780000
Fatty acid-binding protein, epidermal	Fabp5	0	0	0	0	0	0	0	1	2	0	1	1	0	0	0	0	0	1	22.2	22.2	22.2	15.137	135	135	0	12.405	0	0	0	0	0	0	0	6.7	15.6	0	6.7	6.7	0	0	0	0	0	6.7	4106100000	0	0	0
Pyruvate carboxylase, mitochondrial	Pc	7	14	5	10	13	9	19	25	38	28	35	13	0	0	0	0	0	0	53.9	53.9	53.9	129.68	1178	1178	0	323.31	9	16.8	6.8	13.1	15.7	11.6	22.4	29.8	43.4	31.5	41.1	15.4	0	0	0	0	0	0	92749000000	621360000	1109900000	132930000
2-5A-dependent ribonuclease	Rnasel	2	2	2	2	2	1	0	0	0	0	0	0	0	0	0	0	0	0	6.8	6.8	6.8	83.274	735	735	0	6.2023	2.7	2.6	2.6	2.6	2.7	1.2	0	0	0	0	0	0	0	0	0	0	0	0	279330000	69578000	84813000	69737000
La-related protein 7	Larp7	0	0	1	0	0	0	0	0	1	0	0	0	0	0	0	0	0	0	12.6	12.6	12.6	64.802	570	570;254	0	12.833	0	0	2.6	0	0	0	0	0	2.1	0	0	0	0	0	0	0	0	0	183330000	0	0	17807000
Eukaryotic translation initiation factor 5B	Eif5b	12	13	10	4	6	8	1	1	0	5	8	0	1	4	0	2	0	0	40	40	40	137.61	1216	1216;322	0	323.31	13.2	14.7	8.6	6.5	8.6	10.2	0.9	0.7	0	4.7	8	0	0.7	3.3	0	1.2	0	0	15640000000	2125600000	2585400000	1803800000
Calcium-binding protein 39	Cab39	4	2	1	0	0	0	0	2	1	2	0	0	0	0	0	0	0	0	20.2	20.2	15.2	39.842	341	341	0	11.18	12.9	5.9	5	0	0	0	0	7.9	3.2	5	2.6	0	0	0	0	0	0	0	361220000	33222000	33067000	95185000
ATP synthase subunit e, mitochondrial	Atp5i	2	1	2	1	1	2	2	2	2	2	3	1	0	0	0	0	0	0	60.6	60.6	60.6	8.2355	71	71	0	9.8362	32.4	15.5	26.8	16.9	16.9	32.4	32.4	32.4	33.8	32.4	42.3	16.9	0	0	0	0	0	0	4732200000	284060000	376130000	336320000
Uteroglobin	Scgb1a1	0	0	0	0	0	0	0	1	1	0	0	0	0	0	0	0	0	0	10.4	10.4	10.4	10.519	96	96	0.00098961	2.3286	0	0	0	0	0	0	0	10.4	10.4	0	0	0	0	0	0	0	0	0	204000000	0	0	0
Amyloid-like protein 2	Aplp2	0	0	0	0	0	0	0	0	0	0	0	0	0	0	0	0	0	0	2.8	1.7	1.7	80.466	707	707	1	-2	0	0	0	0	0	0	0	0	0	0	0	0	0	0	0	0	0	0	35795000	0	0	0
Clusterin;Clusterin beta chain;Clusterin alpha chain	Clu	0	0	1	0	1	0	1	2	2	1	2	0	0	0	0	0	0	0	21	21	21	51.655	448	448	0	13.176	0	0	3.8	0	3.6	0	2.2	3.6	5.1	2	5.8	0	0	0	0	0	0	0	447870000	0	0	16667000
Annexin A7	Anxa7	6	5	7	8	10	3	1	3	8	6	4	1	0	0	1	0	0	0	27.9	27.9	27.9	49.925	463	463	0	125.61	14.7	12.7	17.3	18.8	22	6.5	2.4	7.8	19.9	14.3	9.7	2.4	0	0	1.9	0	0	0	15387000000	1313500000	1291900000	3668900000
Insulin-like growth factor-binding protein 5	Igfbp5	0	0	0	0	0	0	0	0	0	0	0	0	1	0	0	0	0	0	14.8	14.8	14.8	30.372	271	271	0	5.2912	0	0	0	0	0	0	0	0	0	0	0	0	4.4	0	0	0	0	0	15897000	0	0	0
Cation-independent mannose-6-phosphate receptor	Igf2r	0	0	0	0	0	0	0	0	0	0	0	0	0	0	0	0	0	0	2	2	2	273.81	2483	2483	0	7.7255	0	0	0	0	0	0	0	0	0	0	0	0	0	0	0	0	0	0	225440000	0	0	0
Zinc finger and SCAN domain-containing protein 21;Zinc finger protein 62;Zinc finger protein 354C	Zscan21;Zfp62;B020011L13Rik;Zkscan7;Zfp677;Zfp708;Zfp40;2610021A01Rik;Gm10226;3110052M02Rik;Zfp773;Zfp273;Zfp493;Zfp790;Znf354c;Zfp53;Zfp948;Zfp51;Zfp85	0	0	0	0	1	2	0	0	1	0	0	0	0	0	0	0	0	0	3.2	3.2	3.2	63.012	555	555;914;412;718;634;541;796;834;85;460;471;501;384;779;560;652;667;781;473;523	0.00053093	3.1276	0	0	0	0	1.6	3.2	0	0	1.6	0	0	0	0	0	0	0	0	0	543410000	0	0	0
Short-chain specific acyl-CoA dehydrogenase, mitochondrial	Acads	13	13	10	8	9	9	5	10	11	9	13	3	0	0	0	0	0	0	46.4	46.4	46.4	44.889	412	412	0	323.31	41	42.2	35.4	23.1	26.9	22.3	14.1	35	37.1	25.5	39.8	8.5	0	0	0	0	0	0	66409000000	11562000000	11380000000	3718000000
Protein AMBP;Alpha-1-microglobulin;Inter-alpha-trypsin inhibitor light chain;Trypstatin	Ambp	0	0	0	0	0	0	0	0	0	1	1	0	0	0	0	0	0	0	4.9	2.3	2.3	39.029	349	349	0.0096738	1.5433	0	0	0	0	0	0	0	0	0	2.3	2.3	0	0	0	0	0	0	0	22509000	0	0	0
Collagen alpha-1(XVII) chain;120 kDa linear IgA disease antigen homolog	Col17a1	0	0	0	0	0	0	0	0	0	0	0	0	0	0	0	0	0	0	3.1	3.1	3.1	147.97	1470	1470	0	4.5916	0	0	0	0	0	0	0	0	0	0	0	0	0	0	0	0	0	0	80010000	0	0	0
Apoptosis regulator BAX	Bax	2	3	0	1	1	0	0	0	0	0	0	0	0	0	0	0	0	0	19.3	19.3	19.3	21.394	192	192	0	4.7379	12.5	19.3	0	5.7	5.7	0	0	0	0	0	0	0	0	0	0	0	0	0	199470000	45045000	102290000	0
Core-binding factor subunit beta	Cbfb	0	0	0	0	0	0	0	0	0	0	0	0	0	0	0	0	0	0	13.9	13.9	13.9	22.03	187	187	0	34.808	0	0	0	0	0	0	0	0	0	0	0	0	0	0	0	0	0	0	107390000	0	0	0
Calponin-1	Cnn1	7	8	5	8	8	7	0	0	0	0	0	0	0	0	0	0	0	0	45.8	45.8	45.8	33.355	297	297	0	323.31	32	35.4	15.8	30.6	30.6	26.9	0	0	0	0	0	0	0	0	0	0	0	0	11493000000	1254400000	1894200000	3320100000
Calponin-2	Cnn2	0	0	0	0	0	0	0	0	0	0	0	0	0	0	0	0	0	0	20.3	16.7	16.7	33.155	305	305	0	228.68	0	0	0	0	0	0	0	0	0	0	0	0	0	0	0	0	0	0	1668600000	0	0	0
Transducin-like enhancer protein 3;Transducin-like enhancer protein 4;Transducin-like enhancer protein 1;Transducin-like enhancer protein 2	Tle3;Tle4;Tle1;Tle2	2	1	0	0	0	0	0	0	0	0	0	0	0	0	0	0	0	0	2.3	2.3	2.3	83.446	772	772;773;770;767	0.0026564	2.0862	2.3	1.3	0	0	0	0	0	0	0	0	0	0	0	0	0	0	0	0	83406000	50252000	33153000	0
Protein-glutamine gamma-glutamyltransferase E;Protein-glutamine gamma-glutamyltransferase E 50 kDa catalytic chain;Protein-glutamine gamma-glutamyltransferase E 27 kDa non-catalytic chain	Tgm3	0	0	1	3	3	1	0	0	0	0	0	0	1	0	0	0	0	0	6.8	6.8	6.8	77.308	693	693	0	6.7758	0	0	1.9	4.8	5.5	1.6	0	0	0	0	0	0	1.9	0	0	0	0	0	356080000	0	0	0
Cell growth-regulating nucleolar protein	Lyar	0	0	0	0	0	1	0	0	0	0	0	0	0	0	0	0	0	0	17.5	17.5	17.5	43.735	388	388	0	67.003	0	0	0	0	0	2.3	0	0	0	0	0	0	0	0	0	0	0	0	547580000	0	0	0
Zinc finger and BTB domain-containing protein 14	Zbtb14	0	0	0	0	0	0	0	0	0	0	0	0	0	0	0	0	0	0	2	2	2	50.899	449	449	0.0090765	1.5972	0	0	0	0	0	0	0	0	0	0	0	0	0	0	0	0	0	0	55297000	0	0	0
Epidermal growth factor receptor kinase substrate 8	Eps8	0	0	0	2	1	0	0	0	0	0	0	0	0	0	0	0	0	0	2.8	2.8	2.8	91.736	821	821	0	4.4697	0	0	0	2.8	1.2	0	0	0	0	0	0	0	0	0	0	0	0	0	43486000	0	0	0
Protein-arginine deiminase type-2	Padi2	0	0	0	0	0	0	0	0	0	0	0	0	0	0	2	0	0	0	18.9	18.9	18.9	76.249	673	673	0	267.6	0	0	0	0	0	0	0	0	0	0	0	0	0	0	4	0	0	0	1178100000	0	0	0
Retinol-binding protein 2	Rbp2	2	2	1	2	2	2	0	0	0	0	0	0	0	0	0	0	0	0	14.2	14.2	14.2	15.609	134	134	0	4.4463	14.2	14.2	6.7	14.2	14.2	14.2	0	0	0	0	0	0	0	0	0	0	0	0	4619200000	1217100000	1595700000	243450000
Platelet glycoprotein 4	Cd36	2	2	1	0	0	0	1	0	0	0	0	0	0	0	0	0	1	1	9.7	9.7	9.7	52.697	472	472	0.0005423	3.3678	9.7	9.7	2.5	0	0	0	2.5	0	0	0	0	0	0	0	0	0	2.5	2.5	415320000	91156000	110020000	50113000
FACT complex subunit SSRP1	Ssrp1	0	0	0	1	1	1	0	0	0	1	1	1	1	1	0	0	0	0	9.7	9.7	9.7	80.859	708	708	0	15.086	0	0	0	1.8	1.8	1.8	0	0	0	1.8	1.8	1.8	1.8	1.8	0	0	0	0	2708400000	0	0	0
Neutrophil cytosol factor 1	Ncf1	1	1	0	0	0	0	0	0	0	0	0	0	0	0	0	0	0	0	6.4	6.4	6.4	44.666	390	390	0.00053967	3.2878	2.6	3.8	0	0	0	0	0	0	0	0	0	0	0	0	0	0	0	0	47347000	19590000	27756000	0
High affinity cationic amino acid transporter 1	Slc7a1	1	0	1	0	0	0	0	0	0	0	0	0	0	0	0	0	0	0	3.1	3.1	3.1	67.091	622	622	0.0002886	4.2475	1.8	0	1.3	0	0	0	0	0	0	0	0	0	0	0	0	0	0	0	48489000	19057000	0	0
Beta-1,4 N-acetylgalactosaminyltransferase 2	B4galnt2	10	5	4	1	7	6	0	0	0	0	0	0	0	0	0	0	0	0	26.3	26.3	26.3	58.317	510	510	0	323.31	23.1	12.5	9	1.8	13.3	12.2	0	0	0	0	0	0	0	0	0	0	0	0	2866500000	1490600000	416730000	380290000
Beta-1,4 N-acetylgalactosaminyltransferase 1	B4galnt1	1	2	0	1	0	0	0	0	0	0	0	0	0	0	0	0	0	0	4.1	4.1	4.1	59.211	533	533	0.00054363	3.3981	2.1	4.1	0	2.1	0	0	0	0	0	0	0	0	0	0	0	0	0	0	181960000	52257000	119470000	0
Beta-1,3-galactosyl-O-glycosyl-glycoprotein beta-1,6-N-acetylglucosaminyltransferase	Gcnt1	0	0	0	0	0	0	1	0	0	0	0	1	0	0	0	0	0	0	3.3	3.3	3.3	49.838	428	428	0	27.366	0	0	0	0	0	0	3.3	0	0	0	0	3.3	0	0	0	0	0	0	54323000	0	0	0
Inverted formin-2	Inf2	0	0	0	0	0	0	0	0	0	0	0	0	0	0	0	0	0	0	4.2	4.2	4.2	138.56	1273	1273	0	10.117	0	0	0	0	0	0	0	0	0	0	0	0	0	0	0	0	0	0	127900000	0	0	0
Tetratricopeptide repeat protein 21B	Ttc21b	0	0	0	0	0	1	0	0	0	0	0	0	0	0	0	0	0	0	2.4	2.4	2.4	150.79	1315	1315	0.0007655	2.6481	0	0	0	0	0	1.4	0	0	0	0	0	0	0	0	0	0	0	0	53631000	0	0	0
UBX domain-containing protein 2B	Ubxn2b	0	0	1	0	0	0	0	0	0	0	0	0	0	0	0	0	0	0	3.6	3.6	3.6	37.443	331	331	0.0098633	1.518	0	0	3.6	0	0	0	0	0	0	0	0	0	0	0	0	0	0	0	34676000	0	0	34676000
Zinc finger CCCH domain-containing protein 18	Zc3h18	0	0	0	0	0	0	0	0	0	0	0	0	0	0	0	0	0	0	5.2	5.2	5.2	105.69	948	948	0	5.3521	0	0	0	0	0	0	0	0	0	0	0	0	0	0	0	0	0	0	83748000	0	0	0
	Rbm15	0	0	0	0	0	0	0	0	0	0	0	0	0	0	0	0	0	0	10.3	10.3	10.3	105.72	962	962	0	12.217	0	0	0	0	0	0	0	0	0	0	0	0	0	0	0	0	0	0	256310000	0	0	0
Small integral membrane protein 24	Smim24	2	2	0	1	0	1	0	0	0	0	1	0	0	0	0	0	0	0	9.2	9.2	9.2	13.546	120	120	0	4.4599	9.2	9.2	0	7.5	0	7.5	0	0	0	0	7.5	0	0	0	0	0	0	0	1980200000	931190000	917250000	0
Uncharacterized protein C8orf59 homolog		0	0	0	0	0	0	0	0	0	0	0	0	0	0	0	0	0	0	14.4	14.4	14.4	11.163	97	97	0.00055096	3.565	0	0	0	0	0	0	0	0	0	0	0	0	0	0	0	0	0	0	41320000	0	0	0
Puromycin-sensitive aminopeptidase	Npepps	1	2	4	0	0	0	2	11	8	3	0	0	0	0	0	0	0	0	31.2	31.2	31.2	103.32	920	920	0	105.76	1.4	2.3	5.3	0	0	0	2.3	13.8	10.7	3.4	0	0	0	0	0	0	0	0	2781000000	35563000	50847000	175930000
Xaa-Pro dipeptidase	Pepd	0	0	0	0	0	0	0	9	4	0	0	0	0	0	0	0	0	0	22.3	22.3	22.3	55.028	493	493	0	28.952	0	0	0	0	0	0	0	19.1	7.3	0	0	0	0	0	0	0	0	0	1297600000	0	0	0
	Cyp2c65	8	8	6	5	5	5	0	0	0	0	0	0	0	0	0	0	0	0	37.3	37.3	22.9	56.21	490	490	0	323.31	37.3	37.1	30	22.9	22.9	17.6	0	0	0	0	0	0	0	0	0	0	0	0	36307000000	12602000000	14530000000	5192100000
	Spink5	0	0	0	0	0	0	0	0	0	0	0	0	0	0	0	0	0	0	3.1	3.1	3.1	114.89	1017	1017	0.0037906	1.9197	0	0	0	0	0	0	0	0	0	0	0	0	0	0	0	0	0	0	49188000	0	0	0
LisH domain and HEAT repeat-containing protein KIAA1468	Kiaa1468	1	1	2	0	0	0	0	0	0	0	0	0	0	0	0	0	0	0	1.8	1.8	1.8	134.59	1216	1216	0.00053121	3.1286	1	1	1.8	0	0	0	0	0	0	0	0	0	0	0	0	0	0	0	238250000	77573000	55643000	105040000
Rhotekin-2	Rtkn2	0	0	0	0	0	0	0	0	0	1	0	0	0	0	0	0	0	0	2.2	2.2	2.2	66.961	604	604	1	-2	0	0	0	0	0	0	0	0	0	2.2	0	0	0	0	0	0	0	0	30276000	0	0	0
	Myom2	0	0	0	0	0	0	0	0	0	0	0	0	0	0	0	0	0	0	7.6	7.6	7.6	164.74	1463	1463	0	22.441	0	0	0	0	0	0	0	0	0	0	0	0	0	0	0	0	0	0	326580000	0	0	0
Pentatricopeptide repeat domain-containing protein 3, mitochondrial	Ptcd3	0	0	0	0	0	0	0	9	10	0	0	0	0	0	0	0	0	0	23.8	23.8	23.8	77.795	685	685	0	47.512	0	0	0	0	0	0	0	14.7	14.9	0	0	0	0	0	0	0	0	0	1109300000	0	0	0
Molybdenum cofactor sulfurase	Mocos	0	0	1	0	0	0	0	0	0	0	0	0	0	0	0	0	0	0	1.2	1.2	1.2	95.012	862	862	0.0066882	1.712	0	0	1.2	0	0	0	0	0	0	0	0	0	0	0	0	0	0	0	79427000	0	0	79427000
tRNA (cytosine(34)-C(5))-methyltransferase	Nsun2	0	0	0	0	0	0	0	0	0	0	0	0	0	0	0	0	0	0	12.4	12.4	12.4	85.451	757	757	0	58.186	0	0	0	0	0	0	0	0	0	0	0	0	0	0	0	0	0	0	565430000	0	0	0
Tripartite motif-containing protein 72	Trim72	0	0	0	0	0	0	0	0	0	0	0	0	0	0	0	0	0	0	30.2	30.2	30.2	52.816	477	477	0	92.938	0	0	0	0	0	0	0	0	0	0	0	0	0	0	0	0	0	0	166860000	0	0	0
Poly [ADP-ribose] polymerase 14	Parp14	2	0	1	0	0	0	0	0	0	0	0	0	0	0	0	0	0	0	7.4	7.4	7.4	203.8	1817	1817	0	51.943	1.7	0	0.5	0	0	0	0	0	0	0	0	0	0	0	0	0	0	0	369990000	39856000	0	30970000
Gasdermin-C2;Gasdermin-C3	Gsdmc2;Gsdmc3	0	0	0	0	3	0	0	0	0	0	0	0	0	0	0	0	0	0	6.7	6.7	6.7	53.951	480	480;480;480	0	6.1296	0	0	0	0	6.7	0	0	0	0	0	0	0	0	0	0	0	0	0	99519000	0	0	0
Glycogen synthase kinase-3 alpha	Gsk3a	1	1	0	0	0	0	0	0	0	0	0	0	0	0	0	0	0	0	6.7	2.9	2.9	51.66	490	490	0	27.151	2.9	2.9	0	0	0	0	0	0	0	0	0	0	0	0	0	0	0	0	90443000	41365000	32389000	0
Hydroxysteroid dehydrogenase-like protein 2	Hsdl2	0	0	0	4	2	0	1	3	4	0	2	1	0	0	0	0	0	0	14.3	14.3	14.3	54.208	490	490	0	12.554	0	0	0	8.6	4.5	0	2.2	6.5	9.4	0	4.9	2.2	0	0	0	0	0	0	864410000	0	0	0
Protein misato homolog 1	Msto1	1	0	0	0	0	0	0	0	0	0	0	0	0	0	0	0	0	0	9	9	9	61.23	556	556	0	5.4125	2	0	0	0	0	0	0	0	0	0	0	0	0	0	0	0	0	0	60452000	11117000	0	0
	H2-DMb2	0	1	0	0	0	0	0	0	0	0	0	0	0	0	0	0	0	0	6.9	6.9	6.9	28.873	261	261	0	10.248	0	6.9	0	0	0	0	0	0	0	0	0	0	0	0	0	0	0	0	20890000	0	20890000	0
Zinc transporter SLC39A7	Slc39a7	0	0	1	1	0	0	0	0	1	0	1	0	0	0	0	0	0	0	5.9	5.9	5.9	50.656	476	476	0	5.8262	0	0	2.7	1.9	0	0	0	0	3.2	0	1.9	0	0	0	0	0	0	0	883270000	0	0	56682000
Retrotransposon gag domain-containing protein 1	Rgag1	0	0	0	0	0	0	0	0	0	0	0	0	1	0	0	0	0	0	1.8	1.8	1.8	138.47	1339	1339	0.0010005	2.4356	0	0	0	0	0	0	0	0	0	0	0	0	1.8	0	0	0	0	0	103390000	0	0	0
Decaprenyl-diphosphate synthase subunit 2	Pdss2	3	1	0	0	0	1	0	0	0	0	0	0	0	0	0	0	0	0	11.5	11.5	11.5	43.98	401	401	0	47.74	11.5	4	0	0	0	4	0	0	0	0	0	0	0	0	0	0	0	0	102380000	83547000	16334000	0
Oxysterol-binding protein 1	Osbp	0	0	1	0	0	0	0	1	0	0	0	0	0	0	0	0	0	0	7.3	7.3	7.3	88.796	805	805	0.00028074	3.8257	0	0	2.1	0	0	0	0	1.6	0	0	0	0	0	0	0	0	0	0	96891000	0	0	31424000
Junctional sarcoplasmic reticulum protein 1	Jsrp1	0	0	0	0	0	0	0	0	0	0	0	0	0	0	0	0	0	0	42.8	42.8	42.8	36.092	332	332	0	323.31	0	0	0	0	0	0	0	0	0	0	0	0	0	0	0	0	0	0	11765000000	0	0	0
HD domain-containing protein 2	Hddc2	0	0	0	0	0	0	0	0	0	1	0	0	0	0	0	0	0	0	17.1	17.1	17.1	22.753	199	199	0	4.7468	0	0	0	0	0	0	0	0	0	7	0	0	0	0	0	0	0	0	106480000	0	0	0
ER membrane protein complex subunit 10	Emc10	0	0	0	0	0	0	0	0	0	0	0	0	0	0	0	0	0	0	3.1	3.1	3.1	27.052	258	258	1	-2	0	0	0	0	0	0	0	0	0	0	0	0	0	0	0	0	0	0	0	0	0	0
Stimulator of interferon genes protein	Tmem173	1	1	0	0	0	0	0	0	0	0	0	0	0	0	0	0	0	0	6.1	6.1	6.1	42.829	378	378	0.00053562	3.212	2.6	3.4	0	0	0	0	0	0	0	0	0	0	0	0	0	0	0	0	34421000	0	34421000	0
39S ribosomal protein L10, mitochondrial	Mrpl10	0	0	0	0	0	0	0	3	0	0	0	0	0	0	0	0	0	0	17.6	17.6	17.6	29.395	262	262	0	7.422	0	0	0	0	0	0	0	17.6	0	0	0	0	0	0	0	0	0	0	122520000	0	0	0
Fumarylacetoacetate hydrolase domain-containing protein 2A	Fahd2	0	0	0	0	0	0	3	6	6	4	4	1	0	0	0	0	0	0	38.3	38.3	38.3	34.69	313	313	0	323.31	0	0	0	0	0	0	12.8	36.1	32.9	19.2	27.5	3.2	0	0	0	0	0	0	9245600000	0	0	0
HCLS1-binding protein 3	Hs1bp3	0	0	0	0	0	0	0	0	0	0	0	0	0	0	0	0	0	0	2.8	2.8	2.8	43.691	395	395	0.0079672	1.6183	0	0	0	0	0	0	0	0	0	0	0	0	0	0	0	0	0	0	28512000	0	0	0
Cullin-4A	Cul4a	3	3	0	2	2	2	0	0	0	0	0	0	0	0	0	0	0	0	19	19	14.8	87.752	759	759	0	20.094	7.6	5.7	0	2.6	2.4	3	0	0	0	0	0	0	0	0	0	0	0	0	670700000	150620000	138290000	0
BRISC complex subunit Abro1	Fam175b	0	0	2	1	0	0	0	0	1	0	0	0	0	0	0	0	0	0	7	7	7	46.942	415	415	0	4.7262	0	0	5.1	3.1	0	0	0	0	3.1	0	0	0	0	0	0	0	0	0	474090000	0	0	358100000
Putative phospholipase B-like 2;Putative phospholipase B-like 2 28 kDa form;Putative phospholipase B-like 2 40 kDa form;Putative phospholipase B-like 2 15 kDa form	Plbd2	1	1	1	1	1	1	0	5	0	0	1	0	0	0	0	0	0	0	18.4	18.4	18.4	66.289	594	594	0	31.223	2	2	2	2	2	2	0	9.8	0	0	1.5	0	0	0	0	0	0	0	1070300000	45656000	50782000	36967000
Protein phosphatase 1 regulatory subunit 21	Ppp1r21	0	0	0	0	0	0	2	0	0	0	0	0	0	0	0	0	0	0	5.9	5.9	5.9	88.337	780	780	0	17.163	0	0	0	0	0	0	4.2	0	0	0	0	0	0	0	0	0	0	0	76105000	0	0	0
FAS-associated factor 2	Faf2	2	1	1	0	1	0	0	0	1	0	0	0	0	0	0	0	0	0	16.2	16.2	16.2	52.471	445	445	0	15.371	6.1	2.2	4	0	3.8	0	0	0	3.8	0	0	0	0	0	0	0	0	0	667110000	93563000	34443000	65232000
Dolichyl-diphosphooligosaccharide--protein glycosyltransferase subunit STT3B	Stt3b	7	3	4	2	4	2	1	0	0	0	1	0	0	0	0	0	0	0	13	13	13	93.245	823	823	0	45.636	9.6	4.1	6.1	3.2	5.5	3.2	1.5	0	0	0	1	0	0	0	0	0	0	0	1049300000	338470000	166400000	221120000
Heterochromatin protein 1-binding protein 3	Hp1bp3	0	0	0	0	0	0	1	9	6	0	0	0	0	0	0	0	0	0	28.2	28.2	28.2	60.866	554	554	0	42.566	0	0	0	0	0	0	2.3	18.8	12.3	0	0	0	0	0	0	0	0	0	1860000000	0	0	0
Myosin regulatory light chain 12B	Myl12b	2	2	1	2	2	2	0	1	2	2	2	1	1	1	0	2	0	0	50.6	12.2	12.2	19.779	172	172	0	60.325	50.6	50.6	38.4	50.6	50.6	40.1	21.5	6.4	33.7	50.6	50.6	27.9	12.2	12.2	0	33.7	0	5.8	27431000000	2392900000	3305100000	2574900000
Alanyl-tRNA editing protein Aarsd1	Aarsd1	0	1	4	1	0	0	0	3	0	0	1	0	0	0	0	0	0	0	19.7	19.7	19.7	44.97	412	412	0	17.338	0	4.4	10.2	2.7	0	0	0	10.4	0	0	5.1	0	0	0	0	0	0	0	410520000	0	54390000	197590000
General transcription factor IIF subunit 1	Gtf2f1	0	0	1	0	0	1	0	0	0	0	0	0	0	0	0	0	0	0	16.3	16.3	16.3	57.241	508	508	0	13.485	0	0	2.4	0	0	3.1	0	0	0	0	0	0	0	0	0	0	0	0	214550000	0	0	15553000
GMP synthase [glutamine-hydrolyzing]	Gmps	0	0	4	0	0	0	3	3	3	0	0	0	0	0	0	0	0	0	42.3	42.3	42.3	76.723	693	693	0	323.31	0	0	7.2	0	0	0	4.8	4.8	5.9	0	0	0	0	0	0	0	0	0	4112600000	0	0	200880000
S-adenosylmethionine synthase isoform type-2	Mat2a	3	5	4	4	4	1	0	7	6	3	4	0	0	0	0	0	0	0	29.9	29.9	29.9	43.688	395	395;396	0	88.674	8.9	13.4	10.1	10.1	10.6	3.8	0	20.8	15.4	9.4	12.2	0	0	0	0	0	0	0	4791600000	237000000	368450000	533170000
Histone H2A.V;Histone H2A.Z	H2afv;H2afz	0	0	0	0	0	0	0	1	2	0	0	0	0	0	0	0	0	0	31.2	18.8	18.8	13.509	128	128;128	0	5.8885	0	5.5	0	12.5	7	7	0	23.4	31.2	0	0	0	7	7	7	12.5	7	7	939860000	0	0	0
Synembryn-A	Ric8a	2	3	3	1	0	0	0	1	1	0	0	0	0	0	0	0	0	0	19.1	19.1	19.1	59.846	530	530;520	0	11.616	5.7	7.5	8.5	2.5	0	0	0	3.4	3.4	0	0	0	0	0	0	0	0	0	421740000	78175000	79435000	94907000
2,5-phosphodiesterase 12	Pde12	1	1	0	1	2	0	0	1	1	1	1	0	0	0	0	0	0	0	11.2	11.2	11.2	67.513	608	608	0	14.918	2	2	0	2	3.6	0	0	2	2	2	2	0	0	0	0	0	0	0	350940000	31430000	20870000	0
Zinc finger CCCH domain-containing protein 15	Zc3h15	0	0	0	0	0	0	0	0	0	0	0	0	0	0	0	0	0	0	18.5	18.5	18.5	48.327	426	426	0	106.34	0	0	0	0	0	0	0	0	0	0	0	0	0	0	0	0	0	0	918480000	0	0	0
	Fubp3	0	0	0	0	1	0	0	0	0	0	0	0	0	0	0	0	0	0	9.6	8.2	8.2	61.959	575	575	0.0005493	3.5326	0	0	0	0	1.7	0	0	0	1.4	0	0	0	0	0	0	0	0	0	163670000	0	0	0
U4/U6.U5 tri-snRNP-associated protein 2	Usp39	0	0	0	0	0	0	0	0	0	0	0	0	0	0	0	0	0	0	3.5	3.5	3.5	65.146	564	564	0.0010076	2.5079	0	0	0	0	0	0	0	0	0	0	0	0	0	0	0	0	0	0	94051000	0	0	0
Lethal(2) giant larvae protein homolog 2	Llgl2	0	0	2	1	0	0	1	0	5	1	0	0	0	0	0	0	0	0	8.6	8.6	8.6	114.32	1027	1027	0	9.7574	0	0	4.7	2.7	0	0	2.7	0	8.6	2.7	0	0	0	0	0	0	0	0	274890000	0	0	76312000
PDZ and LIM domain protein 7	Pdlim7	3	2	5	4	3	0	0	0	0	0	0	0	0	0	0	0	0	0	30.4	30.4	30.4	50.118	457	457	0	108.03	7.4	4.4	8.5	11.8	7.7	0	0	0	0	0	0	0	0	0	0	0	0	0	2599500000	269020000	72247000	942880000
Protein FAM98A	Fam98a	0	0	0	0	0	0	0	0	0	0	0	0	0	0	0	0	0	0	13.2	13.2	9.5	55.055	515	515	0	96.906	0	0	0	0	0	0	0	0	0	0	0	0	0	0	0	0	0	0	524680000	0	0	0
Transcription activator BRG1	Smarca4	0	0	1	0	0	0	0	0	0	0	0	0	0	0	0	0	0	0	5.6	2.2	2.2	181.43	1613	1613	0	4.6072	0.5	0	1.5	0.5	0	0	0	0	0	0	0	0	0	0	0	0	0	0	178580000	0	0	85895000
NLR family member X1	Nlrx1	0	0	0	1	3	0	0	0	0	1	1	0	0	0	0	0	0	0	7.1	7.1	7.1	107.83	975	975	0	6.2214	0	0	0	2.1	4.9	0	0	0	0	0.9	1.2	0	0	0	0	0	0	0	742420000	0	0	0
Protein PRRC2C	Prrc2c	0	0	0	0	0	0	0	0	0	0	0	0	0	0	0	0	0	0	9.3	9.3	9	310.89	2846	2846	0	38.447	0	0	0	0	0	0	0	0	0	0	0	0	0	0	0	0	0	0	2059700000	0	0	0
Trafficking protein particle complex subunit 10	Trappc10	1	1	1	0	0	0	0	0	0	0	0	0	0	0	0	0	0	0	1.8	1.8	1.8	141.49	1258	1258	0	10.072	1.8	1.8	1.8	0	0	0	0	0	0	0	0	0	0	0	0	0	0	0	145480000	52865000	34175000	58435000
Enoyl-CoA hydratase domain-containing protein 2, mitochondrial	Echdc2	0	0	0	0	0	0	1	6	8	1	6	1	0	0	0	0	0	0	42.6	42.6	42.6	31.852	296	296	0	323.31	0	0	0	0	0	0	5.7	35.5	42.6	5.1	38.2	3.7	0	0	0	0	0	0	3313100000	0	0	0
Secernin-3	Scrn3	0	0	0	0	0	0	3	1	0	1	1	1	0	0	0	0	0	0	15.6	15.6	15.6	47.661	418	418	0	20.193	0	0	0	0	0	0	10	2.9	0	2.9	2.6	2.6	0	0	0	0	0	0	256420000	0	0	0
Trimeric intracellular cation channel type A	Tmem38a	0	0	0	0	0	0	0	0	0	0	0	0	0	0	0	0	0	0	9.4	9.4	9.4	33.309	298	298	0.0014764	2.2778	0	0	0	0	0	0	0	0	0	0	0	0	0	0	0	0	0	0	302030000	0	0	0
Coiled-coil domain-containing protein 102A	Ccdc102a	0	0	0	0	0	0	0	0	0	0	0	0	0	0	0	0	0	0	5.3	5.3	5.3	62.623	549	549	1	-2	0	0	0	0	0	0	0	0	0	0	0	0	0	0	0	0	0	0	67423000	0	0	0
MICAL-like protein 2	Micall2	1	0	0	0	0	0	0	0	0	0	0	0	0	0	0	0	0	0	13.3	13.3	13.3	108.29	1009	1009	0	26.154	0.8	0	0	0	0	0	0	0	0	0	0	0	0	0	0	0	0	0	702490000	121090000	0	0
Xylulose kinase	Xylb	0	0	3	0	0	0	3	14	10	3	6	2	0	0	0	0	0	0	40.3	40.3	40.3	59.543	551	551	0	323.31	0	0	5.4	0	0	0	6.5	39	25.2	5.3	16	4.7	0	0	0	0	0	0	14949000000	0	0	177780000
Putative uncharacterized protein ENSP00000382790 homolog	Gm3414	0	1	1	0	0	0	1	0	1	1	1	0	0	1	1	1	1	0	1.7	1.7	1.7	66.63	584	584	1	-2	0	1.7	1.7	0	0	0	1.7	0	1.7	1.7	1.7	0	0	1.7	1.7	1.7	1.7	0	699480000	0	24893000	24906000
CTD nuclear envelope phosphatase 1	Ctdnep1	0	2	0	0	0	0	0	0	0	0	0	0	0	0	0	0	0	0	8.6	8.6	8.6	28.391	244	244	0.00027785	3.6595	0	8.6	0	0	0	0	0	0	0	0	0	0	0	0	0	0	0	0	175700000	0	175700000	0
Ankyrin repeat and MYND domain-containing protein 2	Ankmy2	1	2	1	0	1	0	0	0	0	0	0	0	0	0	0	0	0	0	4.5	4.5	4.5	48.774	440	440	0.0010058	2.4852	2.5	4.5	2	0	2.5	0	0	0	0	0	0	0	0	0	0	0	0	0	236780000	52769000	101520000	46258000
Exocyst complex component 5	Exoc5	10	3	2	1	2	1	0	0	0	0	0	0	0	0	0	0	0	0	14.3	14.3	14.3	81.737	708	708	0	26.256	14.3	4.4	2.8	1.1	2.7	1.1	0	0	0	0	0	0	0	0	0	0	0	0	1429700000	813270000	423680000	100040000
Keratin, type II cytoskeletal 2 epidermal	Krt2	0	0	0	0	0	0	0	0	0	0	0	0	0	0	1	0	0	0	12	1.7	1.7	70.922	707	707;707	1	-2	5.8	4.1	3.3	5.8	5.7	4.5	3.1	6.9	4.4	4.5	5.8	2.4	10.3	7.1	9.2	5.8	3.3	4.5	0	0	0	0
Phosphatidate cytidylyltransferase, mitochondrial	Tamm41	1	1	1	1	1	1	0	0	0	0	1	0	0	0	0	0	0	0	3.9	3.9	3.9	37.827	337	337	0	9.9195	3.9	3.9	3.9	3.9	3.9	3.9	0	0	0	0	3.9	0	0	0	0	0	0	0	415240000	74636000	91705000	52504000
Pre-B-cell leukemia transcription factor-interacting protein 1	Pbxip1	0	0	0	0	0	1	0	0	0	0	0	0	0	0	0	0	0	0	27	27	27	81.163	727	727	0	108.14	0	0	0	0	0	1	0	0	0	0	0	0	0	0	0	0	0	0	4024300000	0	0	0
UDP-N-acetylhexosamine pyrophosphorylase-like protein 1	Uap1l1	0	0	1	0	0	0	0	10	10	1	2	0	0	0	0	0	0	0	34.3	34.3	30.4	56.613	507	507	0	71.054	0	0	1.6	0	0	0	0	24.5	25	4.1	3.6	0	0	0	0	0	0	0	4313700000	0	0	11905000
Type 1 phosphatidylinositol 4,5-bisphosphate 4-phosphatase	Tmem55b	0	0	0	0	0	0	0	0	0	0	0	0	0	0	0	0	0	0	7.7	7.7	7.7	30.047	284	284	0.0005385	3.266	0	0	0	0	0	0	0	0	0	0	0	0	0	0	0	0	0	0	36546000	0	0	0
26S proteasome non-ATPase regulatory subunit 1	Psmd1	10	8	6	11	7	3	1	2	7	4	8	3	0	0	0	0	0	0	26.7	26.7	26.7	105.73	953	953	0	212.41	13.6	8.7	8.2	14.5	9.3	4.6	2	2.9	9.1	5.2	11.3	4.1	0	0	0	0	0	0	6758100000	1049300000	849590000	491580000
Uncharacterized protein C17orf62 homolog		1	0	0	0	0	0	0	0	0	0	0	0	0	0	0	0	0	0	5.9	5.9	5.9	20.921	187	187	0.0019608	2.2424	5.9	0	0	0	0	0	0	0	0	0	0	0	0	0	0	0	0	0	31878000	31878000	0	0
SET and MYND domain-containing protein 5	Smyd5	0	0	0	0	0	0	0	2	1	0	0	0	0	0	0	0	0	0	7	7	7	47.095	416	416	0	4.6386	0	0	0	0	0	0	0	4.8	2.6	0	0	0	0	0	0	0	0	0	554030000	0	0	0
Extended synaptotagmin-2	Esyt2	4	2	6	3	4	1	0	0	0	0	0	0	0	0	0	0	0	0	15.3	15.3	15.3	94.138	845	845	0	23.881	5.7	2.7	8.8	4.3	5.2	1.1	0	0	0	0	0	0	0	0	0	0	0	0	976640000	161350000	134760000	399170000
Dehydrogenase/reductase SDR family member 11	Dhrs11	1	0	0	0	0	0	0	2	0	0	0	0	0	0	0	0	0	0	13.1	13.1	13.1	28.274	260	260	0.0010104	2.5283	4.6	0	0	0	0	0	0	8.5	0	0	0	0	0	0	0	0	0	0	44233000	20849000	0	0
Trafficking protein particle complex subunit 9	Trappc9	2	2	2	1	1	0	0	0	0	0	0	0	0	0	0	0	0	0	2	2	2	128.23	1148	1148	0	4.5379	2	2	2	0.8	0.8	0	0	0	0	0	0	0	0	0	0	0	0	0	199680000	32006000	48234000	63213000
Far upstream element-binding protein 2	Khsrp	5	5	7	8	15	2	0	1	6	0	0	0	0	0	0	0	0	0	34.2	34.2	33.2	76.775	748	748	0	188.55	8.8	10.2	11.5	12.3	23.4	4.3	0	1.3	10.4	0	0	0	0	0	0	0	0	0	4484400000	229760000	316970000	555050000
Tumor necrosis factor receptor type 1-associated DEATH domain protein	Tradd	2	1	1	2	0	1	0	0	0	0	0	0	0	0	0	0	0	0	17.4	17.4	17.4	34.577	310	310	0	134.35	9	3.9	3.5	8.4	0	4.8	0	0	0	0	0	0	0	0	0	0	0	0	423570000	74093000	36209000	123040000
Probable arginine--tRNA ligase, mitochondrial	Rars2	5	5	5	1	1	0	0	3	4	1	1	0	0	0	0	0	0	0	23	23	23	65.335	578	578	0	16.917	10.2	8.5	10	1.4	1.6	0	0	5.7	6.9	1.9	1.4	0	0	0	0	0	0	0	775790000	204720000	254830000	148230000
DNA damage-binding protein 1	Ddb1	5	6	4	4	3	3	2	1	3	2	3	1	0	0	0	0	0	0	19.1	19.1	19.1	126.85	1140	1140	0	82.757	4.9	5.8	4.4	3.6	2.7	2.7	3	0.9	2.5	1.8	2.6	0.9	0	0	0	0	0	0	2067900000	174960000	222560000	194240000
Protein transport protein Sec24A	Sec24a	13	11	13	9	8	3	0	0	0	0	0	0	0	0	0	0	0	0	24.7	24.7	23.9	118.78	1090	1090	0	244.04	18.2	15	17.4	11.4	11	2.8	0	0	0	0	0	0	0	0	0	0	0	0	7023200000	956240000	1939800000	2895000000
Cytoplasmic tRNA 2-thiolation protein 2	Ctu2	0	0	0	0	0	0	0	0	0	0	0	0	0	0	0	0	0	0	4.7	4.7	4.7	56.104	514	514	0.00027996	3.7443	0	0	0	0	0	0	0	0	0	0	0	0	0	0	0	0	0	0	39294000	0	0	0
E3 ubiquitin-protein ligase BRE1B	Rnf40	0	0	1	0	0	0	0	0	0	0	0	0	0	0	0	0	0	0	3.5	3.5	3.5	113.97	1001	1001	0.0094701	1.5544	0	0	1.1	0	0	0	0	0	0	0	0	0	0	0	0	0	0	0	41746000	0	0	29351000
E3 ubiquitin-protein ligase HECTD3	Hectd3	3	1	9	6	2	0	0	0	0	0	0	0	0	0	0	0	0	0	18.8	18.8	18.8	97.346	861	861	0	25.5	5.5	1.9	13.8	9.3	3	0	0	0	0	0	0	0	0	0	0	0	0	0	6775000000	128850000	91083000	6253600000
Pyridine nucleotide-disulfide oxidoreductase domain-containing protein 2	Pyroxd2	0	0	0	0	0	0	0	0	2	1	3	0	0	0	0	0	0	0	7.4	7.4	7.4	62.939	581	581	0	5.4098	0	0	0	0	0	0	0	0	3.4	2.1	6	0	0	0	0	0	0	0	121170000	0	0	0
UMP-CMP kinase 2, mitochondrial	Cmpk2	0	0	0	1	0	0	0	7	4	1	2	0	0	0	0	0	0	0	17	17	17	50.036	447	447	0	14.374	0	0	0	2.2	0	0	0	14.8	10.3	2.7	4.9	0	0	0	0	0	0	0	425900000	0	0	0
	2010002M12Rik	2	4	0	1	0	2	0	0	0	0	0	0	0	0	0	0	0	0	15.2	10.1	10.1	54.065	466	466;470	0	5.7637	4.1	13.3	5.2	4.7	0	9.2	0	0	0	0	0	0	0	0	0	0	0	0	489090000	126460000	311470000	0
Extended synaptotagmin-1	Esyt1	0	0	3	0	1	0	0	0	0	0	0	0	0	0	0	0	0	0	13.6	13.6	13.6	121.55	1092	1092	0	17.036	0	0	4.4	0	1	0	0	0	0	0	0	0	0	0	0	0	0	0	548110000	0	0	90622000
AP-5 complex subunit zeta-1	Ap5z1	1	1	0	0	0	0	0	0	0	0	0	0	0	0	0	0	0	0	2.6	2.6	2.6	89.406	807	807	0.0042413	1.873	2.6	2.6	0	0	0	0	0	0	0	0	0	0	0	0	0	0	0	0	68863000	43770000	25093000	0
Collagen alpha-2(V) chain	Col5a2	0	0	0	0	0	0	0	0	0	0	0	0	0	0	0	0	0	0	1.2	0.7	0.7	145.02	1497	1497	0.0051282	1.7905	0	0	0	0	0	0	0	0	0	0	0	0	0	0	0	0	0	0	23717000	0	0	0
Lamin-B receptor	Lbr	4	3	0	3	4	7	1	0	0	2	1	0	0	0	0	0	0	0	19.8	19.8	19.8	71.439	626	626	0	270.48	8.5	6.5	0	5.3	5.4	9.6	1.8	0	0	4.5	1.6	0	0	0	0	0	0	0	5151100000	857240000	446630000	0
Monocarboxylate transporter 10	Slc16a10	0	0	0	1	0	0	0	0	0	0	0	0	0	0	0	0	0	0	3.3	3.3	3.3	55.32	512	512	0	37.712	0	0	0	3.3	0	0	0	0	0	0	0	0	0	0	0	0	0	0	11074000	0	0	0
Pachytene checkpoint protein 2 homolog	Trip13	1	1	0	0	0	0	0	0	0	0	0	0	0	0	0	0	0	0	10.4	10.4	10.4	48.376	432	432	0	6.3333	3	2.8	0	0	0	0	0	0	0	0	0	0	0	0	0	0	0	0	285380000	0	33076000	0
Glutamine-rich protein 1	Qrich1	1	0	0	1	0	0	0	0	0	0	0	0	0	0	0	0	0	0	2.7	2.7	2.7	86.555	777	777	0.00027724	3.6302	1.3	0	0	1.4	0	0	0	0	0	0	0	0	0	0	0	0	0	0	44518000	29831000	0	0
Transmembrane protein 109	Tmem109	0	0	0	0	0	0	0	0	0	0	0	0	0	0	0	0	0	0	8.6	8.6	8.6	26.306	243	243	0.0010111	2.5353	0	0	0	0	0	0	0	0	0	0	0	0	0	0	0	0	0	0	390920000	0	0	0
Tubulin--tyrosine ligase-like protein 12	Ttll12	1	0	0	0	0	0	0	0	0	0	0	0	0	0	0	0	0	0	18.5	18.5	18.5	74.042	639	639	0	9.5921	2.2	0	0	0	0	0	0	0	0	0	0	0	0	0	0	0	0	0	711150000	3917100	0	0
Protein YIPF3;Protein YIPF3, N-terminally processed	Yipf3	2	3	1	1	1	2	0	0	0	0	0	0	0	0	0	0	0	0	8.6	8.6	8.6	37.998	347	347	0.00053691	3.2325	5.8	8.6	2.6	2.6	2.6	5.8	0	0	0	0	0	0	0	0	0	0	0	0	538710000	160360000	291380000	58753000
Ubiquitin-conjugating enzyme E2 Z	Ube2z	0	0	0	0	0	0	0	0	0	0	0	0	0	0	0	0	0	0	7	7	7	38.368	356	356	0.00052618	3.0032	0	0	0	0	0	0	0	0	0	0	0	0	0	0	0	0	0	0	95039000	0	0	0
Poly(U)-binding-splicing factor PUF60	Puf60	0	0	0	0	1	0	0	0	0	0	0	0	0	0	0	0	0	0	27.7	27.7	27.7	60.248	564	564	0	40.369	0	0	0	0	2.1	0	0	0	0	0	0	0	0	0	0	0	0	0	882180000	0	0	0
Alanine--glyoxylate aminotransferase 2, mitochondrial	Agxt2	0	0	0	0	0	0	3	12	13	6	6	1	0	0	0	0	0	0	35.9	35.9	35.9	57.114	513	513	0	79.027	0	0	0	0	0	0	5.7	29	32	13.1	14.2	1.8	0	0	0	0	0	0	4797100000	0	0	0
cAMP-specific 3,5-cyclic phosphodiesterase 4C	Pde4c	0	0	0	0	0	0	0	0	0	1	2	0	0	0	0	0	0	0	4.7	4.7	4.7	76.09	686	686	0.00055142	3.5726	0	0	0	0	0	0	0	0	0	1.5	4.7	0	0	0	0	0	0	0	56286000	0	0	0
Lysophospholipase-like protein 1	Lyplal1	0	1	0	0	0	0	1	8	8	4	6	0	0	0	0	0	0	0	46.9	46.9	46.9	26.354	239	239	0	61.033	0	5.4	0	0	0	0	5.4	46.9	46.9	19.7	30.5	0	0	0	0	0	0	0	3526500000	0	66828000	0
7-methylguanosine phosphate-specific 5-nucleotidase	Nt5c3b	2	3	1	0	0	1	0	0	0	0	0	0	0	0	0	0	0	0	23.7	23.7	23.7	34.425	300	300	0	9.1956	9	12.7	6	0	0	3	0	0	0	0	0	0	0	0	0	0	0	0	374240000	28713000	42602000	48303000
Eukaryotic translation initiation factor 3 subunit J-A;Eukaryotic translation initiation factor 3 subunit J-B	Eif3j1;Eif3j2	0	0	0	0	0	0	1	0	0	0	0	1	0	0	0	0	0	0	7.3	7.3	7.3	29.343	261	261;263	0.0010015	2.4487	0	0	0	0	0	0	4.2	0	0	0	0	4.2	0	0	0	0	0	0	343130000	0	0	0
Putative Dol-P-Glc:Glc(2)Man(9)GlcNAc(2)-PP-Dol alpha-1,2-glucosyltransferase	Alg10b	4	2	2	0	1	1	0	0	0	0	0	0	0	0	0	0	0	0	7.6	7.6	7.6	55.464	474	474	0	4.9031	7.6	5.3	3.8	0	2.1	2.1	0	0	0	0	0	0	0	0	0	0	0	0	217340000	103920000	46279000	39270000
Haloacid dehalogenase-like hydrolase domain-containing protein 2	Hdhd2	2	0	0	1	1	0	0	2	3	2	3	0	0	0	0	0	0	0	21.6	21.6	21.6	28.73	259	259	0	50.802	16.6	0	0	3.1	3.1	0	0	18.5	21.6	18.5	21.6	0	0	0	0	0	0	0	521800000	51929000	0	0
Disco-interacting protein 2 homolog B;Disco-interacting protein 2 homolog A	Dip2b;Dip2a	0	0	0	0	0	0	0	0	0	0	0	0	0	0	0	0	0	0	1.5	1.5	1.5	171.12	1574	1574;1523	1	-2	0	0	0	0	0	0	0	0	0	0	0	0	0	0	0	0	0	0	58703000	0	0	0
Leucine-rich repeat serine/threonine-protein kinase 1	Lrrk1	0	0	0	0	0	0	0	0	0	0	0	0	0	0	0	0	0	0	0.8	0.8	0.8	225.47	2014	2014	0.0075636	1.6721	0	0	0	0	0	0	0	0	0	0	0	0	0	0	0	0	0	0	18606000	0	0	0
AP2-associated protein kinase 1	Aak1	0	0	1	1	0	0	0	0	0	0	0	0	0	0	0	0	0	0	8.8	8.8	8.8	103.35	959	959	0	11.843	0	0	0.9	1.6	0	0	0	0	0	0	0	0	0	0	0	0	0	0	221210000	0	0	24530000
Protein dopey-2	Dopey2	2	1	1	0	0	0	0	0	0	0	0	0	0	0	0	0	0	0	1.3	1.3	1.3	257.48	2295	2295;2399	0.00052715	3.0366	0.8	0.5	0.4	0	0	0	0	0	0	0	0	0	0	0	0	0	0	0	116250000	70843000	32990000	12418000
28 kDa heat- and acid-stable phosphoprotein	Pdap1	0	0	2	3	2	0	0	0	1	0	0	0	0	0	0	0	0	0	42.5	42.5	42.5	20.605	181	181	0	175.25	0	0	7.7	13.8	9.9	0	0	0	6.1	0	0	0	0	0	0	0	0	0	3183500000	0	0	274450000
Rho GTPase-activating protein 17	Arhgap17	0	1	3	0	0	0	0	0	0	0	0	0	0	0	0	0	0	0	4.5	4.5	4.5	92.201	846	846;814	0.00054825	3.5082	0	1.5	4.5	0	0	0	0	0	0	0	0	0	0	0	0	0	0	0	144070000	0	0	144070000
Pleckstrin homology domain-containing family A member 7	Plekha7	0	0	1	0	0	0	0	0	0	0	0	0	0	0	0	0	0	0	1.1	1.1	1.1	126.74	1118	1118	0.00098717	2.3024	0	0	1.1	0	0	0	0	0	0	0	0	0	0	0	0	0	0	0	19504000	0	0	19504000
E3 ubiquitin-protein ligase DTX3L	Dtx3l	3	4	3	0	0	0	0	0	0	0	0	0	0	0	0	0	0	0	11.8	11.8	11.8	83.043	748	748	0	51.957	5.9	7.5	6	0	0	0	0	0	0	0	0	0	0	0	0	0	0	0	393000000	71369000	85441000	198440000
NADH dehydrogenase [ubiquinone] 1 beta subcomplex subunit 6	Ndufb6	0	0	0	0	0	0	0	0	3	1	0	0	0	0	0	0	0	0	27.3	27.3	27.3	15.515	128	128	0	20.027	0	0	0	0	0	0	0	0	27.3	5.5	0	0	0	0	0	0	0	0	165280000	0	0	0
	Sf3b2	0	0	2	0	0	0	0	0	1	0	0	0	0	0	0	0	0	0	13.1	13.1	13.1	98.197	878	878	0	9.6101	0	0	2.5	0	0	0	0	0	2.4	0	0	0	0	0	0	0	0	0	439410000	0	0	44008000
Enhancer of mRNA-decapping protein 4	Edc4	6	6	2	1	1	0	1	0	0	0	0	0	0	0	0	0	0	0	10.5	10.5	10.5	152.48	1406	1406	0	59.945	7.4	7.5	1.8	1.1	1.1	0	1.1	0	0	0	0	0	0	0	0	0	0	0	746500000	245030000	323800000	74005000
Regulator of microtubule dynamics protein 3	Rmdn3	0	0	1	1	0	0	0	1	3	0	0	0	0	0	0	0	0	0	10	10	10	52.028	470	470	0	16.528	0	0	3	3	0	0	0	2.1	10	0	0	0	0	0	0	0	0	0	201180000	0	0	72470000
Arginine and glutamate-rich protein 1	Arglu1	0	0	0	0	0	0	0	3	6	0	0	0	0	0	0	0	0	0	20.3	20.3	20.3	32.887	271	271	0	8.2871	0	0	0	0	0	0	0	9.2	17.7	0	0	0	0	0	0	0	0	0	6960000000	0	0	0
Methylcrotonoyl-CoA carboxylase beta chain, mitochondrial	Mccc2	0	0	1	0	4	0	2	17	17	9	13	2	0	0	0	0	0	0	36.2	36.2	36.2	61.378	563	563	0	323.31	0	0	2.3	0	8.9	0	6.4	32.9	33.2	23.8	27.7	6.4	0	0	0	0	0	0	15546000000	0	0	11123000
Glycerol-3-phosphate dehydrogenase 1-like protein	Gpd1l	4	3	3	4	4	4	0	3	2	3	2	1	0	0	0	0	0	0	17.9	12.8	12.8	38.225	351	351	0	81.953	10.3	7.4	7.4	13.1	13.1	9.4	0	14	9.7	8.8	6.3	2.8	0	0	0	0	0	0	4657300000	1115600000	723200000	708270000
Conserved oligomeric Golgi complex subunit 7	Cog7	14	13	1	2	4	5	0	0	0	0	0	0	0	0	0	0	0	0	27.5	27.5	27.5	86.072	770	770	0	128.08	21.9	23.8	1.7	3	6	7	0	0	0	0	0	0	0	0	0	0	0	0	3069400000	1250700000	1536600000	25203000
Protein phosphatase 1 regulatory subunit 7	Ppp1r7	2	0	2	1	1	0	2	1	3	0	0	1	0	0	0	0	0	0	18.8	18.8	18.8	41.291	361	361	0	8.6526	5.8	0	8	2.8	2.8	0	5.8	2.8	8.3	0	0	3	0	0	0	0	0	0	458860000	35624000	0	71234000
WASH complex subunit 7	Kiaa1033	2	0	0	0	0	0	0	0	0	0	0	0	0	0	0	0	0	0	5.3	5.3	5.3	136.37	1173	1173	0	5.9106	1.5	0	0	0	0	0	0	0	0	0	0	0	0	0	0	0	0	0	114280000	66730000	0	0
Spermatogenesis-associated protein 5;Katanin p60 ATPase-containing subunit A-like 2	Spata5;Katnal2	1	1	1	1	1	1	0	1	1	0	0	0	0	1	0	0	0	1	1.3	1.3	1.3	97.255	893	893;539	0.0021914	2.1586	1.3	1.3	1.3	1.3	1.3	1.3	0	1.3	1.3	0	0	0	0	1.3	0	0	0	1.3	34190000000	4869000000	4534200000	15308000000
Cordon-bleu protein-like 1	Cobll1	0	0	0	0	0	0	0	0	5	1	1	0	0	0	0	0	0	0	7.9	7.9	7.9	137.38	1273	1273	0	13.148	0	0	0	0	0	0	0	0	5.1	0.9	0.9	0	0	0	0	0	0	0	316510000	0	0	0
Leucine-rich repeat and calponin homology domain-containing protein 2	Lrch2	0	0	0	0	0	0	0	0	0	0	0	0	0	0	0	0	0	0	1.8	1.8	1.8	84.988	773	773	0.0037879	1.9123	0	0	0	0	0	0	0	0	0	0	0	0	0	0	0	0	0	0	32370000	0	0	0
Cyclin-dependent kinase 10	Cdk10	0	0	0	0	0	0	0	0	0	2	0	0	0	0	0	0	0	0	5	5	5	40.96	360	360	0.00099925	2.4282	0	0	0	0	0	0	0	0	0	5	0	0	0	0	0	0	0	0	62669000	0	0	0
Protein phosphatase 1 regulatory subunit 12C	Ppp1r12c	0	0	0	1	2	0	0	0	0	0	0	0	0	0	0	0	0	0	3.1	3.1	3.1	84.684	782	782	0.0071363	1.6934	0	0	0	1.5	3.1	0	0	0	0	0	0	0	0	0	0	0	0	0	76397000	0	0	0
Hepatoma-derived growth factor-related protein 2	Hdgfrp2	1	0	0	0	0	0	0	0	0	0	0	0	0	0	0	0	0	0	16.6	15.4	12.9	74.29	669	669	0	105.51	3	0	0	0	0	1.2	0	0	1.2	0	0	0	0	0	0	0	0	0	934180000	81025000	0	0
Echinoderm microtubule-associated protein-like 4	Eml4	0	0	1	0	0	0	0	0	0	0	0	0	0	0	0	0	0	0	5.1	5.1	5.1	110.03	988	988	0	29.819	0	0	1.2	0	0	0	0	0	0	0	0	0	0	0	0	0	0	0	107040000	0	0	37524000
Lysocardiolipin acyltransferase 1	Lclat1	4	4	3	1	4	1	0	0	0	0	0	0	0	0	0	0	0	0	22.6	22.6	22.6	44.399	376	376	0	11.109	9.3	10.9	8.2	2.7	12.5	3.5	0	0	0	0	0	0	0	0	0	0	0	0	1359600000	404280000	416080000	190840000
Acyl-coenzyme A synthetase ACSM3, mitochondrial	Acsm3	11	12	4	12	15	9	12	11	12	19	19	10	0	0	0	0	0	0	45.3	45.3	45.3	65.622	580	580	0	323.31	26.2	24.7	5.5	23.4	29.7	19.7	26.2	24.1	25.5	39.8	38.4	19.5	0	0	0	0	0	0	122950000000	3402200000	5029900000	304470000
Quinone oxidoreductase-like protein 2		0	0	0	1	1	0	4	12	11	8	10	3	0	0	0	0	0	0	60.3	60.3	60.3	37.808	350	350	0	323.31	0	0	0	2.9	2.9	0	22.3	60.3	48.6	37.4	48.6	13.1	0	0	0	0	0	0	21125000000	0	0	0
NLR family CARD domain-containing protein 4	Nlrc4	0	0	2	0	0	0	0	0	0	0	0	0	0	0	0	0	0	0	2.2	2.2	2.2	116.75	1024	1024	0.0079781	1.6266	0	0	2.2	0	0	0	0	0	0	0	0	0	0	0	0	0	0	0	90238000	0	0	90238000
UDP-glucuronosyltransferase 3A1	Ugt3a1	0	0	0	0	0	0	1	3	3	4	6	3	0	0	0	0	0	0	15.7	11.7	11.7	59.698	523	523	0	13.892	0	0	0	0	0	0	5.5	6.7	8.4	12.2	13.8	8.4	0	0	0	0	0	0	1757100000	0	0	0
Zinc finger CCCH-type antiviral protein 1	Zc3hav1	1	1	0	1	0	1	0	0	0	0	0	0	0	0	0	0	0	0	5.7	5.7	5.7	106.69	946	946	0	5.3853	1	0.8	0	1.5	0	1.5	0	0	0	0	0	0	0	0	0	0	0	0	310160000	23903000	37793000	0
Protein PRRC1	Prrc1	0	0	0	1	1	0	0	0	0	0	0	0	0	0	0	0	0	0	6.5	6.5	6.5	46.297	443	443	0.00027755	3.6521	0	0	0	3.4	3.2	0	0	0	0	0	0	0	0	0	0	0	0	0	65167000	0	0	0
Rho guanine nucleotide exchange factor 40	Arhgef40	0	0	0	0	0	0	0	0	0	0	0	0	0	0	0	0	0	0	1.5	1.5	1.5	165.13	1517	1517	0.00053262	3.1634	0	0	0	0	0	0	0	0	0	0	0	0	0	0	0	0	0	0	41644000	0	0	0
Protein transport protein Sec31A	Sec31a	14	8	14	13	15	3	1	1	8	3	5	0	0	0	0	0	0	0	24.6	24.6	24.6	133.57	1230	1230	0	323.31	16.5	9.9	13.4	14.1	16.4	3.1	0.9	0.8	8.1	3	5	0	0	0	0	0	0	0	14310000000	2141700000	1174100000	3426700000
Transmembrane protein 102	Tmem102	2	0	1	0	0	0	0	0	0	0	0	0	0	0	0	0	0	0	9.6	9.6	9.6	54.922	509	509	0	4.4846	6.3	0	3.3	0	0	0	0	0	0	0	0	0	0	0	0	0	0	0	76784000	28063000	0	48722000
Peroxidasin homolog	Pxdn	0	0	0	0	0	0	0	0	0	0	0	0	0	0	0	0	0	0	0.8	0.8	0.8	165.1	1475	1475	0.0021983	2.1918	0	0	0	0	0	0	0	0	0	0	0	0	0	0	0	0	0	0	38006000	0	0	0
Ras GTPase-activating-like protein IQGAP2	Iqgap2	31	31	27	30	29	8	1	3	1	8	10	1	0	0	0	0	0	0	37.9	36.3	36.3	180.53	1575	1575	0	323.31	24.6	28.1	24.7	25	26.7	7.9	0.7	2.1	1.3	5.6	8	0.7	0	0	0	0	0	0	22043000000	4943600000	5367500000	5292700000
Threonine--tRNA ligase, mitochondrial	Tars2	2	2	1	1	2	0	0	0	1	1	0	0	0	0	0	0	0	0	8.6	8.6	8.6	81.699	723	723	0	6.6379	2.4	2.6	1.4	1.2	2.6	0	0	0	1.2	1.4	0	0	0	0	0	0	0	0	518960000	196510000	116970000	66515000
Bromodomain-containing protein 9	Brd9	1	2	2	4	5	4	0	0	0	2	6	0	0	0	0	0	0	0	9.9	9.9	9.9	66.839	596	596	0	104.39	1.3	5	3.4	7.2	9.9	9.7	0	0	0	5	9.9	0	0	0	0	0	0	0	1646700000	106050000	91748000	153920000
Sarcolemmal membrane-associated protein	Slmap	8	7	2	0	6	4	0	0	0	0	0	0	0	0	0	0	0	0	12.5	12.5	12.5	96.932	845	845	0	28.375	10.4	8.5	2.8	0	7.6	5.3	0	0	0	0	0	0	0	0	0	0	0	0	1076400000	262420000	535540000	27048000
Acyl-CoA synthetase family member 3, mitochondrial	Acsf3	3	4	1	2	1	5	1	9	10	5	8	1	0	0	0	0	0	0	39.1	39.1	39.1	65.076	583	583	0	119.64	7.7	13.6	2.6	4.1	3.3	9.1	1.4	23.7	27.3	11	17.5	1.7	0	0	0	0	0	0	4076200000	217030000	289600000	34442000
Testis-expressed sequence 10 protein	Tex10	9	4	1	2	3	2	0	0	0	0	0	0	0	0	0	0	0	0	17.2	17.2	17.2	105.21	928	928	0	170.37	15	7	1.5	3.8	5.2	3.7	0	0	0	0	0	0	0	0	0	0	0	0	2084400000	1299600000	517500000	18239000
Coiled-coil domain-containing protein 51	Ccdc51	3	0	1	0	0	0	0	0	0	0	0	0	0	0	0	0	0	0	9.9	9.9	9.9	45.132	406	406	0	10.465	9.9	0	4.9	0	0	0	0	0	0	0	0	0	0	0	0	0	0	0	269670000	201050000	0	68624000
Epithelial splicing regulatory protein 1;Epithelial splicing regulatory protein 2	Esrp1;Esrp2	1	1	0	1	1	0	0	0	0	0	0	0	0	0	0	0	0	0	3.7	3.7	3.7	75.548	680	680;717	0	70.181	1.8	1.8	0	1.8	1.9	0	0	0	0	0	0	0	0	0	0	0	0	0	42573000	19023000	0	0
Acyl-coenzyme A thioesterase THEM4	Them4	0	0	0	0	0	0	1	0	1	0	0	1	0	0	0	0	0	0	10	10	10	26.031	230	230	0.0010116	2.5432	0	0	0	0	0	0	5.2	0	4.8	0	0	5.2	0	0	0	0	0	0	60541000	0	0	0
Keratin, type II cytoskeletal 2 oral	Krt76	0	1	1	0	0	0	0	1	1	1	1	0	1	1	0	0	0	0	10.3	1.5	1.5	62.844	594	594	0.0042453	1.8774	3.4	2.7	4.4	3.4	1.5	2.7	0	4.4	3	1.5	4.2	0	6.4	4.9	4.9	1.9	1.9	1.9	9126600000	0	425040000	357620000
Protein FAM91A1	Fam91a1	0	0	1	0	0	0	0	0	0	0	0	0	0	0	0	0	0	0	6.9	6.9	6.9	93.462	837	837	0	11.065	0	0	1.3	0	0	0	0	0	0	0	0	0	0	0	0	0	0	0	158380000	0	0	48728000
Endoplasmic reticulum metallopeptidase 1	Ermp1	2	2	0	0	0	0	0	0	0	0	0	0	0	0	0	0	0	0	3.2	3.2	3.2	100.15	898	898	0.0002784	3.6808	2	2.3	0	0	0	0	0	0	0	0	0	0	0	0	0	0	0	0	91204000	37694000	53510000	0
Vacuolar protein sorting-associated protein 51 homolog	Vps51	3	1	0	0	0	0	0	0	0	0	0	0	0	0	0	0	0	0	5.2	5.2	5.2	86.186	782	782	0	14.277	5.2	2.7	0	0	0	0	0	0	0	0	0	0	0	0	0	0	0	0	143950000	82901000	61051000	0
Protein Niban	Fam129a	2	1	1	2	1	0	0	0	0	0	0	0	0	0	0	0	0	0	11.7	11.7	11.7	102.65	926	926	0	16.504	2.9	2.1	2.1	2.6	1.5	0	0	0	0	0	0	0	0	0	0	0	0	0	423330000	91206000	46526000	64742000
Calpain-13	Capn13	1	1	1	0	0	0	0	0	0	0	0	0	0	0	0	0	0	0	2.7	2.7	2.7	76.048	665	665	0.00055157	3.5748	1.5	1.5	1.2	0	0	0	0	0	0	0	0	0	0	0	0	0	0	0	156810000	24818000	38935000	93053000
Prefoldin subunit 4	Pfdn4	0	0	0	0	0	0	0	1	0	0	0	0	0	0	0	0	0	0	9	9	9	15.238	134	134	0.00051322	2.7175	0	0	0	0	0	0	0	9	0	0	0	0	0	0	0	0	0	0	57571000	0	0	0
	E330034G19Rik	0	0	0	0	0	0	1	0	0	0	0	0	0	0	0	0	0	0	2.6	2.6	2.6	41.516	351	351	1	-2	0	0	0	0	0	0	2.6	0	0	0	0	0	0	0	0	0	0	0	380430000	0	0	0
Tubulin alpha chain-like 3	Tubal3	0	1	1	1	1	1	1	0	0	1	1	1	0	0	0	0	0	0	5.4	3.8	3.8	49.988	446	446	0	29.226	0	5.4	3.8	3.8	3.8	3.8	3.8	0	0	3.8	3.8	3.8	0	0	0	0	0	0	2091700000	0	261120000	454460000
Uncharacterized protein C12orf43 homolog		0	0	0	0	0	0	0	0	0	0	0	0	0	0	0	0	0	0	16.8	16.8	16.8	27.631	256	256	0.0010181	2.625	0	0	0	0	0	0	0	0	0	0	0	0	0	0	0	0	0	0	26855000	0	0	0
Protein phosphatase 1H	Ppm1h	1	1	0	0	0	0	0	0	0	0	0	0	0	0	0	0	0	0	3.5	3.5	3.5	56.379	513	513	0	9.1036	3.5	3.5	0	0	0	0	0	0	0	0	0	0	0	0	0	0	0	0	95803000	28246000	67557000	0
Nuclear cap-binding protein subunit 1	Ncbp1	0	0	0	0	0	0	0	0	2	0	0	0	0	0	0	0	0	0	4.2	4.2	4.2	91.926	790	790	0	4.3754	0	0	0	0	0	0	0	0	2.8	0	0	0	0	0	0	0	0	0	23720000	0	0	0
Leucine-rich repeat flightless-interacting protein 1	Lrrfip1	12	11	3	13	10	5	1	0	0	4	5	1	1	1	0	0	0	0	32.6	32.6	30.9	79.248	729	729	0	323.31	20.3	19.2	6.7	23	18.7	7.7	1.6	0	0	6.3	7.8	1.6	1.8	1.8	0	0	0	0	40709000000	8450100000	16824000000	520240000
CapZ-interacting protein	Rcsd1	0	0	0	0	0	0	0	0	0	0	0	0	0	0	0	0	0	0	4.9	4.9	4.9	44.114	412	412	0.00051813	2.8048	0	0	0	0	0	0	0	0	0	0	0	0	0	0	0	0	0	0	4019300	0	0	0
Sulfotransferase 1 family member D1	Sult1d1	8	10	5	5	4	4	5	11	12	7	10	1	0	0	0	0	0	0	44.4	44.4	44.4	35.083	295	295;304	0	108.06	33.6	40.7	21.4	19.3	18.3	16.6	20.7	37.6	40.7	25.8	37.6	4.7	0	0	0	0	0	0	29498000000	1879000000	2711900000	2121700000
Plastin-1	Pls1	7	6	5	5	2	2	8	9	9	3	3	4	0	0	0	0	0	0	34.3	28.7	28.7	70.407	630	630	0	323.31	12.9	10.5	10.2	10.2	6.5	4.1	18.6	21.9	23.5	8.7	7.3	13	0	0	0	0	0	0	6129600000	599390000	476720000	774490000
AMP deaminase 1	Ampd1	0	0	0	0	0	0	0	0	0	0	0	0	0	0	0	0	0	0	17.4	17.4	17.4	86.104	745	745	0	37.64	0	0	0	0	0	0	0	0	0	0	0	0	0	0	0	0	0	0	379520000	0	0	0
Cytosolic purine 5-nucleotidase	Nt5c2	0	0	1	0	1	0	2	4	5	1	1	0	0	0	0	0	0	0	21.6	21.6	21.6	64.808	560	560	0	52.041	0	0	3	0	3	0	6.2	9.5	13.2	3.2	3	0	0	0	0	0	0	0	1083200000	0	0	45909000
Prolyl 3-hydroxylase 1	Lepre1	0	0	0	0	0	0	0	0	0	0	0	0	0	0	0	0	0	0	2.7	2.7	2.7	83.65	739	739	0.00052562	2.989	0	0	0	0	0	0	0	0	0	0	0	0	0	0	0	0	0	0	83904000	0	0	0
ESF1 homolog	Esf1	0	0	0	0	0	0	0	0	0	0	0	0	0	0	0	0	0	0	2.1	2.1	2.1	98.047	845	845	0.002419	2.1054	0	0	0	0	0	0	0	0	0	0	0	0	0	0	0	0	0	0	39257000	0	0	0
Lactation elevated protein 1	Lace1	0	0	0	0	0	0	0	0	0	1	1	1	0	0	0	0	0	0	4.2	4.2	4.2	54.313	480	480	0.00053519	3.2104	0	0	0	0	0	0	0	0	0	2.5	2.5	1.7	0	0	0	0	0	0	97792000	0	0	0
Monofunctional C1-tetrahydrofolate synthase, mitochondrial	Mthfd1l	5	5	3	7	8	2	0	0	0	0	0	0	0	0	0	0	0	0	30.6	30.6	30.6	105.73	977	977	0	131.32	5.7	5.4	3.5	8.2	8.8	2.3	0	0	0	0	0	0	0	0	0	0	0	0	5895300000	293680000	357720000	422680000
Integrin alpha-1	Itga1	1	0	0	0	1	1	0	1	2	0	0	0	0	0	0	0	0	0	3.5	3.5	3.5	130.81	1179	1179	0.00028066	3.8189	1.1	0	0	0	0.8	0.8	0	0.7	2	0	0	0	0	0	0	0	0	0	108650000	8613000	0	0
COMM domain-containing protein 6	Commd6	0	0	1	0	0	0	0	0	0	0	0	0	0	0	0	0	0	0	16.1	16.1	16.1	9.7951	87	87	0.00052673	3.0315	0	0	16.1	0	0	0	0	0	0	0	0	0	0	0	0	0	0	0	51126000	0	0	26003000
Lysoplasmalogenase	Tmem86b	1	0	2	0	1	0	0	0	0	0	0	0	0	0	0	0	0	0	8	8	8	24.988	226	226	0	21.595	8	0	8	0	8	0	0	0	0	0	0	0	0	0	0	0	0	0	266960000	79859000	0	169740000
S1 RNA-binding domain-containing protein 1	Srbd1	0	0	0	0	0	0	0	1	0	0	0	0	0	0	0	0	0	0	7.9	7.9	7.9	110.28	982	982	0	33.955	0	0	0	0	0	0	0	1.5	0	0	0	0	0	0	0	0	0	0	346970000	0	0	0
Methionine--tRNA ligase, mitochondrial	Mars2	0	0	0	0	0	0	0	2	1	0	0	0	0	0	0	0	0	0	3.8	3.8	3.8	65.804	586	586	0.0005478	3.5005	0	0	0	0	0	0	0	3.8	1.9	0	0	0	0	0	0	0	0	0	194920000	0	0	0
Nesprin-3	Syne3	0	0	0	0	0	0	0	0	0	0	0	1	0	0	0	0	0	0	0.9	0.9	0.9	112.03	975	975	0.0062486	1.7329	0	0	0	0	0	0	0	0	0	0	0	0.9	0	0	0	0	0	0	95888000	0	0	0
Costars family protein ABRACL	Abracl	1	1	1	1	0	0	1	2	2	1	2	1	0	0	0	0	0	0	30.9	30.9	30.9	9.0303	81	81	0	36.185	19.8	19.8	19.8	19.8	0	0	19.8	30.9	30.9	19.8	30.9	19.8	0	0	0	0	0	0	3010600000	71753000	91776000	40831000
Protein odr-4 homolog	Odr4	2	2	0	5	3	2	0	0	0	0	2	1	0	0	0	0	0	0	23.5	23.5	23.5	49.997	447	447	0	11.514	5.4	4.9	0	13	8.3	6.3	0	0	0	0	4.9	6.3	0	0	0	0	0	0	489590000	76540000	56395000	0
Endothelin-converting enzyme 1	Ece1	0	0	0	0	0	0	0	0	0	0	0	0	0	0	0	0	0	0	6	6	6	87.072	769	769	0	7.0772	0	0	0	0	0	0	0	0	0	0	0	0	0	0	0	0	0	0	137540000	0	0	0
Protein SREK1IP1	Srek1ip1	0	0	0	0	0	1	0	2	3	1	2	0	0	0	0	0	0	0	23.5	23.5	23.5	18.151	153	153	0	6.487	0	0	0	0	0	4.6	0	14.4	19	7.8	12.4	0	0	0	0	0	0	0	4877000000	0	0	0
Sister chromatid cohesion protein PDS5 homolog B	Pds5b	3	0	2	0	1	0	0	0	0	0	0	0	0	0	0	0	0	0	9.9	9.3	9.3	164.42	1446	1446	0	17.384	3.2	0.6	2.1	0	0.6	0	0	0	0	0	0	0	0	0	0	0	0	0	789650000	70183000	0	53557000
Protein CDV3	Cdv3	0	0	0	1	1	1	0	0	1	0	0	0	0	0	0	0	0	0	28.8	28.8	28.8	29.729	281	281	0	45.088	0	0	0	4.3	4.3	2.8	0	0	4.3	0	0	0	0	0	0	0	0	0	1095200000	0	0	0
WD repeat-containing protein 18	Wdr18	2	2	0	0	0	0	0	0	0	0	0	0	0	0	0	0	0	0	16.9	16.9	16.9	47.211	431	431	0	17.243	5.3	5.3	0	0	0	0	0	0	0	0	0	0	0	0	0	0	0	0	462070000	133320000	61581000	0
Probable ATP-dependent RNA helicase DDX17	Ddx17	1	1	1	0	0	0	1	0	2	0	1	0	0	0	0	0	0	0	32.2	30.5	27.2	72.399	650	650	0	116.05	5.4	6.8	5.4	3.5	1.7	1.7	1.8	3.5	7.2	3.5	4.8	0	0	0	0	0	1.7	0	4695900000	33081000	286690000	103750000
	Pdp2	0	0	1	0	0	0	0	0	1	0	0	0	0	0	0	0	0	0	7.3	7.3	7.3	59.946	532	532	0	37.773	0	0	2.8	0	0	0	0	0	2.4	0	0	0	0	0	0	0	0	0	63561000	0	0	30941000
Carboxypeptidase A2	Cpa2	0	0	0	0	0	3	0	0	0	0	0	0	4	2	2	4	4	1	21.6	21.6	21.6	47.057	417	417	0	22.816	0	0	0	0	0	12	0	0	0	0	0	0	12.9	5.8	7.4	14.4	11.3	3.4	1704100000	0	0	0
C-type lectin domain family 12 member A	Clec12a	0	0	0	0	0	1	0	0	0	0	0	0	0	0	0	0	0	0	6	6	6	30.757	267	267	0.0053513	1.7817	0	0	0	0	0	6	0	0	0	0	0	0	0	0	0	0	0	0	27181000	0	0	0
Serine/threonine-protein phosphatase 6 regulatory ankyrin repeat subunit A	Ankrd28	9	8	3	5	8	2	0	0	1	3	5	1	0	0	0	0	0	0	14.7	14.7	13.8	112.9	1053	1053	0	115.64	11.3	9.8	5.1	6.7	10.3	4.2	0	0	0.8	4.5	6.1	1.1	0	0	0	0	0	0	2728700000	528400000	635850000	173510000
Leucine-rich repeat-containing protein 47	Lrrc47	0	0	0	1	1	1	1	1	2	0	0	0	0	0	0	0	0	0	13.3	13.3	13.3	63.589	581	581	0	11.665	0	0	0	1.7	1.7	1.7	2.1	2.1	4.5	0	0	0	0	0	0	0	0	0	567940000	0	0	0
Serine/arginine repetitive matrix protein 1	Srrm1	4	3	1	6	4	9	1	0	3	8	3	1	0	0	0	0	0	0	18.8	18.8	18.8	106.86	946	946	0	323.31	7.7	6.4	1.3	10.9	7.6	13.1	1.8	0	6.7	9	6.7	1.2	0	0	0	0	0	0	11755000000	825030000	790900000	91180000
Probable ATP-dependent RNA helicase DDX46	Ddx46	0	0	1	0	1	1	0	0	0	0	0	0	0	0	0	0	0	0	7.1	7.1	7.1	117.45	1032	1032	0	6.867	0	0	0.9	0	0.9	0.9	0	0	0	0	0	0	0	0	0	0	0	0	226240000	0	0	34875000
Thyroid hormone receptor-associated protein 3	Thrap3	7	9	9	12	14	15	2	0	2	8	10	3	0	1	0	0	0	0	30.7	30.7	30.7	108.18	951	951	0	323.31	7.8	9.7	8.7	10.5	12.3	12.3	2.1	0	1.1	6.4	9	3	0	1.5	0	0	0	0	83209000000	1123600000	2102000000	866320000
G patch domain and KOW motifs-containing protein	Gpkow	0	0	0	0	0	0	0	0	0	0	0	0	0	0	0	0	0	0	9.4	9.4	9.4	53.831	488	488	0	4.6928	0	0	0	0	0	0	0	0	0	0	0	0	0	0	0	0	0	0	251100000	0	0	0
N-acetylgalactosamine-6-sulfatase	Galns	0	0	0	0	0	0	1	2	0	0	0	0	0	0	0	0	0	0	6	6	6	57.673	520	520	0	13.494	0	0	0	0	0	0	1.9	3.7	0	0	0	0	0	0	0	0	0	0	327240000	0	0	0
Tyrosine-protein kinase SgK223	Sgk223	3	5	1	3	2	3	0	0	0	2	1	0	0	0	0	0	0	0	6.5	6.5	6.5	147.94	1373	1373	0	39.654	2.3	3.9	0.9	2.5	1.7	2.8	0	0	0	1.7	0.9	0	0	0	0	0	0	0	2935200000	251450000	1032400000	78406000
Aldehyde dehydrogenase family 16 member A1	Aldh16a1	8	7	7	5	5	3	1	4	3	2	3	2	0	0	0	0	0	0	15.7	15.7	15.7	84.755	802	802	0	168.77	13	11.5	11.5	8.2	8	5.4	1.1	6.5	4.1	2.9	4.1	2.9	0	0	0	0	0	0	5961100000	905580000	934300000	1485100000
C-Jun-amino-terminal kinase-interacting protein 4	Spag9	0	0	0	0	0	0	2	0	1	0	0	0	0	0	0	0	0	0	7.7	7.7	7.7	146.22	1321	1321	0	15.887	0	0	0	0	0	0	1.5	0	0.7	0	0	0	0	0	0	0	0	0	443210000	0	0	0
Mimitin, mitochondrial	Ndufaf2	0	0	0	0	0	0	1	1	1	0	0	0	0	0	0	0	0	0	11.3	11.3	11.3	19.628	168	168	0	57.189	0	0	0	0	0	0	6.5	6.5	6.5	0	0	0	0	0	0	0	0	0	189990000	0	0	0
Inactive pancreatic lipase-related protein 1	Pnliprp1	0	0	0	0	0	0	0	0	0	0	0	0	7	7	10	9	8	8	28.3	28.3	26.4	52.695	473	473	0	323.31	0	0	0	0	0	0	0	0	0	0	0	0	22.8	24.7	26.6	23.7	19.7	22	5887500000	0	0	0
Heat shock protein beta-6	Hspb6	3	1	1	3	3	3	0	0	0	0	0	0	0	0	0	0	0	0	29	29	29	17.521	162	162	0	7.89	21	6.2	6.2	21	21	21	0	0	0	0	0	0	0	0	0	0	0	0	1901800000	521890000	133170000	226810000
Uncharacterized protein C1orf50 homolog		0	0	0	0	0	0	1	1	0	0	0	0	0	0	0	0	0	0	28.1	28.1	28.1	21.862	199	199	0	34.779	0	0	0	0	0	0	8	8	0	0	0	0	0	0	0	0	0	0	136050000	0	0	0
5-AMP-activated protein kinase catalytic subunit alpha-1	Prkaa1	0	2	0	1	1	2	0	0	0	0	0	0	0	0	0	0	0	0	12.9	12.9	12.9	63.928	559	559	0	8.0109	0	6.3	0	1.8	1.8	3.6	0	0	0	0	0	0	0	0	0	0	0	0	372140000	0	70651000	0
Alpha-defensin-related sequence 1	Gm14851;Defa-rs1	0	0	0	1	1	1	0	0	0	0	0	0	0	0	0	0	0	0	11.2	11.2	11.2	12.854	116	116;116	0.0005172	2.7894	0	0	0	11.2	11.2	11.2	0	0	0	0	0	0	0	0	0	0	0	0	244450000	0	0	0
Nuclear fragile X mental retardation-interacting protein 2	Nufip2	1	1	0	1	1	1	0	0	0	1	0	0	0	0	0	0	0	0	4.8	4.8	4.8	75.656	692	692	0	21.567	1.6	1.6	0	1.6	1.6	1.6	0	0	0	1.6	0	0	0	0	0	0	0	0	1107000000	123980000	126430000	0
Myosin-binding protein H-like	Mybphl	0	0	0	0	0	0	0	0	0	0	0	0	0	0	0	0	0	0	6.2	6.2	6.2	38.76	355	355	0.0005277	3.0471	0	0	0	0	0	0	0	0	0	0	0	0	0	0	0	0	0	0	19657000	0	0	0
Major urinary protein 20	Mup20	0	0	0	0	0	0	1	1	1	0	0	0	0	0	0	0	0	0	30.9	26	12.7	20.93	181	181	0	8.6648	0	0	0	0	0	0	11.6	11.6	6.6	0	0	7.7	0	0	0	0	0	0	273300000	0	0	0
Rho GTPase-activating protein 1	Arhgap1	5	4	5	8	7	4	3	6	5	5	7	2	0	0	0	0	0	0	31.2	31.2	31.2	50.41	439	439	0	100.33	14.4	10.3	13.7	19.4	16.4	11.2	5	15.9	11.8	10	17.8	4.3	0	0	0	0	0	0	5176500000	482380000	653880000	939860000
	Cyp2c66	3	2	2	1	0	2	0	0	0	0	0	0	0	0	0	0	0	0	24.7	6.9	6.9	56.022	490	490	0	78.299	21.4	21.8	18.6	11	8.4	7.3	0	0	0	0	0	0	0	0	0	0	0	0	1053800000	615960000	215630000	160170000
Transcription initiation factor TFIID subunit 3	Taf3	0	0	0	0	0	2	0	0	0	2	3	0	0	0	0	0	0	0	4.5	4.5	4.5	105.11	932	932	0.00027824	3.6734	0	0	0	0	0	2.9	0	0	0	2.9	4.5	0	0	0	0	0	0	0	332440000	0	0	0
Solute carrier family 25 member 51	Slc25a51	6	4	2	1	2	2	0	0	2	0	2	0	0	0	0	0	0	0	21.1	21.1	21.1	33.689	298	298	0	9.9824	21.1	15.4	6.7	3	6.7	6.7	0	0	6.7	0	6.7	0	0	0	0	0	0	0	1545900000	724050000	411100000	123840000
	Mettl7a2;Mettl7a3	0	0	0	0	0	0	0	2	1	1	2	0	0	0	0	0	0	0	20.9	11.1	11.1	28.046	244	244;244	0	4.983	9.8	9.8	6.1	6.1	0	6.1	0	17.2	13.5	17.2	20.9	0	0	0	0	0	0	0	580880000	0	0	0
Serine protease inhibitor A3G;Serine protease inhibitor A3F;Serine protease inhibitor A3B	Serpina3g;Serpina3f;Serpina3j;Serpina3b;Serpina3i	0	0	0	0	0	0	0	0	0	0	0	0	0	0	0	0	0	0	5.2	2	2	49.021	440	440;445;420;420;408	1	-2	0	0	3.2	0	0	0	3.2	3.2	0	3.2	0	0	0	0	0	0	0	0	0	0	0	0
N-acetyllactosaminide beta-1,3-N-acetylglucosaminyltransferase 3	B3gnt3	1	1	1	1	2	1	0	0	0	0	0	0	0	0	0	0	0	0	5.6	5.6	5.6	42.586	372	372	0.0053501	1.781	3.8	3.8	3.8	3.8	5.6	3.8	0	0	0	0	0	0	0	0	0	0	0	0	347030000	61344000	33612000	52607000
Epimerase family protein SDR39U1	Sdr39u1	2	0	0	0	0	0	0	3	5	0	4	1	0	0	0	0	0	0	19.5	19.5	19.5	31.458	293	293	0	30.565	7.2	0	0	0	0	0	0	11.9	19.5	0	14.7	3.1	0	0	0	0	0	0	710310000	38586000	0	0
Protein cordon-bleu	Cobl	0	1	0	0	0	0	0	0	0	0	0	0	0	0	0	0	0	0	1.8	1.8	1.8	143.86	1337	1337	0.00052604	3.0012	0	1	0	0	0	0	0	0	0	0	0	0	0	0	0	0	0	0	44509000	0	26997000	0
Nuclear speckle splicing regulatory protein 1	Nsrp1	0	0	0	1	0	1	0	0	0	0	0	0	0	0	0	0	0	0	4.4	4.4	4.4	63.798	542	542	0.0026341	2.0059	0	0	0	2	0	2	0	0	0	0	0	0	0	0	0	0	0	0	70441000	0	0	0
HEAT repeat-containing protein 5A	Heatr5a	7	1	0	0	0	0	0	0	0	0	0	0	0	0	0	0	0	0	4	4	4	219.89	2038	2038	0	22.208	4	0.7	0	0	0	0	0	0	0	0	0	0	0	0	0	0	0	0	231840000	200180000	31660000	0
Mediator of DNA damage checkpoint protein 1	Mdc1	0	0	0	0	0	0	0	0	0	0	0	0	0	0	0	0	0	0	1.4	1.4	1.4	184.67	1707	1707	0.0019675	2.2745	0	0	0	0	0	0	0	0	0	0	0	0	0	0	0	0	0	0	21844000	0	0	0
Isoprenoid synthase domain-containing protein	Ispd	0	0	0	0	0	0	0	0	0	0	0	0	0	0	0	0	0	0	2.2	2.2	2.2	49.135	447	447	0.0075619	1.6711	0	0	0	0	0	0	0	0	0	0	0	0	0	0	0	0	0	0	28809000	0	0	0
Molybdenum cofactor biosynthesis protein 1;Cyclic pyranopterin monophosphate synthase;Cyclic pyranopterin monophosphate synthase accessory protein	Mocs1	2	1	0	2	1	0	0	0	0	0	0	0	0	0	0	0	0	0	7.4	7.4	7.4	69.858	636	636	0	6.0775	4.4	1.7	0	4.1	1.7	0	0	0	0	0	0	0	0	0	0	0	0	0	674790000	606920000	14767000	0
Keratinocyte-associated protein 2	Krtcap2	1	1	1	0	0	0	0	0	0	0	0	0	0	0	0	0	0	0	12.5	12.5	12.5	14.674	136	136	0	11.572	12.5	12.5	12.5	0	0	0	0	0	0	0	0	0	0	0	0	0	0	0	93667000	12500000	37012000	44155000
Girdin	Ccdc88a	0	0	0	2	0	0	0	0	0	0	0	0	0	0	0	0	0	0	1.4	1.4	1.4	215.92	1873	1873	0.0019666	2.2682	0	0	0	1.4	0	0	0	0	0	0	0	0	0	0	0	0	0	0	53036000	0	0	0
	Sec14l3	0	0	0	0	0	0	0	0	0	0	1	1	0	0	0	0	0	0	8.7	8.7	8.7	46.084	401	401	0.0002881	4.2236	0	0	0	0	0	0	0	0	0	0	5.7	3	0	0	0	0	0	0	10398000	0	0	0
Cytoplasmic FMR1-interacting protein 2	Cyfip2	1	0	0	0	0	0	0	0	1	0	1	0	0	0	0	0	0	0	9	2.1	2.1	145.66	1253	1253	0.00051989	2.8334	4.7	2.5	3.8	0.9	0.9	0	0	0	1.9	0.9	1.9	0	0	0	0	0	0	0	89985000	17272000	0	0
Zinc finger ZZ-type and EF-hand domain-containing protein 1	Zzef1	5	4	17	6	3	0	0	0	0	0	0	0	0	0	0	0	0	0	8.2	8.2	8.2	328.31	2924	2924	0	113.69	2	1.9	7.3	2.3	1	0	0	0	0	0	0	0	0	0	0	0	0	0	2089700000	323850000	159480000	1238600000
Proteasome activator complex subunit 4	Psme4	0	0	0	0	0	0	0	0	0	0	0	0	0	0	0	0	0	0	3.8	3.8	3.8	211.19	1843	1843	0	11.043	0	0	0	0	0	0	0	0	0	0	0	0	0	0	0	0	0	0	172480000	0	0	0
Tensin-3	Tns3	0	0	0	0	0	0	0	0	0	0	0	0	0	0	0	0	0	0	9.1	8.2	8.2	155.59	1440	1440	0	30.122	0	0.9	0.9	0.9	0.9	0.9	0	0	0	0.9	0	0.9	0	0	0	0	0	0	343300000	0	0	0
Unconventional myosin-Ig	Myo1g	0	1	2	1	2	0	0	0	0	0	0	0	0	0	0	0	0	0	6.3	4.2	4.2	117.23	1024	1024	0	5.7959	2.1	2.2	3	3.5	5.6	2.1	0	0	0	2.1	2.1	1.3	0	0	0	0	0	0	217430000	0	45641000	102530000
Luc7-like protein 3	Luc7l3	0	0	0	0	1	1	0	0	0	0	0	0	0	1	0	0	0	0	18.1	18.1	18.1	51.45	432	432	0	27.041	0	0	0	0	2.3	2.3	0	0	0	0	0	0	0	2.3	0	0	0	0	211860000	0	0	0
CST complex subunit CTC1	Ctc1	0	0	0	0	0	0	0	0	0	0	0	0	0	0	0	0	0	0	1.4	1.4	1.4	134.03	1212	1212	0.0040132	1.8836	0	0	0	0	0	0	0	0	0	0	0	0	0	0	0	0	0	0	18890000	0	0	0
Phosphoribosylformylglycinamidine synthase	Pfas	0	0	0	0	0	0	0	7	1	0	0	0	0	0	0	0	0	0	18.2	18.2	18.2	144.63	1337	1337	0	81.743	0	0	0	0	0	0	0	7.4	0.9	0	0	0	0	0	0	0	0	0	2369300000	0	0	0
Unconventional myosin-XIX	Myo19	0	0	0	0	0	0	0	0	0	1	3	0	0	0	0	0	0	0	3.1	3.1	3.1	108.07	963	963	0	5.0955	0	0	0	0	0	0	0	0	0	1	3.1	0	0	0	0	0	0	0	139390000	0	0	0
Clustered mitochondria protein homolog	Cluh	1	1	11	0	1	0	2	15	10	0	2	2	0	0	0	0	0	0	20.6	20.6	20.6	148.07	1315	1315	0	49.095	0.7	0.8	9.4	0	1.4	0	1.7	12.7	7.8	0	1.6	1.7	0	0	0	0	0	0	2139700000	30369000	16691000	576600000
Pre-rRNA-processing protein TSR1 homolog	Tsr1	0	0	0	0	0	0	0	0	0	0	0	0	0	0	0	0	0	0	4.2	4.2	4.2	92.104	803	803	0	11.715	0	0	0	0	0	0	0	0	0	0	0	0	0	0	0	0	0	0	144340000	0	0	0
RING finger protein 145	Rnf145	1	1	0	0	0	0	0	0	0	0	0	0	0	0	0	0	0	0	1.8	1.8	1.8	74.647	663	663	0.00099157	2.3454	1.8	1.8	0	0	0	0	0	0	0	0	0	0	0	0	0	0	0	0	55077000	25146000	29931000	0
Solute carrier family 25 member 35	Slc25a35	1	2	2	2	3	2	0	0	0	2	1	0	0	0	0	0	0	0	17	17	17	32.63	300	300	0	6.7625	3.7	6.3	6.7	6.7	9.7	8.3	0	0	0	6.3	3	0	0	0	0	0	0	0	540580000	43988000	64485000	123890000
Acetyl-CoA carboxylase 1;Biotin carboxylase	Acaca	11	5	2	1	1	0	0	0	0	0	0	0	0	0	0	0	0	0	23.9	23.9	19.5	265.25	2345	2345	0	170.59	8.4	4.3	3.1	1.9	1.3	0	0	0	0	0	0	0	0	0	0	0	0	0	4052500000	502040000	167630000	165440000
Sodium/glucose cotransporter 5	Slc5a10	0	0	0	0	0	0	0	0	1	1	0	0	0	0	0	0	0	0	1.7	1.7	1.7	64.705	596	596	0.0075601	1.6711	0	0	0	0	0	0	0	0	1.7	1.7	0	0	0	0	0	0	0	0	34408000	0	0	0
Myosin-4	Myh4	0	0	0	0	0	0	0	0	0	0	0	0	0	0	0	0	0	0	52.8	52.4	12.5	222.86	1939	1939	0	323.31	0	0	0	0.5	0.4	0	0	0	0	0	0	0	0	0	0	0	0	0	23239000000	0	0	0
Myosin-1	Myh1	0	0	0	0	0	0	0	0	0	0	0	0	0	0	0	0	0	0	45.7	12.9	5.6	223.34	1942	1942	0	105.79	0	0	0	0	0.4	0	0	0	0	0	0	0	0	0	0	0	0	0	849750000	0	0	0
Cytospin-B	Specc1	0	0	0	0	0	0	0	0	0	0	0	0	0	0	0	0	0	0	7.5	7.5	7.5	118.1	1067	1067	0	10.608	0	0	0	0	0	0	0	0	0	0	0	0	0	0	0	0	0	0	519460000	0	0	0
Unconventional myosin-Id	Myo1d	32	31	31	33	31	14	6	0	0	16	30	5	0	0	0	0	0	0	49.8	49.8	47.6	116.08	1006	1006	0	323.31	36.5	35.5	33.9	37.7	35.6	17.5	7.5	0	0	19.9	35.2	7.2	0	0	0	0	0	0	84803000000	9164500000	15958000000	23000000000
Rab-like protein 6	Rabl6	0	0	0	1	3	3	0	0	0	4	3	0	0	0	0	0	0	0	25.9	25.9	25.9	79.83	725	725	0	153.5	0	0	0	2.2	5.9	6.2	0	0	0	6.8	3.9	0	0	0	0	0	0	0	3105500000	0	0	0
Splicing factor, arginine/serine-rich 19	Scaf1	0	0	0	0	0	0	0	0	0	1	1	0	0	0	0	1	1	0	2.6	2.6	2.6	133.84	1256	1256	0.0010073	2.5024	0	0	0	0	0	0	0	0	0	0.9	0.9	0	0	0	0	0.9	0.7	0	420840000	0	0	0
Hydroxylysine kinase	Hykk	0	0	0	0	0	0	4	14	14	4	6	3	0	0	0	0	0	0	53.2	53.2	53.2	42.356	376	376	0	323.31	0	0	0	0	0	0	15.4	47.6	45.5	10.4	21.3	7.2	0	0	0	0	0	0	6868300000	0	0	0
Acyl-CoA-binding domain-containing protein 5	Acbd5	1	1	0	0	0	0	0	0	1	0	0	0	0	0	0	0	0	0	2	2	2	56.613	508	508	0.0062529	1.7394	2	2	0	0	0	0	0	0	2	0	0	0	0	0	0	0	0	0	181500000	76766000	76291000	0
Coatomer subunit delta	Arcn1	11	7	5	13	7	6	3	6	10	5	3	2	0	0	0	0	0	1	38.6	38.6	38.6	57.229	511	511	0	72.958	28.2	19.4	11.2	32.1	14.1	11.9	6.8	12.9	23.3	8	5.5	4.3	0	0	0	0	0	2.2	8063800000	826070000	749360000	618880000
Myosin-binding protein C, fast-type	Mybpc2	0	0	0	0	0	0	0	0	0	0	0	1	0	0	0	0	0	0	27.5	27.5	26.5	127.35	1136	1136	0	139.75	0	0	0	0	0	0	0	0	0	0	0	1.2	0	0	0	0	0	0	3898800000	0	0	0
Protein jagunal homolog 1	Jagn1	2	2	1	0	1	0	0	0	0	0	0	0	0	0	0	0	0	0	13.1	13.1	13.1	21.102	183	183	0	9.1972	13.1	13.1	6.6	0	6.6	0	0	0	0	0	0	0	0	0	0	0	0	0	383390000	141370000	145020000	46516000
Alpha-1-acid glycoprotein 1	Orm1	0	0	0	0	0	0	0	1	2	0	0	1	0	0	0	0	0	0	10.6	10.6	10.6	23.895	207	207	0.00028385	3.9726	0	0	0	0	0	0	0	7.2	10.6	0	0	7.2	0	0	0	0	0	0	105020000	0	0	0
DNA repair protein XRCC1	Xrcc1	0	0	0	0	0	1	0	0	0	0	0	0	0	0	0	0	0	0	4.1	4.1	4.1	68.97	631	631	0.00028185	3.8744	0	0	0	0	0	2.1	0	0	0	0	0	0	0	0	0	0	0	0	75514000	0	0	0
2-oxoglutarate dehydrogenase, mitochondrial	Ogdh	20	16	15	14	14	13	4	25	26	12	19	2	0	0	0	0	0	0	43	43	36.6	116.45	1023	1023	0	323.31	27.3	27.5	19.4	21.7	21.2	17.3	4.4	33.1	33.3	20.7	31.1	3.1	0	0	0	0	0	0	64422000000	4198800000	5433500000	4231000000
Src substrate cortactin	Cttn	0	0	1	6	6	1	0	0	5	0	0	0	0	0	0	0	0	0	31.1	31.1	31.1	61.249	546	546	0	126.86	0	0	1.6	10.6	10.8	1.5	0	0	10.3	0	0	0	0	0	0	0	0	0	3543900000	0	0	229180000
Adseverin	Scin	9	9	11	10	8	7	3	4	9	9	20	3	0	0	0	0	0	0	44.8	44.8	44.8	80.253	715	715	0	323.31	17.8	17.8	21.1	18.6	14.7	13.1	4.1	5	14	15.1	36.2	4.3	0	0	0	0	0	0	11766000000	435120000	946770000	1714100000
Myosin light polypeptide 6	Myl6	7	7	6	6	6	6	4	5	5	6	7	3	4	4	1	5	3	1	45	45	45	16.93	151	151;207	0	323.31	45	45	40.4	40.4	40.4	40.4	24.5	29.8	40.4	40.4	45	19.9	29.8	29.8	8.6	40.4	22.5	8.6	211230000000	27726000000	46703000000	23462000000
Growth factor receptor-bound protein 2	Grb2	1	1	2	2	0	0	0	0	0	0	0	0	0	0	0	0	0	0	26.7	26.7	26.7	25.238	217	217	0.00029011	4.298	3.7	6.5	12	8.3	0	0	0	0	0	0	0	0	0	0	0	0	0	0	532190000	68394000	58560000	220140000
Flotillin-2	Flot2	0	0	0	0	0	0	0	0	0	0	0	0	0	0	0	0	0	0	11.4	11.4	11.4	47.037	428	428	0	4.8729	0	0	0	0	0	0	0	0	0	0	0	0	0	0	0	0	0	0	203810000	0	0	0
Ganglioside GM2 activator	Gm2a	0	0	0	0	0	0	1	1	0	0	0	0	0	0	0	0	0	0	16.6	16.6	16.6	20.824	193	193	0	35.285	0	0	0	0	0	0	11.4	5.2	0	0	0	0	0	0	0	0	0	0	89725000	0	0	0
Caseinolytic peptidase B protein homolog	Clpb	0	0	0	0	0	0	0	0	1	0	0	0	0	0	0	0	0	0	2.4	2.4	2.4	76.003	677	677	0.0021973	2.1908	0	0	0	0	0	0	0	0	2.4	0	0	0	0	0	0	0	0	0	21661000	0	0	0
Heterogeneous nuclear ribonucleoprotein D0	Hnrnpd	1	1	4	2	2	1	0	3	1	1	1	1	0	0	0	1	0	0	20.8	20.8	18.6	38.354	355	355;565	0	259.13	6.2	3.9	14.9	7.6	7.3	3.9	0	13.2	3.9	3.9	3.9	3.9	0	0	0	3.9	0	0	3136400000	109010000	98649000	1047000000
Receptor-type tyrosine-protein phosphatase-like N	Ptprn	1	1	1	1	1	0	0	0	0	0	0	0	0	0	0	0	0	0	1.2	1.2	1.2	106.08	979	979	0.00076687	2.6656	1.2	1.2	1.2	1.2	1.2	0	0	0	0	0	0	0	0	0	0	0	0	0	163660000	32725000	33459000	44847000
Laminin subunit alpha-2	Lama2	0	0	0	0	0	0	0	0	0	0	0	0	0	7	2	0	2	4	3.3	3.3	3.3	343.81	3118	3118;3083	0	39.424	0	0	0	0	0	0	0	0	0	0	0	0	0	2.3	0.6	0	0.5	1.3	159940000	0	0	0
Serine/threonine-protein phosphatase 5	Ppp5c	0	0	0	0	0	0	0	1	1	0	0	1	0	0	0	0	0	0	8.6	8.6	8.6	56.876	499	499	0	4.4414	0	0	0	0	0	0	0	2.2	2.2	0	0	2.4	0	0	0	0	0	0	432390000	0	0	0
Proteasome subunit beta type-6	Psmb6	0	0	0	0	0	0	0	2	1	1	1	0	0	0	0	0	0	0	33.2	33.2	33.2	25.378	238	238	0	48.063	0	0	0	0	0	0	0	8.8	4.6	4.6	4.6	0	0	0	0	0	0	0	1910200000	0	0	0
Deoxynucleoside triphosphate triphosphohydrolase SAMHD1	Samhd1	6	6	7	7	7	5	0	0	0	2	2	0	0	0	0	0	0	0	30.4	30.4	30.4	75.892	658	658	0	41.849	12	12.6	14.9	15.2	14.1	7.6	0	0	0	3.3	5	0	0	0	0	0	0	0	3189500000	248880000	478440000	983360000
Prolyl 4-hydroxylase subunit alpha-1	P4ha1	0	0	0	0	0	0	0	0	0	0	0	0	0	0	0	0	0	0	23.8	23.8	23.8	60.909	534	534	0	101.84	0	0	0	0	0	0	0	0	0	0	0	0	0	0	0	0	0	0	1834400000	0	0	0
Prolyl 4-hydroxylase subunit alpha-2	P4ha2	0	0	0	0	0	0	0	0	0	0	0	0	0	0	0	0	0	0	24.2	24.2	24.2	61.001	537	537	0	105.27	0	0	0	0	0	0	0	0	0	0	0	0	0	0	0	0	0	0	1083600000	0	0	0
Casein kinase II subunit alpha	Csnk2a1	3	0	1	0	0	0	0	1	3	0	0	0	0	0	0	0	0	0	27.1	27.1	27.1	45.133	391	391	0	27.008	13.3	0	3.3	0	0	0	0	3.6	11.5	0	0	0	0	0	0	0	0	0	1385900000	386560000	0	14646000
KH domain-containing, RNA-binding, signal transduction-associated protein 1	Khdrbs1	1	0	3	3	1	0	2	0	2	0	0	0	0	0	0	0	0	0	16.3	16.3	16.3	48.37	443	443;349;346	0	323.31	2.3	0	7.2	6.1	2.3	0	6.8	0	4.3	0	0	0	0	0	0	0	0	0	5286900000	28983000	0	807230000
Glutaryl-CoA dehydrogenase, mitochondrial	Gcdh	9	9	7	7	8	2	1	9	8	6	9	0	0	0	0	0	0	0	37.7	37.7	37.7	48.605	438	438	0	323.31	31.7	32.6	19.9	19.9	25.1	4.6	3.2	30.1	27.9	18	27.9	0	0	0	0	0	0	0	12748000000	2234000000	3084800000	1628400000
Immunity-related GTPase family M protein 1	Irgm1	4	4	2	2	3	2	1	1	3	3	2	1	0	0	0	0	0	0	15.6	15.6	15.6	46.551	409	409	0	12.381	10.5	11.2	4.6	6.4	8.8	5.1	2.7	2.4	7.1	7.3	6.4	2.7	0	0	0	0	0	0	2010500000	366190000	313090000	49907000
Syntaxin-binding protein 3	Stxbp3	0	0	0	0	0	0	1	0	0	0	0	0	0	0	0	0	0	0	1.9	1.9	1.9	67.942	592	592	0.0096803	1.5478	0	0	0	0	0	0	1.9	0	0	0	0	0	0	0	0	0	0	0	23228000	0	0	0
Ras GTPase-activating protein 3	Rasa3	0	0	0	0	0	0	0	0	0	0	0	0	0	0	0	0	0	0	2.3	2.3	2.3	95.986	834	834	0.0019589	2.2316	0	0	0	0	0	0	0	0	0	0	0	0	0	0	0	0	0	0	54367000	0	0	0
Krueppel-like factor 4;Krueppel-like factor 1;Krueppel-like factor 5;Krueppel-like factor 2;Krueppel-like factor 7;Krueppel-like factor 6	Klf4;Klf1;Klf5;Klf2;Klf7;Klf6	0	0	0	0	0	1	0	0	0	0	0	0	0	0	0	0	0	0	1.9	1.9	1.9	51.88	483	483;358;446;354;301;283	0.0024284	2.1351	0	0	0	0	0	1.9	0	0	0	0	0	0	0	0	0	0	0	0	57795000	0	0	0
CCR4-NOT transcription complex subunit 7	Cnot7	3	2	0	0	0	0	0	0	0	0	0	0	0	0	0	0	0	0	19.6	19.6	19.6	32.718	285	285	0	35.248	12.6	8.4	0	0	0	0	0	0	0	0	0	0	0	0	0	0	0	0	321930000	115480000	164920000	0
Sodium-dependent phosphate transport protein 2A	Slc34a1	0	0	0	0	0	0	1	2	3	1	1	1	0	0	0	0	0	0	6.9	6.9	6.9	68.773	637	637	0	24.673	0	0	0	0	0	0	2.2	3.1	5.7	1.9	1.9	2.2	0	0	0	0	0	0	845320000	0	0	0
Protein phosphatase 1 regulatory subunit 1B	Ppp1r1b	0	0	1	1	3	0	0	0	2	0	0	0	0	0	0	0	0	0	44.8	44.8	44.8	21.78	194	194	0	36.19	0	0	8.8	8.8	22.7	0	0	0	13.9	0	0	0	0	0	0	0	0	0	634500000	0	0	71991000
Segment polarity protein dishevelled homolog DVL-2	Dvl2	0	0	0	0	0	0	0	0	0	0	0	0	0	0	0	0	0	0	6.8	6.8	6.8	78.86	736	736	0.00054259	3.3842	0	0	0	0	0	0	0	0	0	0	0	0	0	0	0	0	0	0	72744000	0	0	0
Collagen alpha-1(XII) chain	Col12a1	0	0	0	0	0	0	0	0	0	0	0	0	0	0	0	0	0	0	8.5	8.5	8.5	340.21	3120	3120	0	33.328	0	0	0	0	0	0	0	0	0	0	0	0	0	0	0	0	0	0	875560000	0	0	0
Lymphocyte-specific helicase	Hells	0	0	0	0	0	0	0	0	0	0	0	0	0	0	0	0	0	0	2.8	2.8	2.8	95.125	821	821	0.0009879	2.3082	0	0	0	0	0	0	0	0	0	0	0	0	0	0	0	0	0	0	40324000	0	0	0
Serpin B6	Serpinb6	0	0	0	0	0	0	0	0	0	0	1	0	0	0	0	0	0	0	8.7	8.7	8.7	42.598	378	378	0	5.0957	0	0	0	0	0	0	0	0	0	0	2.1	0	0	0	0	0	0	0	184050000	0	0	0
Receptor-interacting serine/threonine-protein kinase 1	Ripk1	0	0	1	3	2	1	0	0	0	0	0	0	0	0	0	0	0	0	6.6	6.6	6.6	74.854	656	656	0	5.0611	0	0	1.7	4.7	3.2	1.8	0	0	0	0	0	0	0	0	0	0	0	0	276250000	0	0	141450000
Origin recognition complex subunit 2	Orc2	0	0	0	0	0	0	0	0	0	0	0	0	0	0	0	0	0	0	3.3	3.3	3.3	65.893	576	576	0	4.5416	0	0	0	0	0	0	0	0	0	0	0	0	0	0	0	0	0	0	29223000	0	0	0
Stress-induced-phosphoprotein 1	Stip1	0	1	2	0	0	0	6	14	13	3	7	4	0	0	0	0	0	0	45.3	45.3	45.3	62.581	543	543	0	242.5	0	1.5	3.3	0	0	0	13.6	28.5	27.6	6.8	14.7	6.4	0	0	0	0	0	0	9147500000	0	19731000	66966000
Caprin-1	Caprin1	0	0	1	2	3	0	1	2	1	2	1	0	0	0	0	0	0	0	18.7	18.7	18.7	78.168	707	707	0	61.583	0	0	1.7	3.1	5.9	0	1.6	3.1	1.6	3.3	1.6	0	0	0	0	0	0	0	2332400000	0	0	59705000
Phosphotriesterase-related protein	Pter	2	2	1	1	0	1	6	15	14	10	11	4	0	0	0	0	0	0	55.6	55.6	55.6	39.218	349	349	0	323.31	7.4	11.5	3.2	3.2	0	4.3	26.1	55.6	50.7	37.5	41.5	18.9	0	0	0	0	0	0	74702000000	52318000	70877000	55705000
Receptor expression-enhancing protein 5	Reep5	0	1	0	1	1	1	1	2	2	0	1	0	0	1	0	0	0	0	10.8	10.8	10.8	21.05	185	185	0	11.397	0	5.4	0	5.4	5.4	5.4	5.4	10.8	10.8	0	5.4	0	0	5.4	0	0	0	0	2914600000	0	139610000	0
Rho guanine nucleotide exchange factor 2	Arhgef2	0	0	0	0	0	0	0	0	0	0	0	0	0	0	0	0	0	0	16.3	16.3	16.3	111.97	985	985	0	108.6	0	0	0	0	0	0	0	0	0	0	0	0	0	0	0	0	0	0	989100000	0	0	0
Epidermal growth factor receptor substrate 15-like 1	Eps15l1	0	0	0	0	0	0	0	0	0	0	0	0	0	0	0	0	0	0	5.6	5.6	5.6	99.307	907	907	0.00028353	3.9553	0	0	0	0	0	0	0	0	0	0	0	0	0	0	0	0	0	0	99949000	0	0	0
Gamma-glutamyltranspeptidase 1;Gamma-glutamyltranspeptidase 1 heavy chain;Gamma-glutamyltranspeptidase 1 light chain	Ggt1	1	0	0	0	0	0	9	9	8	8	8	8	0	5	6	3	1	1	34.2	34.2	34.2	61.562	568	568	0	323.31	2.5	0	0	0	0	0	25.2	18.3	18.1	19.7	19.7	17.8	0	9.2	12	5.8	1.6	1.8	20057000000	0	0	0
Voltage-dependent anion-selective channel protein 2	Vdac2	4	3	3	4	4	4	0	0	2	2	1	0	5	4	4	2	2	1	25.1	25.1	25.1	31.732	295	295	0	40.683	19.7	11.9	10.5	14.6	14.6	14.6	0	0	6.1	7.5	2.7	0	17.3	14.6	14.6	6.8	7.1	4.1	6135600000	1494900000	927470000	594330000
Voltage-dependent anion-selective channel protein 3	Vdac3	3	1	1	1	1	2	0	0	1	0	1	0	2	1	1	1	1	1	25.1	25.1	25.1	30.752	283	283	0	155.78	18.4	4.6	4.6	4.6	4.6	7.4	0	0	3.9	0	2.8	0	8.5	4.6	4.6	4.6	4.6	4.6	1261000000	240650000	86993000	93932000
Voltage-dependent anion-selective channel protein 1	Vdac1	7	5	5	1	3	2	3	5	9	1	7	2	0	2	2	2	1	1	45.3	45.3	45.3	32.351	296	296	0	214.74	38.5	23	23	4.4	15.9	7.8	17.9	15.5	38.5	3.7	34.5	10.1	0	10.8	10.8	8.1	4.4	4.4	5142800000	730430000	649700000	272260000
Atypical kinase ADCK3, mitochondrial	Adck3	1	0	0	0	0	0	0	0	1	1	4	0	0	0	0	0	0	0	20.8	20.8	20.8	71.742	645	645	0	63.254	1.7	0	0	0	0	0	0	0	3.7	1.7	7.4	0	0	0	0	0	0	0	552680000	25166000	0	0
TBC1 domain family member 1	Tbc1d1	0	0	1	0	0	0	0	0	0	0	0	0	0	0	0	0	0	0	2.4	2.4	2.4	142.02	1255	1255;1307	0.0098743	1.5245	0	0	0.9	0	0	0	0	0	0	0	0	0	0	0	0	0	0	0	88872000	0	0	32771000
Centrosome-associated protein CEP250	Cep250	0	0	0	0	0	0	2	0	0	0	0	0	0	0	0	0	0	0	1	1	1	276.81	2414	2414	0.0066975	1.7193	0	0	0	0	0	0	1	0	0	0	0	0	0	0	0	0	0	0	836040000	0	0	0
Protein PML	Pml	1	2	1	2	2	2	0	0	0	0	0	0	0	0	0	0	0	0	3.6	3.6	3.6	98.241	885	885	0	27.308	1.2	2.6	1.2	2.3	2.3	2.3	0	0	0	0	0	0	0	0	0	0	0	0	383560000	95039000	112910000	83981000
Importin subunit alpha-5;Importin subunit alpha-5, N-terminally processed	Kpna1	0	0	0	1	1	0	0	0	0	0	0	0	0	0	0	0	0	0	6.1	6.1	3.3	60.182	538	538	0	6.5426	2.8	2.8	0	6.1	6.1	0	0	0	0	0	0	0	0	0	0	0	0	0	263040000	26921000	0	0
Bifunctional 3-phosphoadenosine 5-phosphosulfate synthase 1;Sulfate adenylyltransferase;Adenylyl-sulfate kinase	Papss1	1	0	2	2	3	1	1	1	1	0	0	2	0	0	0	0	0	0	18.4	18.4	18.4	70.793	624	624	0	13.263	2.2	0	4.6	3.2	4.8	3.2	3.2	3.2	2.1	0	0	4.5	0	0	0	0	0	0	734100000	15178000	0	84725000
Histone-binding protein RBBP4	Rbbp4	0	0	0	1	0	0	0	0	1	0	0	0	0	0	0	0	0	0	40.9	40.9	28.5	47.655	425	425	0	296.64	9.2	7.1	4.9	8.2	7.1	2.1	0	1.9	6.8	2.1	1.9	0	0	0	0	0	0	0	4267100000	382100000	215500000	155390000
Histone-binding protein RBBP7	Rbbp7	1	0	1	0	0	0	0	0	0	0	0	0	0	0	0	0	0	0	38.6	26.1	26.1	47.789	425	425	0	309.47	11.5	7.1	7.8	4.9	7.1	2.1	0	1.9	3.5	2.1	1.9	0	0	0	0	0	0	0	845410000	33738000	0	48037000
25-hydroxycholesterol 7-alpha-hydroxylase	Cyp7b1	0	0	0	0	0	0	1	2	3	0	0	0	0	0	0	0	0	0	6.3	6.3	6.3	58.47	507	507	0	7.6891	0	0	0	0	0	0	1.8	4.3	4.5	0	0	0	0	0	0	0	0	0	159180000	0	0	0
Deleted in malignant brain tumors 1 protein	Dmbt1	0	0	0	0	0	0	0	0	0	0	0	0	0	1	1	1	2	2	0.9	0.9	0.9	226.81	2085	2085	0.00027732	3.6325	0	0	0	0	0	0	0	0	0	0	0	0	0	0.5	0.5	0.5	0.9	0.9	94265000	0	0	0
Asparagine synthetase [glutamine-hydrolyzing]	Asns	1	2	0	1	3	3	0	0	0	0	0	0	0	3	1	2	3	1	26	26	26	64.282	561	561	0	64.337	1.8	3.6	0	1.8	8	7	0	0	0	0	0	0	0	8.2	2	4.5	4.8	2	3955700000	32649000	125160000	0
Lamina-associated polypeptide 2, isoforms alpha/zeta	Tmpo	0	0	0	0	0	0	0	0	1	0	1	0	0	0	0	0	0	0	17.6	17.6	17.6	75.167	693	693	0	45.049	0	0	0	0	0	0	0	0	1.7	0	1.7	0	0	0	0	0	0	0	679520000	0	0	0
Histidine--tRNA ligase, cytoplasmic	Hars	1	0	0	0	0	0	2	3	4	0	1	2	0	0	0	0	0	0	20.4	20.4	20.4	57.432	509	509;505	0	62.026	1.8	0	0	0	0	0	5.3	5.9	12	0	1.8	5.3	0	0	0	0	0	0	869850000	21478000	0	0
Serine/threonine-protein kinase PAK 3	Pak3	0	0	0	0	0	0	0	0	0	0	0	0	0	0	0	0	0	0	10.6	3.9	0	62.397	559	559	0.001003	2.4576	1.6	1.6	4.1	2	0	0	0	0	0	0	0	0	0	0	0	0	0	0	164000000	0	0	59302000
Etoposide-induced protein 2.4	Ei24	2	1	0	0	0	0	0	0	0	0	0	0	0	0	0	0	0	0	8.8	8.8	8.8	38.932	340	340	0	4.6289	8.8	2.9	0	0	0	0	0	0	0	0	0	0	0	0	0	0	0	0	144430000	97154000	47280000	0
Protein phosphatase 1G	Ppm1g	0	0	0	0	0	0	0	0	0	0	0	0	0	0	0	0	0	0	12.2	12.2	12.2	58.727	542	542	0	18.76	0	0	0	0	0	0	0	0	0	0	0	0	0	0	0	0	0	0	215230000	0	0	0
Hsp90 co-chaperone Cdc37;Hsp90 co-chaperone Cdc37, N-terminally processed	Cdc37	1	1	1	1	0	0	3	2	0	0	1	1	0	0	0	0	0	0	22.4	22.4	22.4	44.593	379	379	0	159.63	2.9	2.9	5.5	2.9	0	0	12.9	5.8	0	0	2.9	2.9	0	0	0	0	0	0	1116400000	39752000	41237000	66165000
ATP-binding cassette sub-family B member 7, mitochondrial	Abcb7	1	4	2	2	5	0	0	0	0	1	0	0	0	0	0	0	0	0	16.6	16.6	16.6	82.58	752	752	0	65.465	3.9	6.2	2.7	2.9	8.1	0	0	0	0	1.6	0	0	0	0	0	0	0	0	537090000	22471000	169990000	61898000
Guanylate-binding protein 4	Gbp4	0	0	0	0	0	0	0	0	0	0	0	0	0	0	0	0	0	0	4.2	4.2	4.2	70.801	620	620	0	13.56	0	0	0	0	0	0	0	0	0	0	0	0	0	0	0	0	0	0	18898000	0	0	0
45 kDa calcium-binding protein	Sdf4	3	2	3	3	3	1	0	0	0	0	0	0	0	0	0	0	0	0	19.9	19.9	19.9	42.064	361	361	0	14.01	10	7.2	9.7	9.4	12.5	4.4	0	0	0	0	0	0	0	0	0	0	0	0	1259700000	279570000	302040000	263330000
BPI fold-containing family B member 1	Bpifb1	0	0	0	0	0	0	0	0	0	0	0	0	0	0	0	0	0	0	6.8	6.8	6.8	52.455	474	474	0	4.4679	0	0	0	0	0	0	0	0	0	0	0	0	0	0	0	0	0	0	12290000	0	0	0
Glutathione S-transferase theta-2	Gstt2	1	2	2	1	1	0	1	6	6	3	5	3	0	0	0	0	0	0	46.7	46.7	46.7	27.634	244	244	0	84.321	5.7	10.2	10.2	5.7	5.7	0	5.7	33.2	33.2	14.3	28.3	18	0	0	0	0	0	0	8749000000	21361000	42881000	67636000
Serine/threonine-protein kinase PRP4 homolog	Prpf4b	0	0	0	0	0	0	0	3	5	1	1	0	0	0	0	0	0	0	7.9	7.9	7.9	116.97	1007	1007	0	81.306	0	0	0	0	0	0	0	2.5	4.3	1.4	0.7	0	0	0	0	0	0	0	2961800000	0	0	0
Breast cancer anti-estrogen resistance protein 1	Bcar1	1	0	0	0	0	0	0	0	0	0	0	0	0	0	0	0	0	0	2.4	2.4	2.4	94.284	874	874	0	4.3936	1.4	0	0	0	0	0	0	0	0	0	0	0	0	0	0	0	0	0	155590000	26664000	0	0
Spindlin-1	Spin1	3	5	8	5	5	3	0	0	0	4	3	0	0	0	0	0	0	0	40.8	40.8	40.8	29.642	262	262;257	0	87.011	15.6	24	40.8	25.2	24.4	15.3	0	0	0	19.5	15.3	0	0	0	0	0	0	0	5720100000	318220000	307510000	1387900000
Ceruloplasmin	Cp	0	0	0	0	0	0	2	1	4	0	1	0	0	0	0	0	0	0	13.6	10.7	10.7	121.15	1061	1061	0	57.912	2	1	1	2	2	2	3.4	4	7.4	2	3.4	1	0.9	2	0.9	0	0	0	465110000	0	0	0
Serine/threonine-protein phosphatase 2A 56 kDa regulatory subunit epsilon isoform	Ppp2r5e	0	0	0	0	0	0	0	0	0	0	0	0	0	0	0	0	0	0	5.8	5.8	5.8	54.713	467	467	0	11.505	0	0	0	0	0	0	0	0	0	0	0	0	0	0	0	0	0	0	52743000	0	0	0
Transcriptional repressor CTCF	Ctcf	1	0	0	0	0	1	0	0	0	0	0	0	0	0	0	2	0	0	4.8	4.8	4.8	83.745	736	736;636	0	6.3026	1.1	0	0	0	0	1.1	0	0	0	0	0	0	0	0	0	2.4	0	0	522700000	48397000	0	0
Microtubule-associated protein RP/EB family member 1	Mapre1	0	0	1	0	0	0	0	1	1	1	2	0	0	0	0	0	0	0	17.9	17.9	14.2	30.016	268	268	0	29.844	0	0	3.7	0	0	0	0	10.8	7.5	3	6.7	0	0	0	0	0	0	0	958750000	0	0	31546000
Peroxiredoxin-2	Prdx2	5	5	4	3	4	1	6	5	7	7	4	6	1	1	0	1	0	0	43.9	43.9	43.9	21.778	198	198	0	214.04	31.8	31.8	21.7	19.7	26.8	5.6	30.8	31.8	39.9	36.4	27.8	31.8	5.6	5.6	0	5.6	0	0	30083000000	919720000	1105100000	1057500000
Poly(A) polymerase alpha;Poly(A) polymerase beta	Papola;Papolb	0	0	1	0	0	0	0	0	0	0	0	0	0	0	0	0	0	0	4.6	4.6	4.6	82.308	739	739;641	0.00076726	2.6789	0	0	2.2	0	0	0	0	0	0	0	0	0	0	0	0	0	0	0	42821000	0	0	25792000
Tumor susceptibility gene 101 protein	Tsg101	2	1	0	1	0	0	0	0	0	0	0	0	0	0	0	0	0	0	11.3	11.3	11.3	44.123	391	391	0	5.7504	5.6	2.6	0	3.1	0	0	0	0	0	0	0	0	0	0	0	0	0	0	123210000	16948000	18155000	0
Methylosome subunit pICln	Clns1a	5	5	0	0	0	0	0	0	0	2	0	0	0	0	0	0	0	0	41.9	41.9	41.9	26.021	236	236	0	148.07	31.4	36.9	0	0	0	0	0	0	0	12.7	0	0	0	0	0	0	0	0	2184500000	825010000	1139900000	0
Host cell factor 1;HCF N-terminal chain 1;HCF N-terminal chain 2;HCF N-terminal chain 3;HCF N-terminal chain 4;HCF N-terminal chain 5;HCF N-terminal chain 6;HCF C-terminal chain 1;HCF C-terminal chain 2;HCF C-terminal chain 3;HCF C-terminal chain 4;HCF C-terminal chain 5;HCF C-terminal chain 6	Hcfc1	0	0	1	0	0	0	0	0	0	0	0	0	0	0	0	0	0	0	3.4	3.4	3.4	210.43	2045	2045	0	9.4755	0	0	0.5	0	0	0	0	0	0	0	0	0	0	0	0	0	0	0	506440000	0	0	31960000
Platelet-activating factor acetylhydrolase IB subunit gamma	Pafah1b3	0	0	0	0	0	0	0	1	1	0	0	0	0	0	0	0	0	0	20.3	20.3	20.3	25.853	232	232	0	4.3642	0	0	0	0	0	0	0	3.9	3.9	0	0	0	0	0	0	0	0	0	148080000	0	0	0
Platelet-activating factor acetylhydrolase IB subunit beta	Pafah1b2	0	0	0	0	0	0	1	2	1	1	0	1	0	0	0	0	0	0	15.7	15.7	15.7	25.581	229	229	0	21.711	0	0	0	0	0	0	3.5	12.2	3.9	3.5	0	3.5	0	0	0	0	0	0	610870000	0	0	0
Prosaposin	Psap	0	0	0	0	0	0	0	3	1	0	0	0	0	0	0	1	0	1	7.5	7.5	7.5	61.422	557	557	0	5.77	0	0	0	0	0	0	0	5.7	2	0	0	0	0	0	0	2	0	1.8	634610000	0	0	0
Rho guanine nucleotide exchange factor 1	Arhgef1	0	0	0	0	0	0	0	0	0	0	0	0	0	0	0	0	0	0	4.9	4.9	4.9	102.8	920	920	0	20.113	0	0	0	0	0	0	0	0	0	0	0	0	0	0	0	0	0	0	117240000	0	0	0
Eukaryotic translation initiation factor 2D	Eif2d	0	0	0	2	0	0	0	0	0	0	0	0	0	0	0	0	0	0	3.9	3.9	3.9	62.829	570	570	0.003787	1.9099	0	0	0	3.9	0	0	0	0	0	0	0	0	0	0	0	0	0	0	96183000	0	0	0
Double-strand break repair protein MRE11A	Mre11a	0	0	0	0	0	0	0	0	0	0	0	0	0	0	0	0	0	0	4.7	4.7	4.7	80.222	706	706	0.00051335	2.7211	0	0	0	0	0	0	0	0	0	0	0	0	0	0	0	0	0	0	42535000	0	0	0
Plastin-2	Lcp1	1	5	4	6	6	1	3	10	5	2	4	2	0	1	0	6	2	4	38.1	33.2	33.2	70.148	627	627	0	146.88	3.5	13.7	11.3	20.1	15.9	2.2	11.2	25.8	16.3	7.5	7.8	7.2	0	2.2	0	10	4	7.8	1658500000	29219000	142810000	103800000
Protein farnesyltransferase/geranylgeranyltransferase type-1 subunit alpha	Fnta	0	0	0	0	0	0	0	0	0	0	0	0	0	0	0	0	0	0	17.2	17.2	17.2	44.013	377	377	0	149.38	0	0	0	0	0	0	0	0	0	0	0	0	0	0	0	0	0	0	319900000	0	0	0
Immunoglobulin-binding protein 1	Igbp1	2	3	1	1	0	0	1	0	0	0	2	0	0	0	0	0	0	0	15.6	15.6	15.6	38.97	340	340;343	0	36.41	7.4	10	3.8	3.8	0	0	3.8	0	0	0	7.4	0	0	0	0	0	0	0	371900000	90761000	70492000	0
Sterol O-acyltransferase 1	Soat1	5	1	1	0	2	4	0	0	0	0	0	0	0	0	0	0	0	0	10	10	10	63.798	540	540	0	13.55	8.7	2	2	0	3.9	8	0	0	0	0	0	0	0	0	0	0	0	0	664460000	218090000	42958000	23840000
Laminin subunit beta-2	Lamb2	0	0	0	0	0	0	0	0	0	0	0	0	0	0	0	0	0	0	0.6	0.6	0.6	196.58	1799	1799	0.0026398	2.0242	0	0	0	0	0	0	0	0	0	0	0	0	0	0	0	0	0	0	6922600	0	0	0
Catenin alpha-2	Ctnna2	1	1	1	1	1	0	0	0	0	0	0	0	0	0	0	0	0	0	6	1.9	1.9	105.28	953	953	0	48.553	2.8	4.2	2.8	6	4.6	0	0	0	0.9	0	0	0	0	0	0	0	0	0	301540000	26685000	20504000	78505000
Heat shock 70 kDa protein 4	Hspa4	10	8	7	3	1	0	5	8	11	7	7	5	0	0	0	0	0	0	38.5	38.5	35.7	94.132	841	841	0	323.31	15.5	12.7	9.6	3.7	1.3	0	7.3	11.8	16.5	9.8	10.7	7.1	0	0	0	0	0	0	9793800000	453910000	603260000	524470000
B-cell receptor-associated protein 29	Bcap29	2	1	0	0	0	0	0	0	0	0	0	0	0	0	0	0	0	0	7.1	7.1	7.1	27.964	240	240	0.0010165	2.6095	7.1	3.8	0	0	0	0	0	0	0	0	0	0	0	0	0	0	0	0	3468600	3468600	0	0
B-cell receptor-associated protein 31	Bcap31	6	2	1	0	2	0	0	1	2	0	0	0	0	0	0	0	0	0	19.2	19.2	19.2	27.956	245	245	0	14.752	15.1	10.6	4.1	0	8.2	0	0	4.1	4.5	0	0	0	0	0	0	0	0	0	1816700000	967300000	190210000	177620000
Neprilysin	Mme	0	0	2	0	0	0	3	1	5	4	2	2	0	0	0	0	0	0	12	12	12	85.701	750	750	0	19.989	0	0	2.7	0	0	0	3.6	1.5	6.9	5.9	2.7	3.2	0	0	0	0	0	0	644140000	0	0	71101000
Procollagen C-endopeptidase enhancer 1	Pcolce	0	0	0	0	0	0	0	0	0	0	0	0	0	0	0	0	0	0	15.4	15.4	15.4	50.167	468	468	0	8.9142	0	0	0	0	0	0	0	0	0	0	0	0	0	0	0	0	0	0	188450000	0	0	0
Hydroxyacyl-coenzyme A dehydrogenase, mitochondrial	Hadh	12	9	9	6	10	7	5	16	14	9	11	3	0	0	0	1	0	1	62.4	62.4	62.4	34.463	314	314	0	323.31	54.1	49.4	50.3	37.3	40.4	24.2	17.5	62.4	62.4	31.8	50.6	10.2	0	0	0	2.5	0	2.5	52789000000	5177800000	3684700000	2286100000
Zinc finger protein 638	Znf638	0	0	0	0	0	0	0	0	0	1	1	0	0	0	0	0	0	0	1	1	1	218.13	1960	1960	0.00099478	2.3783	0	0	0	0	0	0	0	0	0	0.5	0.5	0	0	0	0	0	0	0	111370000	0	0	0
SWI/SNF-related matrix-associated actin-dependent regulator of chromatin subfamily D member 1	Smarcd1	0	0	1	0	0	0	0	0	0	0	0	0	0	0	0	0	0	0	6.8	6.8	2.5	58.244	515	515	0	7.0444	0	0	6.8	0	0	0	0	0	0	0	0	0	0	0	0	0	0	0	36596000	0	0	36596000
5-nucleotidase	Nt5e	0	0	0	0	0	0	0	0	3	0	0	0	0	0	0	0	0	0	5.6	5.6	5.6	63.864	576	576	0.0010199	2.6422	0	0	0	0	0	0	0	0	5.6	0	0	0	0	0	0	0	0	0	182930000	0	0	0
Extracellular matrix protein 1	Ecm1	0	0	0	0	0	0	0	0	0	0	0	0	0	0	0	0	0	0	1.6	1.6	1.6	62.832	559	559	0.0081911	1.6168	0	0	0	0	0	0	0	0	0	0	0	0	0	0	0	0	0	0	35780000	0	0	0
E3 ubiquitin/ISG15 ligase TRIM25	Trim25	1	1	1	0	0	0	0	0	0	0	1	0	0	0	0	0	0	0	19.9	19.9	19.9	71.726	634	634	0	31.268	1.7	1.7	1.6	0	0	0	0	0	0	0	1.7	0	0	0	0	0	0	0	907240000	20743000	34701000	15092000
Golgi apparatus protein 1	Glg1	1	1	1	1	1	0	0	0	1	0	0	0	0	0	0	0	0	0	3.7	3.7	3.7	133.73	1175	1175	0	11.09	1.1	1.1	1.1	0.8	0.9	0	0	0	1.1	0	0	0	0	0	0	0	0	0	487930000	25533000	53484000	97095000
RNA-binding protein EWS	Ewsr1	0	0	0	1	2	0	0	1	2	0	1	0	0	0	0	0	0	0	9	9	9	68.461	655	655	0	23.729	0	0	0	2.1	3.5	0	0	2.1	3.5	0	2.1	0	0	0	0	0	0	0	678960000	0	0	0
Fascin	Fscn1	0	0	0	0	0	0	0	4	2	0	0	0	0	0	0	0	0	0	31.2	31.2	31.2	54.507	493	493	0	139.3	0	0	0	0	0	0	0	8.1	4.3	0	0	0	0	0	0	0	0	0	9030100000	0	0	0
Fibrillin-1	Fbn1	0	0	0	0	2	0	0	0	0	0	0	0	0	0	0	1	0	1	1.4	1.4	1.4	312.3	2873	2873	0	5.757	0	0	0	0	0.6	0	0	0	0	0	0	0	0	0	0	0.2	0	0.2	424320000	0	0	0
IgG receptor FcRn large subunit p51	Fcgrt	2	1	2	2	2	1	0	0	0	0	1	0	0	0	0	0	0	0	3	3	3	40.092	365	365	0	33.63	3	2.5	3	3	3	3	0	0	0	0	2.5	0	0	0	0	0	0	0	1643100000	480730000	390260000	329420000
Peptidyl-prolyl cis-trans isomerase FKBP10	Fkbp10	0	1	0	0	0	0	0	0	0	0	0	0	0	0	0	0	0	0	12.4	12.4	12.4	64.697	581	581	0	9.2845	0	1.9	0	0	0	0	0	0	0	0	0	0	0	0	0	0	0	0	1082100000	0	18961000	0
Insulin-like growth factor-binding protein 7	Igfbp7	0	0	0	0	0	0	0	0	2	0	0	0	0	0	0	0	0	0	10.7	10.7	10.7	28.969	281	281	0.00027894	3.6988	0	0	0	0	0	0	0	0	10.7	0	0	0	0	0	0	0	0	0	61675000	0	0	0
Fragile X mental retardation syndrome-related protein 1	Fxr1	0	0	0	0	0	0	0	0	0	0	0	0	0	0	0	0	0	0	26.3	26.3	25.1	76.221	677	677	0	173.13	0	0	0	0	0	0	0	0	0	0	0	0	0	0	0	0	0	0	3099700000	0	0	0
Kinectin	Ktn1	0	0	0	0	0	0	0	0	0	0	0	0	0	0	0	0	0	0	23.4	23.4	23.4	152.59	1327	1327	0	240.28	0	0	0	0	0	0	0	0	0	0	0	0	0	0	0	0	0	0	2497700000	0	0	0
Rab GDP dissociation inhibitor beta	Gdi2	2	3	3	1	1	1	5	13	17	7	8	6	0	0	0	0	0	2	53.3	53.3	46.7	50.537	445	445	0	323.31	3.4	8.5	13.7	2.5	2.5	2.5	15.7	34.2	50.6	16.2	28.8	16.9	0	0	0	0	3.8	6.3	14923000000	32841000	122260000	73790000
Rho GDP-dissociation inhibitor 2	Arhgdib	0	0	3	1	0	0	0	0	0	0	0	0	0	0	0	0	0	0	34	34	34	22.851	200	200	0	62.931	0	0	30.5	10.5	0	0	0	0	0	0	0	0	0	0	0	0	0	0	414980000	0	0	281240000
	Ifi47	5	5	1	2	4	1	0	0	0	0	0	0	0	0	0	0	0	0	27.1	27.1	27.1	46.784	420	420	0	41.306	14.5	14	2.9	5.2	10.7	2.6	0	0	0	0	0	0	0	0	0	0	0	0	1330400000	373960000	480200000	42175000
Haptoglobin;Haptoglobin alpha chain;Haptoglobin beta chain	Hp	0	0	0	0	0	0	3	1	2	0	0	0	1	1	1	0	0	0	18.7	18.7	18.7	38.752	347	347	0	22.861	0	0	0	0	0	0	13.5	3.7	9.5	0	0	0	2.3	2.3	2.3	0	0	0	288060000	0	0	0
ATP-dependent RNA helicase DDX19A	Ddx19a;Ddx19b	4	1	0	5	4	1	0	0	0	1	1	0	0	0	0	0	0	0	20.1	20.1	20.1	53.932	478	478;494;484	0	56.487	10.3	2.5	0	10.5	9.8	1.9	0	0	0	1.9	2.3	0	0	0	0	0	0	0	947720000	149860000	73410000	0
Probable ATP-dependent RNA helicase DDX5	Ddx5	4	4	5	3	2	1	1	3	8	1	2	0	0	0	0	0	0	0	29.6	24.4	24.4	69.289	614	614	0	45.541	9.8	11.2	13	7.8	4.6	3.1	1.5	8.5	15.6	5.2	6.7	0	0	0	0	0	1.8	0	8654100000	184250000	195770000	531650000
Chromobox protein homolog 5	Cbx5	0	0	0	0	0	1	0	0	0	2	0	0	1	1	0	1	0	0	35.6	35.6	35.6	22.186	191	191	0	172.07	0	0	0	0	0	6.8	0	0	0	11	0	0	6.8	6.8	0	6.8	0	0	3456200000	0	0	0
Transcriptional regulator ATRX	Atrx	0	0	0	1	1	2	1	0	0	3	2	1	1	1	0	0	0	0	2.3	2.3	2.3	278.58	2476	2476	0	10.094	0	0	0	0.4	0.4	0.8	0.4	0	0	1.3	0.8	0.5	0.4	0.4	0	0	0	0	2878800000	0	0	0
Heat shock 70 kDa protein 1A;Heat shock 70 kDa protein 1B	Hspa1a;Hspa1b	1	1	0	3	1	0	1	0	6	1	4	1	0	0	0	0	0	0	41.7	33.1	21.7	70.078	641	641;642	0	167.91	13.3	11.7	6.1	9.5	10.6	1.7	10.3	17.5	26.8	10.1	15.4	5.8	1.7	1.7	1.7	1.7	1.7	1.7	4803500000	159950000	501150000	284830000
Heat shock protein 105 kDa	Hsph1	4	4	5	4	5	2	3	4	7	3	7	0	0	0	0	0	0	0	29.4	28.4	28.4	96.406	858	858	0	136.36	7.3	7.1	6.8	6.1	7.2	2.4	2.4	6.1	10.4	4.3	11.3	0	0	0	0	0	0	0	5544600000	171020000	168660000	336320000
DnaJ homolog subfamily C member 1	Dnajc1	1	0	0	0	0	0	0	0	0	1	0	0	0	0	0	0	0	0	7.6	7.6	7.6	63.869	552	552	0	10.91	2	0	0	0	0	0	0	0	0	2	0	0	0	0	0	0	0	0	203390000	8473500	0	0
28S ribosomal protein S31, mitochondrial	Mrps31	0	0	0	0	0	0	0	5	5	0	0	0	0	0	0	0	0	0	27.6	27.6	27.6	43.88	384	384	0	34.79	0	0	0	0	0	0	0	18	22.1	0	0	0	0	0	0	0	0	0	558330000	0	0	0
Leukocyte surface antigen CD47	Cd47	0	0	0	0	0	0	1	0	0	0	0	0	0	0	0	0	0	0	4.3	4.3	4.3	33.097	303	303	0	4.8733	0	0	0	0	0	0	4.3	0	0	0	0	0	0	0	0	0	0	0	0	0	0	0
Integrin alpha-6;Integrin alpha-6 heavy chain;Integrin alpha-6 light chain	Itga6	0	0	0	0	0	0	0	0	1	0	0	0	0	0	0	0	0	0	5	5	5	122.16	1091	1091	0	8.1926	0	0	0	0	0	0	0	0	0.7	0	0	0	0	0	0	0	0	0	84770000	0	0	0
Translation initiation factor eIF-2B subunit delta	Eif2b4	1	1	1	0	0	0	0	0	0	0	0	0	0	0	0	0	0	0	5.2	5.2	5.2	57.624	524	524	0	6.7035	2.1	2.1	2.1	0	0	0	0	0	0	0	0	0	0	0	0	0	0	0	198880000	35487000	22395000	27929000
D-3-phosphoglycerate dehydrogenase	Phgdh	4	3	2	3	3	4	0	0	0	0	0	0	0	0	0	0	0	0	16.9	16.9	16.9	56.585	533	533	0	26.85	8.8	6.8	4.9	7.3	7.5	9.6	0	0	0	0	0	0	0	0	0	0	0	0	6874700000	329640000	169410000	156920000
Kinesin-1 heavy chain	Kif5b	5	5	16	8	8	0	3	2	5	8	5	2	0	0	0	0	0	0	34.5	34.5	34.5	109.55	963	963;1027;956	0	165	7	6.6	19.4	10.6	9.7	0	4.5	2.5	6	10.4	6.1	2.4	0	0	0	0	0	0	5901100000	244140000	259800000	1381500000
Keratin, type I cytoskeletal 14	Krt14	0	0	0	0	0	0	0	0	0	0	0	0	0	0	0	0	0	0	40.1	10.1	7.6	52.866	484	484	0	45.063	13.6	1.9	7.9	12	6.2	8.3	2.7	8.1	3.7	8.7	8.7	2.7	22.5	12.6	16.7	8.7	6.4	4.5	104170000	0	0	0
LIM and SH3 domain protein 1	Lasp1	6	3	4	9	9	7	0	0	5	0	0	0	0	0	0	0	0	0	41.4	41.4	41.4	29.994	263	263	0	77.138	21.7	8	11.4	35	31.2	28.5	0	0	16.3	0	0	0	0	0	0	0	0	0	12061000000	894950000	356750000	683460000
Programmed cell death protein 4	Pdcd4	0	0	1	0	0	0	0	0	0	0	0	0	0	0	0	0	0	0	4.7	4.7	4.7	51.702	469	469	0.0042323	1.8559	0	0	2.3	0	0	0	0	0	0	0	0	0	0	0	0	0	0	0	52708000	0	0	23100000
Alpha-2-macroglobulin;Alpha-2-macroglobulin 165 kDa subunit;Alpha-2-macroglobulin 35 kDa subunit	A2m	0	0	0	0	1	0	6	17	10	7	12	2	0	0	0	0	0	0	21.1	21.1	21.1	165.85	1495	1495	0	313.21	0	0	0	0	0.8	0	6	15.3	7.8	4.2	10.4	1.5	0	0	0	0	0	0	5345300000	0	0	0
Meprin A subunit beta	Mep1b	5	4	0	2	2	1	8	9	10	6	11	7	0	0	0	0	0	0	26.3	26.3	26.3	79.5	704	704	0	323.31	9.8	7.4	0	3.6	3.6	1.6	17.8	16.8	21.4	13.5	20.9	15.3	0	0	0	0	0	0	9681800000	176030000	310350000	0
Bone marrow proteoglycan;Eosinophil granule major basic protein	Prg2	1	1	1	1	1	1	0	0	0	0	0	0	1	0	0	0	0	0	5.4	5.4	5.4	24.255	223	223	0	25.276	5.4	5.4	5.4	5.4	5.4	5.4	0	0	0	0	0	0	5.4	0	0	0	0	0	1797500000	373810000	370230000	450750000
Myosin-10	Myh10	0	5	0	2	1	0	2	0	0	34	65	0	0	0	0	0	0	0	46.3	37.5	37.5	228.99	1976	1976	0	323.31	6	10.1	4.9	6.2	5.5	4.4	2.7	2.1	3.1	25.2	40.9	1.5	1.8	2.1	0	1.6	0.5	0.5	17843000000	0	186150000	0
DNA replication licensing factor MCM7	Mcm7	4	2	6	5	5	0	0	0	0	0	0	0	1	0	0	0	0	0	36.2	36.2	36.2	81.21	719	719	0	82.839	7.5	3.9	10.8	8.2	9	0	0	0	0	0	0	0	1.4	0	0	0	0	0	2900700000	110570000	70789000	249660000
Nucleophosmin	Npm1	2	2	1	0	0	1	1	4	5	0	2	0	1	1	0	1	1	0	39.4	39.4	39.4	32.56	292	292	0	323.31	7.2	7.2	4.5	0	0	3.1	2.7	14.4	20.9	0	5.8	0	3.1	3.1	0	3.1	2.7	0	12744000000	100820000	132170000	152150000
NAD(P) transhydrogenase, mitochondrial	Nnt	0	0	0	0	0	0	0	0	0	0	0	0	0	0	0	0	0	0	2.9	2.9	2.9	113.84	1086	1086	0.0035706	1.9505	0	0	0	0	0	0	0	0	0	0	0	0	0	0	0	0	0	0	57441000	0	0	0
Poly(rC)-binding protein 2	Pcbp2	2	1	1	1	2	0	0	1	1	0	1	0	0	0	0	0	0	0	37.6	27.6	27.6	38.221	362	362	0	104.43	14.4	9.1	3.6	11.3	19.9	5.5	0	8.6	10.8	0	3	0	0	0	0	0	0	0	3839100000	280570000	83137000	48872000
Mimecan	Ogn	0	0	0	0	0	0	0	0	0	0	0	0	0	0	0	0	0	0	6	6	6	34.012	298	298	0.00076844	2.702	0	0	0	0	0	0	0	0	0	0	0	0	0	0	0	0	0	0	33253000	0	0	0
Periostin	Postn	1	0	1	2	2	4	0	0	0	0	0	0	0	0	0	0	0	0	17.2	17.2	17.2	93.142	838	838;779	0	89.105	1.9	0	1.9	2.6	2.9	5.6	0	0	0	0	0	0	0	0	0	0	0	0	1273700000	30651000	0	91493000
RNA polymerase-associated protein CTR9 homolog	Ctr9	0	0	0	0	0	0	0	0	0	0	1	0	0	0	0	0	0	0	2.5	2.5	2.5	133.41	1173	1173	0	5.3778	0	0	0	0	0	0	0	0	0	0	0.7	0	0	0	0	0	0	0	304930000	0	0	0
Astrocytic phosphoprotein PEA-15	Pea15	0	0	0	0	0	0	0	0	1	0	0	0	0	0	0	0	0	0	30	30	30	15.054	130	130	0	11.04	0	0	0	0	0	0	0	0	7.7	0	0	0	0	0	0	0	0	0	257670000	0	0	0
1-phosphatidylinositol 4,5-bisphosphate phosphodiesterase gamma-1	Plcg1	0	0	0	0	0	0	0	0	0	0	0	0	0	0	0	0	0	0	3.5	3.5	3.5	149.67	1302	1302	0	5.9177	0	0	0	0	0	0	0	0	0	0	0	0	0	0	0	0	0	0	265390000	0	0	0
Serum paraoxonase/arylesterase 2	Pon2	4	3	2	4	2	1	0	0	0	0	0	0	0	0	0	0	0	0	21.2	21.2	21.2	39.617	354	354	0	14.037	18.6	12.7	9.3	18.6	8.2	4.8	0	0	0	0	0	0	0	0	0	0	0	0	966780000	308970000	224050000	72626000
Serum paraoxonase/lactonase 3	Pon3	1	0	0	0	0	0	0	0	0	0	0	0	0	0	0	0	0	0	7.3	7.3	7.3	39.351	354	354	0.00027709	3.6288	2.8	0	0	0	0	0	0	0	0	0	0	0	0	0	0	0	0	0	155010000	25648000	0	0
Serine/arginine-rich splicing factor 2	Srsf2	0	0	0	1	2	3	0	2	2	1	2	0	0	0	0	0	0	0	30.3	30.3	30.3	25.476	221	221	0	165.7	0	0	0	7.7	14.9	19.9	0	14.9	11.3	3.6	10.9	0	0	0	0	0	0	0	2793900000	0	0	0
ATP-dependent RNA helicase DDX3Y	Ddx3y	1	0	1	1	1	0	1	1	1	1	1	0	0	0	0	0	0	0	28.6	1.5	1.5	73.427	658	658	0.00054377	3.3996	18.1	14.7	14.9	15.7	13.7	6.7	6.5	7.4	9.3	11.6	9	3.3	0	0	0	0	1.7	0	1320400000	33275000	0	360150000
Sarcospan	Sspn	0	0	0	0	1	1	0	0	0	0	0	0	0	0	0	0	0	0	9.3	9.3	9.3	23.858	216	216	0.0084091	1.603	0	0	0	0	5.1	4.2	0	0	0	0	0	0	0	0	0	0	0	0	34604000	0	0	0
Retinal dehydrogenase 2	Aldh1a2	5	3	6	2	6	3	0	0	0	0	0	0	0	0	0	0	0	0	24.9	20.3	20.3	56.625	518	518	0	131.28	12	11.4	16.8	6.8	14.5	10.4	0	1.7	3.3	0	0	0	0	0	0	0	0	0	2176200000	348640000	486040000	957450000
ATP-dependent RNA helicase DDX3X;Putative ATP-dependent RNA helicase Pl10	Ddx3x;D1Pas1	1	2	2	1	1	0	0	0	3	0	1	0	0	0	0	0	0	0	43.5	43.5	16.6	73.101	662	662;660;702	0	323.31	18.3	19	19.2	15.9	13.9	6.6	5	5.9	15.4	10	9.2	3.3	0	0	0	0	1.7	0	17477000000	1264800000	1216000000	1592900000
RalA-binding protein 1	Ralbp1	0	0	0	0	0	0	0	0	0	4	6	0	0	1	0	0	0	0	17	17	17	75.042	648	648	0	38.986	0	0	0	0	0	0	0	0	0	7.1	12.2	0	0	1.4	0	0	0	0	1873900000	0	0	0
Translocon-associated protein subunit delta	Ssr4	4	2	3	3	2	1	1	0	4	1	1	1	0	0	0	0	0	0	53.5	53.5	53.5	18.936	172	172	0	31.236	30.8	16.9	24.4	24.4	16.9	11	16.9	0	25.6	5.8	6.4	16.9	0	0	0	0	0	0	4326500000	433640000	435900000	1138200000
Dihydropyrimidinase-related protein 3	Dpysl3	0	0	5	2	6	0	1	1	1	0	1	0	0	0	0	0	0	0	41.1	36.8	35.6	61.936	570	570	0	112.3	0	0	19.5	11.1	19.6	0	7.5	1.8	1.8	2.8	1.8	2.8	0	0	0	0	0	0	3040000000	0	0	707740000
U1 small nuclear ribonucleoprotein A	Snrpa	0	0	1	0	0	0	0	0	3	0	0	0	0	0	0	0	0	0	22.3	22.3	19.5	31.835	287	287	0	9.5256	0	0	3.5	0	0	0	0	0	15	0	0	0	0	0	0	0	0	0	1060500000	0	0	66348000
E3 ubiquitin-protein ligase TRIM21	Trim21	6	7	5	7	5	6	1	3	7	1	3	1	0	0	0	1	0	0	24	24	24	54.174	470	470	0	323.31	13.8	17.7	11.7	15.3	11.1	13.8	2.8	7.4	16.2	2.8	7	2.8	0	0	0	2.1	0	0	22752000000	1735000000	4178900000	263420000
Splicing factor 3A subunit 2	Sf3a2	0	0	0	0	0	0	0	0	1	0	0	0	0	0	0	0	0	0	8.8	8.8	8.8	49.911	475	475	0	17.863	0	0	0	0	0	0	0	0	2.9	0	0	0	0	0	0	0	0	0	342750000	0	0	0
Transforming growth factor beta-1-induced transcript 1 protein	Tgfb1i1	2	2	1	0	1	1	0	0	0	0	0	0	0	0	0	0	0	0	6.3	6.3	6.3	50.1	461	461	0.0005496	3.5406	6.3	6.3	2	0	4.3	4.3	0	0	0	0	0	0	0	0	0	0	0	0	249440000	102110000	101130000	0
Myomesin-1	Myom1	0	0	0	0	0	0	0	0	0	0	0	0	0	0	0	0	0	0	2.8	2.8	2.8	185.46	1667	1667	0	6.6342	0	0	0	0	0	0	0	0	0	0	0	0	0	0	0	0	0	0	60639000	0	0	0
U1 small nuclear ribonucleoprotein C	Snrpc	0	0	0	0	1	0	0	0	1	0	0	0	0	0	0	0	0	0	13.2	13.2	13.2	17.364	159	159	0	5.5802	0	0	0	0	7.5	0	0	0	7.5	0	0	0	0	0	0	0	0	0	1146000000	0	0	0
Spectrin beta chain, non-erythrocytic 1	Sptbn1	15	33	47	58	53	6	25	1	45	60	67	21	1	0	0	1	0	0	54.9	54.9	51.8	274.22	2363	2363;2128	0	323.31	8.4	19.4	28.6	33.6	32.4	3.4	16	0.7	28.6	35.1	39.1	13.2	0.5	0	0	1.2	0	0	69883000000	772560000	2427900000	7696600000
	Tgtp1	0	1	0	0	0	0	0	0	0	0	0	0	0	0	0	0	0	0	14.5	14.5	14.5	47.12	415	415;415	0.00028531	4.0446	0	1.9	0	0	0	0	0	0	0	0	0	0	0	0	0	0	0	0	146810000	0	41282000	0
Transcription intermediary factor 1-beta	Trim28	6	3	3	5	5	4	1	0	2	2	2	1	0	0	0	0	0	0	26.3	26.3	26.3	88.846	834	834	0	188.39	8	4.3	6	6	6.8	5.2	1.6	0	2.2	2.4	2.4	1.6	0	0	0	0	0	0	5393800000	963850000	539480000	633970000
Transferrin receptor protein 1	Tfrc	0	0	0	1	1	0	0	0	0	0	0	0	0	0	0	0	0	0	7.9	7.9	7.9	85.73	763	763	0	8.8662	0	0	0	1.3	1.3	0	0	0	0	0	0	0	0	0	0	0	0	0	401900000	0	0	0
U1 small nuclear ribonucleoprotein 70 kDa	Snrnp70	0	0	1	1	2	0	0	0	5	1	1	0	0	0	0	0	0	0	17.6	17.6	17.6	51.991	448	448	0	15.829	0	0	2.5	2.9	4.9	0	0	0	13.4	2.9	2.9	0	0	0	0	0	0	0	2234600000	0	0	21894000
Zinc finger protein ZPR1	Zpr1	0	0	1	0	0	0	0	0	0	0	0	0	0	0	0	0	0	0	5.2	5.2	5.2	50.714	459	459	0	4.7929	0	0	2.6	0	0	0	0	0	0	0	0	0	0	0	0	0	0	0	61240000	0	0	0
Tumor protein D52	Tpd52	0	1	2	3	4	0	0	3	3	0	1	0	0	0	0	0	0	0	27.7	27.7	27.7	24.313	224	224	0	28.809	0	4.9	9.8	17	21.4	0	0	17	16.1	0	6.7	0	0	0	0	0	0	0	1067000000	0	33213000	38702000
Sorbin and SH3 domain-containing protein 1	Sorbs1	0	0	0	1	1	0	0	0	0	0	0	0	0	0	0	0	0	0	0.8	0.8	0.8	143.07	1290	1290	0.0084148	1.6122	0	0	0	0.8	0.8	0	0	0	0	0	0	0	0	0	0	0	0	0	49797000	0	0	0
Drebrin-like protein	Dbnl	0	1	0	4	4	0	1	0	3	1	0	1	0	0	0	0	0	0	24.1	24.1	24.1	48.699	436	436	0	323.31	0	4.6	0	12.4	11.2	0	4.6	0	7.1	4.6	0	4.6	0	0	0	0	0	0	1281900000	0	22988000	0
Endophilin-A2	Sh3gl1	0	0	1	0	0	0	0	0	0	0	0	0	0	0	0	0	0	0	17.4	17.4	17.4	41.518	368	368;352	0	8.2893	0	0	3.3	0	0	0	0	0	0	0	0	0	0	0	0	0	0	0	191730000	0	0	17568000
Osteoclast-stimulating factor 1	Ostf1	0	0	0	0	0	0	0	0	1	0	0	0	0	0	0	0	0	0	15.3	15.3	15.3	23.782	215	215	0	6.9944	0	0	0	0	0	0	0	0	11.6	0	0	0	0	0	0	0	0	0	94586000	0	0	0
Cytochrome c oxidase subunit NDUFA4	Ndufa4	4	2	2	3	5	3	0	2	2	1	4	2	0	0	0	0	0	0	85.4	85.4	85.4	9.3267	82	82	0	56.346	32.9	22	26.8	25.6	47.6	37.8	0	23.2	22	11	45.1	43.9	0	0	0	0	0	0	16971000000	3349200000	1425000000	969430000
Cystatin-B	Cstb	2	1	0	1	1	1	0	2	4	1	1	1	0	0	0	0	0	0	49	49	49	11.045	98	98	0	23.776	32.7	21.4	0	11.2	11.2	11.2	0	32.7	49	11.2	21.4	9.2	0	0	0	0	0	0	6753300000	55094000	46548000	0
AT-rich interactive domain-containing protein 3A	Arid3a	0	0	0	0	0	0	0	0	0	0	0	0	0	1	0	0	0	0	1.8	1.8	1.8	64.172	601	601	1	-2	0	0	0	0	0	0	0	0	0	0	0	0	0	1.8	0	0	0	0	11368000	0	0	0
Mothers against decapentaplegic homolog 2	Smad2	0	0	0	0	0	0	0	0	0	0	0	0	0	0	0	0	0	0	5.1	2.4	2.4	52.265	467	467	1	-2	2.8	2.8	0	2.8	2.8	0	0	0	0	0	0	0	0	0	0	0	0	0	28501000	0	0	0
Protein NDRG1	Ndrg1	0	0	0	0	0	0	2	6	8	5	5	1	0	0	0	0	0	0	34	34	34	43.008	394	394	0	323.31	0	0	0	0	0	0	7.6	24.4	34	20.1	20.1	3.6	0	0	0	0	0	0	12748000000	0	0	0
Peptidyl-prolyl cis-trans isomerase FKBP3	Fkbp3	0	0	0	0	0	0	2	2	3	0	3	1	0	0	0	0	0	0	34.4	34.4	34.4	25.147	224	224	0	17.703	0	0	0	0	0	0	9.8	11.6	16.5	0	16.5	4.9	0	0	0	0	0	0	2552800000	0	0	0
Eukaryotic translation initiation factor 4 gamma 2	Eif4g2	3	1	3	1	0	0	0	0	1	0	0	0	0	0	0	0	0	0	15.6	15.6	15.6	102.1	906	906	0	105.1	3.2	1.3	3.5	1.1	0	0	0	0	0.8	0	0	0	0	0	0	0	0	0	1004900000	82295000	0	104380000
UDP-glucuronosyltransferase 1-9	Ugt1a9	2	0	0	0	0	0	0	0	0	0	0	0	0	0	0	0	0	0	22.2	5.7	5.7	60.007	528	528	0.00052659	3.0059	20.6	11.4	5.9	9.7	9.7	11.4	9.5	5.9	10.6	5.9	5.9	7.6	0	0	0	0	0	0	51431000	51431000	0	0
Synaptic vesicle membrane protein VAT-1 homolog	Vat1	4	3	4	3	2	3	0	1	3	2	3	2	0	1	0	0	0	0	21.9	21.9	21.9	43.096	406	406	0	39.347	12.1	8.1	16.3	12.3	5.9	12.3	0	2.2	8.4	8.6	12.6	8.6	0	2.2	0	0	0	0	1969400000	407790000	267640000	321720000
Villin-1	Vil1	41	40	30	36	32	27	15	27	26	29	35	15	0	0	0	0	0	0	58.8	58.8	57.8	92.774	827	827	0	323.31	57	56	41.8	47.9	44	33.9	16.2	36.4	35.3	39.5	48.1	17.8	0	0	0	0	0	0	572490000000	71808000000	119170000000	80826000000
Integrin alpha-3;Integrin alpha-3 heavy chain;Integrin alpha-3 light chain	Itga3	1	1	0	0	0	0	0	0	1	0	0	0	0	0	0	0	0	0	7.5	7.5	7.5	116.74	1053	1053	0	7.7681	0.9	0.9	0	0	0	0	0	0	0.9	0	0	0	0	0	0	0	0	0	463030000	25511000	0	0
Zyxin	Zyx	0	0	0	2	2	2	0	0	1	0	0	0	0	0	0	0	0	0	34.9	34.9	34.9	60.545	564	564	0	234.59	0	0	0	5	4.1	4.1	0	0	2	0	0	0	0	0	0	0	0	0	12565000000	0	0	0
Calcineurin subunit B type 1	Ppp3r1	0	0	2	0	0	0	0	0	0	0	0	0	0	0	0	0	0	0	20	20	20	19.3	170	170	0	8.1236	0	0	12.9	0	0	0	0	0	0	0	0	0	0	0	0	0	0	0	195280000	0	0	93601000
COMM domain-containing protein 3	Commd3	0	0	0	0	0	0	0	0	0	0	0	0	0	0	0	0	0	0	22.1	22.1	22.1	22.037	195	195	0	9.0399	0	0	0	0	0	0	0	0	0	0	0	0	0	0	0	0	0	0	123520000	0	0	0
Selenium-binding protein 2	Selenbp2	0	0	0	0	0	0	0	1	0	0	0	0	0	0	0	0	0	0	53.8	4.4	4.4	52.609	472	472	0	5.3947	6.4	16.5	10.6	8.3	14.4	28.6	26.5	47.5	44.5	36.7	36.7	26.7	0	0	0	0	0	2.1	25239000	0	0	0
Mitogen-activated protein kinase 3	Mapk3	4	10	8	6	4	1	0	1	2	0	0	0	0	0	0	0	0	0	41.8	32.9	32.9	43.066	380	380	0	118.24	17.6	33.7	37.1	21.3	15.8	5	0	5	9.5	0	0	0	0	0	0	0	0	0	7633600000	1195000000	2925700000	1899700000
Nuclear pore glycoprotein p62	Nup62	0	0	3	1	2	0	0	0	0	0	0	0	0	0	0	0	0	0	12	12	12	53.254	526	526	0	83.532	0	0	8	2.7	6.7	0	0	0	0	0	0	0	0	0	0	0	0	0	268750000	0	0	162520000
Collagen alpha-1(VII) chain	Col7a1	0	0	0	0	0	0	0	0	0	0	0	0	0	0	0	0	0	0	1.4	1.4	1.4	295.23	2944	2944	0.0019642	2.2603	0	0	0	0	0	0	0	0	0	0	0	0	0	0	0	0	0	0	51191000	0	0	0
UDP-glucuronosyltransferase 1-1	Ugt1a1	6	4	4	3	1	3	0	0	0	0	0	0	0	0	0	0	0	0	31.8	17.2	17.2	60.047	535	535	0	186.24	30.3	20.7	13.6	17.6	12.5	16.1	7.7	4.1	8.8	4.1	4.1	5.8	0	0	0	0	0	0	6687100000	2076000000	2923700000	535560000
Serum deprivation-response protein	Sdpr	0	0	1	0	0	0	0	0	0	0	0	0	0	0	0	0	0	0	9.3	9.3	9.3	46.763	418	418	0	5.8162	0	0	2.6	0	0	0	0	0	0	0	0	0	0	0	0	0	0	0	258940000	0	0	98496000
[truncated: 2,479 more rows]
[truncated: 79 more columns]
