# Supplementary material for: Polarity protein Par3L deletion causes chromosomal segregation defects and tumorigenesis
Source: J Biol Chem. 2025 Nov 20;302(1):110966. doi: 10.1016/j.jbc.2025.110966 (PMC12767855; doi:10.1016/j.jbc.2025.110966)
Supplement: Table S2 [file mmc3.xlsx]

## Sheet: Sheet1
Table S2. specific Par3L interactors in each tissue
Tissue	Gene Name	Functions
Pancreas	Abhd10	mitochondrially-localized enzyme that acts in liver cells as a hydrolase
Pancreas	Gmds	Catalyzes the conversion of GDP-D-mannose to GDP-4-dehydro-6-deoxy-D-mannose.
Pancreas	Got1	Glutamic-oxaloacetic transaminase is a pyridoxal phosphate-dependent enzyme which exists in cytoplasmic and mitochondrial forms, GOT1 and GOT2, respectively. GOT plays a role in amino acid metabolism and the urea and tricarboxylic acid cycles
Pancreas	Decr1	Auxiliary enzyme of beta-oxidation. It participates in the metabolism of unsaturated fatty enoyl-CoA esters having double bonds in both even- and odd-numbered positions in mitochondria.
Pancreas	Sardh	This gene encodes an enzyme localized to the mitochondrial matrix which catalyzes the oxidative demethylation of sarcosine.
Pancreas	Acadl	acyl-CoA dehydrogenase
Pancreas	Hspa9	Chaperone protein which plays an important role in mitochondrial iron-sulfur cluster (ISC) biogenesis
Pancreas	Aldh2	This protein belongs to the aldehyde dehydrogenase family of proteins
Pancreas	Cyb5r3	Catalyzes the reduction of two molecules of cytochrome b5 using NADH as the electron donor.
Pancreas	Pdxk	The protein encoded by this gene phosphorylates vitamin B6, a step required for the conversion of vitamin B6 to pyridoxal-5-phosphate, an important cofactor in intermediary metabolism.
Pancreas	Aldh5a1	aldehyde dehydrogenase, Catalyzes one step in the degradation of the inhibitory neurotransmitter gamma-aminobutyric acid (GABA)
Pancreas	Prodh2	The protein encoded by this gene catalyzes the first step in the catabolism of trans-4-hydroxy-L-proline, an amino acid derivative obtained through food intake and collagen turnover.
Pancreas	Pnp	This gene encodes an enzyme which reversibly catalyzes the phosphorolysis of purine nucleosides.
Pancreas	Grhpr	This gene encodes an enzyme with hydroxypyruvate reductase, glyoxylate reductase, and D-glycerate dehydrogenase enzymatic activities.
Pancreas	Psap	Saposin-A and saposin-C stimulate the hydrolysis of glucosylceramide
Pancreas	Nme1	Major role in the synthesis of nucleoside triphosphates other than ATP, This gene (NME1) was identified because of its reduced mRNA transcript levels in highly metastatic cells.
Pancreas	Ahcyl2	The protein encoded by this gene acts as a homotetramer and may be involved in the conversion of S-adenosyl-L-homocysteine to L-homocysteine and adenosine
Pancreas	Glrx	This gene encodes a member of the glutaredoxin family. The encoded protein is a cytoplasmic enzyme catalyzing the reversible reduction of glutathione-protein mixed disulfides.
Pancreas	Dad1	Subunit of the oligosaccharyl transferase (OST) complex that catalyzes the initial transfer of a defined glycan (Glc(3)Man(9)GlcNAc(2) in eukaryotes) from the lipid carrier dolichol-pyrophosphate to an asparagine residue within an Asn-X-Ser/Thr consensus motif in nascent polypeptide chains
Pancreas	Lyz2	This gene encodes human lysozyme, bacteriolytic function
Pancreas	Hexb	Hexosaminidase B is the beta subunit of the lysosomal enzyme beta-hexosaminidase. The isozyme B does not hydrolyze each of these substrates, however hydrolyzes efficiently neutral oligosaccharide
Pancreas	Gdi2	GDP-dissociation inhibitor preventing the GDP to GTP exchange of most Rab proteins
Pancreas	Lmnb1	This gene encodes one of the two B-type lamin proteins and is a component of the nuclear lamina.
Pancreas	Dock10	Guanine nucleotide-exchange factor (GEF) that activates CDC42 and RAC1 by exchanging bound GDP for free GTP.
Pancreas	Flna	Promotes orthogonal branching of actin filaments and links actin filaments to membrane glycoproteins. Anchors various transmembrane proteins to the actin cytoskeleton and serves as a scaffold for a wide range of cytoplasmic signaling proteins.
Pancreas	Iqgap1	Plays a crucial role in regulating the dynamics and assembly of the actin cytoskeleton. Recruited to the cell cortex by interaction with ILK which allows it to cooperate with its effector DIAPH1 to locally stabilize microtubules and allow stable insertion of caveolae into the plasma membrane (By similarity). Binds to activated CDC42
Pancreas	Wdr1	Induces disassembly of actin filaments in conjunction with ADF/cofilin family proteins, Involved in chemotactic cell migration by restricting lamellipodial membrane protrusions
Pancreas	Mlec	Carbohydrate-binding protein, Type I membrane-anchored endoplasmic reticulum protein
Pancreas	Copb2	The Golgi coatomer complex (see MIM 601924) constitutes the coat of nonclathrin-coated vesicles and is essential for Golgi budding and vesicular trafficking.
Pancreas	Upf1	This gene encodes a protein that is part of a post-splicing multiprotein complex involved in both mRNA nuclear export and mRNA surveillance.
Pancreas	Scaf1	Enables RNA polymerase II C-terminal domain binding activity. Predicted to be involved in RNA splicing; mRNA processing; and transcription by RNA polymerase II.
Pancreas	Fgb	Cleaved by the protease thrombin to yield monomers which, together with fibrinogen alpha (FGA) and fibrinogen gamma (FGG), polymerize to form an insoluble fibrin matrix. Fibrin has a major function in hemostasis as one of the primary components of blood clots.
Pancreas	Hspg2	Integral component of basement membranes, perlecan protein is a large multidomain proteoglycan that binds to and cross-links many extracellular matrix components and cell-surface molecules. It has been shown that this protein interacts with laminin, prolargin, collagen type IV, FGFBP1, FBLN2, FGF7 and transthyretin, etc.,
Pancreas	Fbn1	The encoded preproprotein is proteolytically processed to generate two proteins including the extracellular matrix component fibrillin-1 and the protein hormone asprosin. Asprosin, secreted by white adipose tissue, has been shown to regulate glucose homeostasis.
Pancreas	Col4a2	This gene encodes one of the six subunits of type IV collagen, the major structural component of basement membranes.
Pancreas	Col3a1	Collagen type III occurs in most soft connective tissues along with type I collagen, such as skin, lung, uterus, intestine and the vascular system
Pancreas	Cpne3	Calcium-dependent phospholipid-binding protein that plays a role in ERBB2-mediated tumor cell migration, regulate molecular events at the interface of the cell membrane and cytoplasm. This gene encodes a protein which contains two type II C2 domains in the amino-terminus and an A domain-like sequence in the carboxy-terminus. The A domain mediates interactions between integrins and extracellular l…
Pancreas	Plbd1	In view of the small size of the putative binding pocket, it has been proposed that it may act as an amidase or a peptidase (By similarity). Exhibits a weak phospholipase activity, acting on various phospholipids. Located in extracellular space.
Pancreas	Retn	Hormone that seems to suppress insulin ability to stimulate glucose uptake into adipose cells (By similarity)
Pancreas	H2-K1	Histocompatibility Antigen
Pancreas	H2-T23	Non-classical major histocompatibility class Ib molecule involved in immune self-nonself discrimination.
Pancreas	C1qc	This gene encodes the C-chain polypeptide of serum complement subcomponent C1q
Pancreas	Ifit1	Interferon-induced antiviral RNA-binding protein that specifically binds single-stranded RNA bearing a 5'-triphosphate group (PPP-RNA), thereby acting as a sensor of viral single-stranded RNAs and inhibiting expression of viral messenger RNAs.
Pancreas	Rpl15	Component of the large ribosomal subunit
Pancreas	Hist1h2af	Core component of nucleosome
Pancreas	Isoc2b	Involved in protein destabilization. Located in cytoplasm and nucleus
Pancreas	Psma7;Psma8	Component of the 20S core proteasome complex involved in the proteolytic degradation of most intracellular proteins
Pancreas	Nedd4l	This gene encodes a member of the Nedd4 family of HECT domain E3 ubiquitin ligases.
Pancreas	Psma1	Component of the 20S core proteasome complex involved in the proteolytic degradation of most intracellular proteins
Kidneys	Rragc;Rragd	Guanine nucleotide-binding protein that plays a crucial role in the cellular response to amino acid availability through regulation of the mTORC1 signaling cascade
Kidneys	Smpd2	Catalyzes, at least in vitro, the hydrolysis of sphingomyelin to form ceramide and phosphocholine
Kidneys	Pdxdc1	Enables cadherin binding activity. Predicted to be involved in carboxylic acid metabolic process. Located in Golgi apparatus.
Kidneys	Tha1	threonine aldolase 1, Predicted to enable L-allo-threonine aldolase activity. Predicted to be involved in glycine biosynthetic process and threonine catabolic process. Predicted to be active in cytosol.
Kidneys	Lace1	Putative mitochondrial ATPase. Plays a role in mitochondrial morphology and mitochondrial protein metabolism. Promotes degradation of excess nuclear-encoded complex IV subunits (COX4I1, COX5A and COX6A1) and normal activity of complexes III and IV of the respiratory chain (PubMed:26759378, 27323408).
Kidneys	Pex11a	May be involved in peroxisomal proliferation and may regulate peroxisomes division (PubMed:9792670).
Kidneys	Ctps1	This enzyme is involved in the de novo synthesis of CTP, a precursor of DNA, RNA and phospholipids. Catalyzes the ATP-dependent amination of UTP to CTP with either L-glutamine or ammonia as a source of nitrogen.
Kidneys	Gys1	Glycogen synthase participates in the glycogen biosynthetic process along with glycogenin and glycogen branching enzyme.
Kidneys	Gfpt1	Controls the flux of glucose into the hexosamine pathway. Most likely involved in regulating the availability of precursors for N- and O-linked glycosylation of proteins. Regulates the circadian expression of clock genes BMAL1 and CRY1 (By similarity).
Kidneys	Prune	Phosphodiesterase (PDE) that has higher activity toward cAMP than cGMP, as substrate. Plays a role in cell proliferation, migration and differentiation, and acts as a negative regulator of NME1.
Kidneys	Mpdu1	This gene encodes an endoplasmic reticulum membrane protein that is required for utilization of the mannose donor mannose-P-dolichol in the synthesis of lipid-linked oligosaccharides and glycosylphosphatidylinositols.
Kidneys	Cdipt	Phosphatidylinositol synthase, a member of the CDP-alcohol phosphatidyl transferase class-I family, is an integral membrane protein found on the cytoplasmic side of the endoplasmic reticulum and the Golgi apparatus. Catalyzes the biosynthesis of phosphatidylinositol (PtdIns) as well as PtdIns:inositol exchange reaction.
Kidneys	Pnkd	Probable hydrolase that plays an aggravative role in the development of cardiac hypertrophy via activation of the NF-kappa-B signaling pathway
Kidneys	Qpct	This gene encodes human pituitary glutaminyl cyclase, which is responsible for the presence of pyroglutamyl residues in many neuroendocrine peptides
Kidneys	Pde4c	cyclic nucleotide phosphodiesterase (PDE) family, and PDE4 subfamily. This PDE hydrolyzes the second messenger, cAMP, which is a regulator and mediator of a number of cellular responses to extracellular signals.
Kidneys	Nat2	This gene encodes an enzyme that functions to both activate and deactivate arylamine and hydrazine drugs and carcinogens
Kidneys	Dpm1	Transfers mannose from GDP-mannose to dolichol monophosphate to form dolichol phosphate mannose (Dol-P-Man) which is the mannosyl donor in pathways leading to N-glycosylation, glycosyl phosphatidylinositol membrane anchoring, and O-mannosylation of proteins
Kidneys	Gm10639	The glutathione S-transferases (GST; EC 2.5.1.18) catalyze the conjugation of reduced glutathiones and a variety of electrophiles, including many known carcinogens and mutagens.
Kidneys	Nudt5	Enzyme that can either act as an ADP-sugar pyrophosphatase in absence of diphosphate or catalyze the synthesis of ATP in presence of diphosphate (PubMed:27257257).
Kidneys	Ugt1a2	Predicted to enable several functions, including glucuronosyltransferase activity; protein dimerization activity; and retinoic acid binding activity.
Kidneys	Ppp6r3	Protein Phosphatase 6 Regulatory Subunit 3, Regulatory subunit of protein phosphatase 6 (PP6). May function as a scaffolding PP6 subunit.
Kidneys	Gsta2	Catalyzes the conjugation of glutathione to a large variety of electrophilic compounds.
Kidneys	Luzp1	F-actin cross-linking protein (PubMed:30990684). Stabilizes actin and acts as a negative regulator of primary cilium formation, Involved in regulation of cell migration, nuclear size and centriole number
Kidneys	Atxn10	May play a role in the regulation of cytokinesis (PubMed:21857149, 25666058). May play a role in signaling by stimulating protein glycosylation. Induces neuritogenesis by activating the Ras-MAP kinase pathway and is necessary for the survival of cerebellar neurons
Kidneys	Scrib	Scaffold protein involved in different aspects of polarized cell differentiation regulating epithelial and neuronal morphogenesis and T-cell polarization
Kidneys	Rock1	Protein kinase which is a key regulator of the actin cytoskeleton and cell polarity (PubMed:10436159, 10652353, 11018042, 11283607, 17158456, 18573880, 19131646, 8617235, 9722579).
Kidneys	Syne2	Multi-isomeric modular protein which forms a linking network between organelles and the actin cytoskeleton to maintain the subcellular spatial organization. As a component of the LINC (LInker of Nucleoskeleton and Cytoskeleton) complex involved in the connection between the nuclear lamina and the cytoskeleton.
Kidneys	Stk38l	Involved in the regulation of structural processes in differentiating and mature neuronal cells.
Kidneys	Myo19	Actin-based motor molecule with ATPase activity that localizes to the mitochondrion outer membrane (PubMed:19932026, 23568824, 25447992).
Kidneys	Odr4	May play a role in the trafficking of a subset of G-protein coupled receptors.
Kidneys	L7rn6	Acts as a specific nuclear import carrier for HSP70 proteins following heat-shock stress:
Kidneys	Ranbp3	Acts as a cofactor for XPO1/CRM1-mediated nuclear export, perhaps as export complex scaffolding protein. Bound to XPO1/CRM1, stabilizes the XPO1/CRM1-cargo interaction.
Kidneys	Wdr60	Acts as one of several non-catalytic accessory components of the cytoplasmic dynein 2 complex (dynein-2 complex), a motor protein complex that drives the movement of cargos along microtubules within cilia and flagella in concert with the intraflagellar transport (IFT) system
Kidneys	Syngr2	May play a role in regulated exocytosis. In neuronal cells, modulates the localization of synaptophysin/SYP into synaptic-like microvesicles and may therefore play a role in the formation and/or the maturation of this vesicles. May also play a role in GLUT4 storage and transport to the plasma membrane.
Kidneys	Myo1a	The protein represents an unconventional myosin; They function as actin-based molecular motors.
Kidneys	Timm8a1	Mitochondrial intermembrane chaperone that participates in the import and insertion of some multi-pass transmembrane proteins into the mitochondrial inner membrane. Also required for the transfer of beta-barrel precursors from the TOM complex to the sorting and assembly machinery (SAM complex) of the outer membrane.
Kidneys	Sec13	Functions as a component of the nuclear pore complex (NPC) and the COPII coat (PubMed:8972206). At the endoplasmic reticulum, SEC13 is involved in the biogenesis of COPII-coated vesicles (PubMed:8972206).
Kidneys	Actr10	Actin Related Protein 10, Part of the dynactin complex that activates the molecular motor dynein for ultra-processive transport along microtubules.
Kidneys	Vps52	Acts as a component of the GARP complex that is involved in retrograde transport from early and late endosomes to the trans-Golgi network (TGN).
Kidneys	Sgk223	Catalytically inactive protein kinase that acts as a scaffold protein. Functions as an effector of the small GTPase RND2, which stimulates RhoA activity and inhibits NGF-induced neurite outgrowth
Kidneys	Cfap45	Microtubule inner protein (MIP) part of the dynein-decorated doublet microtubules (DMTs) in cilia axoneme, which is required for motile cilia beating (PubMed:36191189).
Kidneys	Myo1b	Enables ATP binding activity; actin filament binding activity; and microfilament motor activity. Involved in actin filament organization and post-Golgi vesicle-mediated transport.
Kidneys	Ralbp1	Multifunctional protein that functions as a downstream effector of RALA and RALB (PubMed:7673236). As a GTPase-activating protein/GAP can inactivate CDC42 and RAC1 by stimulating their GTPase activity (PubMed:7673236). As part of the Ral signaling pathway, may also regulate ligand-dependent EGF and insulin receptors-mediated endocytosis (PubMed:10910768, 12775724).
Kidneys	Slc25a35	Putative antiporter that exchanges dicarboxylates and sulfur oxoanions across the inner membrane of mitochondria.
Kidneys	Cpsf7	Component of the cleavage factor Im (CFIm) complex that functions as an activator of the pre-mRNA 3'-end cleavage and polyadenylation processing required for the maturation of pre-mRNA into functional mRNAs
Kidneys	Phf3	This gene encodes a member of a PHD finger-containing gene family. This gene may function as a transcription factor and may be involved in glioblastomas development.
Kidneys	Carm1	Methylates (mono- and asymmetric dimethylation) the guanidino nitrogens of arginyl residues in several proteins involved in DNA packaging, transcription regulation, pre-mRNA splicing, and mRNA stability (PubMed:12237300, 16497732, 19405910).
Kidneys	Ddx19a	ATP-dependent RNA helicase involved in mRNA export from the nucleus. Rather than unwinding RNA duplexes, DDX19 functions as a remodeler of ribonucleoprotein particles, whereby proteins bound to nuclear mRNA are dissociated and replaced by cytoplasmic mRNA binding proteins.
Kidneys	Znf638	Transcription factor that binds to cytidine clusters in double-stranded DNA (PubMed:30487602, 8647861).It is associated with packaging, transferring, or processing transcripts.May also regulate alternative splicing of target genes during adipogenesis (By similarity). ( ZN638_HUMAN,Q14966 )
Kidneys	Tceb3	SIII, also known as elongin, is a general transcription elongation factor that increases the RNA polymerase II transcription elongation past template-encoded arresting sites.
Kidneys	Cir1	Corepressor Interacting With RBPJ, May modulate splice site selection during alternative splicing of pre-mRNAs (By similarity). Regulates transcription and acts as corepressor for RBPJ.
Kidneys	Scaf1	Enables RNA polymerase II C-terminal domain binding activity. Predicted to be involved in RNA splicing; mRNA processing; and transcription by RNA polymerase II.
Kidneys	Sart1	Spliceosome Associated Factor 1, Plays a role in mRNA splicing as a component of the U4/U6-U5 tri-snRNP, one of the building blocks of the spliceosome.
Kidneys	Bclaf1	BCL2 Associated Transcription Factor 1, Death-promoting transcriptional repressor. May be involved in cyclin-D1/CCND1 mRNA stability through the SNARP complex which associates with both the 3'end of the CCND1 gene and its mRNA.
Kidneys	Slu7	Required for pre-mRNA splicing as component of the spliceosome (PubMed:10197984, 28502770, 30705154). Participates in the second catalytic step of pre-mRNA splicing, when the free hydroxyl group of exon I attacks the 3'-splice site to generate spliced mRNA and the excised lariat intron.
Kidneys	U2surp	Enables RNA binding activity. Predicted to be involved in RNA processing.
Kidneys	Wdr77	Non-catalytic component of the methylosome complex, composed of PRMT5, WDR77 and CLNS1A, which modifies specific arginines to dimethylarginines in several spliceosomal Sm proteins and histones (PubMed:11756452).
Kidneys	Col6a3	This gene encodes the alpha-3 chain, one of the three alpha chains of type VI collagen, a beaded filament collagen found in most connective tissues.
Kidneys	Plac1	Involved in placenta development. Predicted to be located in extracellular region.
Kidneys	Igj	Enables IgA binding activity and protein homodimerization activity. Contributes to several functions, including immunoglobulin receptor binding activity; peptidoglycan binding activity; and phosphatidylcholine binding activity. Involved in several processes, including glomerular filtration; innate immune response; and positive regulation of respiratory burst.
Kidneys	Gm21119	POTE ankyrin domain family member 3B. Predicted to be located in plasma membrane
Kidneys	Ambp	This gene encodes a complex glycoprotein secreted in plasma. Antioxidant and tissue repair protein with reductase, heme-binding and radical-scavenging activities.
Kidneys	Stat3	Signal transducer and transcription activator that mediates cellular responses to interleukins, KITLG/SCF, LEP and other growth factors
Kidneys	Serpina3c	The protein encoded by this gene is a member of the serpin family of proteins, a group of proteins that inhibit serine proteases.
Kidneys	Glyr1	Cytokine-like nuclear factor with chromatin gene reader activity involved in chromatin modification and regulation of gene expression (PubMed:23260659, 30970244). Acts as a nucleosome-destabilizing factor that is recruited to genes during transcriptional activation (PubMed:29759984, 30970244)
Kidneys	Rras2	GTP-binding protein with GTPase activity involved in the regulation of MAPK signaling pathway, thereby controlling multiple cellular processes (PubMed:31130282).
Kidneys	Knop1	The protein encoded by this gene is a nucleolar protein that interacts with zinc finger 106 protein. The encoded protein has several of the same characteristics as nucleostemin and may be involved in testis development.
Kidneys	Brd3	Chromatin reader that recognizes and binds acetylated histones, thereby controlling gene expression and remodeling chromatin structures (PubMed:18406326, 22464331, 27105114, 32895492). Recruits transcription factors and coactivators to target gene sites, and activates RNA polymerase II machinery for transcriptional elongation (PubMed:29567837, 32895492).
Kidneys	Samhd1	Protein that acts both as a host restriction factor involved in defense response to virus and as a regulator of DNA end resection at stalled replication forks (PubMed:19525956, 21613998, 21720370, 22056990, 23601106, 23602554, 24336198, 26294762, 26431200, 28229507, 28834754, 29670289).
Kidneys	Chd4	ATP-dependent helicase that binds and distorts nucleosomal DNA (PubMed:28977666, 32543371). Acts as a component of the histone deacetylase NuRD complex which participates in the remodeling of chromatin (PubMed:16428440, 17626165, 28977666, 9804427).
Kidneys	Ccdc88c	Required for activation of guanine nucleotide-binding proteins (G-proteins) during non-canonical Wnt signaling (PubMed:26126266). Binds to ligand-activated Wnt receptor FZD7, displacing DVL1 from the FZD7 receptor and leading to inhibition of canonical Wnt signaling (PubMed:26126266).
Kidneys	Igfbp3	Multifunctional protein that plays a critical role in regulating the availability of IGFs such as IGF1 and IGF2 to their receptors and thereby regulates IGF-mediated cellular processes including proliferation, differentiation, and apoptosis in a cell-type specific manner (PubMed:10874028, 19556345).
Kidneys	Gm3414	Lcorl, ligand dependent nuclear receptor corepressor-like, Predicted to enable histone methyltransferase binding activity. Acts upstream of or within regulation of transcription by RNA polymerase II and transcription by RNA polymerase II.
Kidneys	Taf3	TATA-Box Binding Protein Associated Factor 3, The highly conserved RNA polymerase II transcription factor TFIID (see TAF1; MIM 313650) comprises the TATA box-binding protein (TBP; MIM 600075) and a set of TBP-associated factors (TAFs), including TAF3. TAFs contribute to promoter recognition and selectivity and act as antiapoptotic factors
Kidneys	Fcgr2	This gene encodes one member of a family of immunoglobulin Fc receptor genes found on the surface of many immune response cells.
Kidneys	Fan1	Nuclease required for the repair of DNA interstrand cross-links (ICL) recruited at sites of DNA damage by monoubiquitinated FANCD2. Specifically involved in repair of ICL-induced DNA breaks by being required for efficient homologous recombination, probably in the resolution of homologous recombination intermediates
Kidneys	Nolc1	Nucleolar protein that acts as a regulator of RNA polymerase I by connecting RNA polymerase I with enzymes responsible for ribosomal processing and modification (PubMed:10567578, 26399832).
Kidneys	Creb1;Atf1	Phosphorylation-dependent transcription factor that stimulates transcription upon binding to the DNA cAMP response element (CRE), a sequence present in many viral and cellular promoters (By similarity).
Kidneys	Nlrx1	Participates in antiviral signaling. Acts as a negative regulator of MAVS-mediated antiviral responses, through the inhibition of the virus-induced RLH (RIG-like helicase)-MAVS interaction (PubMed:18200010).
Kidneys	Brd9	Plays a role in chromatin remodeling and regulation of transcription (PubMed:22464331, 26365797).
Kidneys	Rabl6	This gene encodes a member of the Ras superfamily of small GTPases. The encoded protein binds to both GTP and GDP and may play a role in cell growth and survival.
Kidneys	Spin1	Spindlin 1, acts as an activator of Wnt signaling pathway downstream of PRMT2 (PubMed:22258766, 29061846). In case of cancer, promotes cell cancer proliferation via activation of the Wnt signaling pathway (PubMed:24589551). Overexpression induces metaphase arrest and chromosomal instability.
Kidneys	Ssrp1	Component of the FACT complex, a general chromatin factor that acts to reorganize nucleosomes. The FACT complex is involved in multiple processes that require DNA as a template such as mRNA elongation, DNA replication and DNA repair.
Kidneys	Nucks1	Chromatin-associated protein involved in DNA repair by promoting homologous recombination (HR) (PubMed:26323318). It is phosphorylated in vivo by Cdk1 during mitosis of the cell cycle.
Kidneys	Dcaf8	May function as a substrate receptor for CUL4-DDB1 E3 ubiquitin-protein ligase complex.
GI track	Sfxn2	Mitochondrial amino-acid transporter that mediates transport of serine into mitochondria (PubMed:30442778).
GI track	Txn2	This nuclear gene encodes a mitochondrial member of the thioredoxin family, a group of small multifunctional redox-active proteins.
GI track	Cox7c	Cytochrome C Oxidase Subunit 7C, the last enzyme in the mitochondrial electron transport chain which drives oxidative phosphorylation.
GI track	Tha1	threonine aldolase 1, Predicted to enable L-allo-threonine aldolase activity. Predicted to be involved in glycine biosynthetic process and threonine catabolic process. Predicted to be active in cytosol.
GI track	Sdhd	Membrane-anchoring subunit of succinate dehydrogenase (SDH) that is involved in complex II of the mitochondrial electron transport chain and is responsible for transferring electrons from succinate to ubiquinone (coenzyme Q) (PubMed:10482792, 9533030).
GI track	Gyg1	Glycogenin 1, Glycogenin is a glycosyltransferase that catalyzes the formation of a short glucose polymer from uridine diphosphate glucose in an autoglucosylation reaction.
GI track	Fh	Fumarate Hydratase, Catalyzes the reversible stereospecific interconversion of fumarate to L-malate (PubMed:30761759).
GI track	Hsdl2	Has apparently no steroid dehydrogenase activity (PubMed:19703561). Controls bile acid (BA) and lipid metabolism in response to nutritional cues (PubMed:38820148).
GI track	Metap2	Methionyl Aminopeptidase 2, Cotranslationally removes the N-terminal methionine from nascent proteins.
GI track	Dpp9	Dipeptidyl peptidase that cleaves off N-terminal dipeptides from proteins having a Pro or Ala residue at position 2 (PubMed:12662155, 16475979, 19667070, 29382749, 30291141, 33731929, 36112693).
GI track	Pde3a	Phosphodiesterase 3A, Cyclic nucleotide phosphodiesterase with specificity for the second messengers cAMP and cGMP, which are key regulators of many important physiological processes (PubMed:1315035, 25961942, 8155697, 8695850).
GI track	Tgm3	Catalyzes the calcium-dependent formation of isopeptide cross-links between glutamine and lysine residues in various proteins, as well as the conjugation of polyamines to proteins.
GI track	Haao	3-Hydroxyanthranilate 3,4-dioxygenase is a monomeric cytosolic protein belonging to the family of intramolecular dioxygenases containing nonheme ferrous iron.
GI track	Kalrn	Kalirin RhoGEF Kinase, Promotes the exchange of GDP by GTP. Activates specific Rho GTPase family members, thereby inducing various signaling mechanisms that regulate neuronal shape, growth, and plasticity, through their effects on the actin cytoskeleton.
GI track	Sorbs1	Sorbin And SH3 Domain Containing 1, Plays a role in tyrosine phosphorylation of CBL by linking CBL to the insulin receptor. Required for insulin-stimulated glucose transport. Involved in formation of actin stress fibers and focal adhesions (By similarity). ( SRBS1_HUMAN,Q9BX66 )
GI track	Ppp1r12c	Protein Phosphatase 1 Regulatory Subunit 12C, Regulates myosin phosphatase activity.
GI track	Itgb4	Integrin alpha-6/beta-4 is a receptor for laminin. Plays a critical structural role in the hemidesmosome of epithelial cells.
GI track	Cnn3	Thin filament-associated protein that is implicated in the regulation and modulation of smooth muscle contraction.
GI track	Ablim1	This gene encodes a LIM zinc-binding domain-containing protein that binds to actin filaments and mediates interactions between actin and cytoplasmic targets.
GI track	Lsp1	This gene encodes an intracellular F-actin binding protein. The protein is expressed in lymphocytes, neutrophils, macrophages, and endothelium and may regulate neutrophil motility, adhesion to fibrinogen matrix proteins, and transendothelial migration.
GI track	Synpo2	Has an actin-binding and actin-bundling activity. Can induce the formation of F-actin networks in an isoform-specific manner (PubMed:23225103, 24005909). Involved in regulation of cell migration (PubMed:22915763, 25883213).
GI track	Pard3b	Putative adapter protein involved in asymmetrical cell division and cell polarization processes.
GI track	Stx12	Syntaxin 12, SNARE promoting fusion of transport vesicles with target membranes. Together with SNARE STX6, promotes movement of vesicles from endosomes to the cell membrane, and may therefore function in the endocytic recycling pathway.
GI track	Golga2	Peripheral membrane component of the cis-Golgi stack that acts as a membrane skeleton that maintains the structure of the Golgi apparatus, and as a vesicle thether that facilitates vesicle fusion to the Golgi membrane (Probable) (PubMed:16489344).
GI track	Snx17	Sorting Nexin 17, Critical regulator of endosomal recycling of numerous surface proteins, including integrins, signaling receptor and channels (PubMed:15121882, 15769472).
GI track	Ehd3	ATP- and membrane-binding protein that controls membrane reorganization/tubulation upon ATP hydrolysis (PubMed:25686250). In vitro causes tubulation of endocytic membranes (PubMed:24019528)
GI track	Rcn3	Probable molecular chaperone assisting protein biosynthesis and transport in the endoplasmic reticulum (PubMed:16433634, 28939891).
GI track	Wdr44	Downstream effector for Rab11 which regulates Rab11 intracellular membrane trafficking functions such as endocytic recycling, intracellular ciliogenesis and protein export (PubMed:31204173, 32344433).
GI track	Scamp3	Functions in post-Golgi recycling pathways. Acts as a recycling carrier to the cell surface.
GI track	Chmp1b1	charged multivesicular body protein 1B, Probable peripherally associated component of the endosomal sorting required for transport complex III (ESCRT-III) which is involved in multivesicular bodies (MVBs) formation and sorting of endosomal cargo proteins into MVBs.
GI track	Arfgap3	ARF GTPase Activating Protein 3, a GTPase-activating protein (GAP) that associates with the Golgi apparatus and regulates the early secretory pathway of proteins.
GI track	Scamp5	Required for the calcium-dependent exocytosis of signal sequence-containing cytokines such as CCL5.
GI track	Sec16a	Acts as a molecular scaffold that plays a key role in the organization of the endoplasmic reticulum exit sites (ERES), also known as transitional endoplasmic reticulum (tER).
GI track	Copz2	The coatomer is a cytosolic protein complex that binds to dilysine motifs and reversibly associates with Golgi non-clathrin-coated vesicles, which further mediate biosynthetic protein transport from the ER, via the Golgi up to the trans Golgi network.
GI track	Tex264	Major reticulophagy (also called ER-phagy) receptor that acts independently of other candidate reticulophagy receptors to remodel subdomains of the endoplasmic reticulum into autophagosomes upon nutrient stress, which then fuse with lysosomes for endoplasmic reticulum turnover (PubMed:31006537, 31006538).
GI track	Tfrc	Cellular uptake of iron occurs via receptor-mediated endocytosis of ligand-occupied transferrin receptor into specialized endosomes (PubMed:26214738). Endosomal acidification leads to iron release. The apotransferrin-receptor complex is then recycled to the cell surface with a return to neutral pH and the concomitant loss of affinity of apotransferrin for its receptor.
GI track	Luc7l3	LUC7 Like 3 Pre-MRNA Splicing Factor, Binds cAMP regulatory element DNA sequence. May play a role in RNA splicing.
GI track	Setx	Probable RNA/DNA helicase involved in diverse aspects of RNA metabolism and genomic integrity. Plays a role in transcription regulation by its ability to modulate RNA Polymerase II (Pol II) binding to chromatin and through its interaction with proteins involved in transcription (PubMed:19515850, 21700224). Contributes to the mRNA splicing efficiency and splice site selection (PubMed:19515850).
GI track	Ddx23	Involved in pre-mRNA splicing and its phosphorylated form (by SRPK2) is required for spliceosomal B complex formation (PubMed:18425142).
GI track	Srsf7	Required for pre-mRNA splicing. Can also modulate alternative splicing in vitro.
GI track	Fip1l1	Component of the cleavage and polyadenylation specificity factor (CPSF) complex that plays a key role in pre-mRNA 3'-end formation, recognizing the AAUAAA signal sequence and interacting with poly(A) polymerase and other factors to bring about cleavage and poly(A) addition.
GI track	Ewsr1	This gene encodes a multifunctional protein that is involved in various cellular processes, including gene expression, cell signaling, and RNA processing and transport.
GI track	Srsf2	Necessary for the splicing of pre-mRNA. It is required for formation of the earliest ATP-dependent splicing complex and interacts with spliceosomal components bound to both the 5'- and 3'-splice sites during spliceosome assembly.
GI track	Lrrc47	Enables RNA binding activity. Predicted to be involved in phenylalanyl-tRNA aminoacylation.
GI track	Rbm39	RNA-binding protein that acts as a pre-mRNA splicing factor (PubMed:15694343, 24795046, 28302793, 28437394, 31271494). Also acts as a transcriptional coactivator for steroid nuclear receptors ESR1/ER-alpha and ESR2/ER-beta, and JUN/AP-1, independently of the pre-mRNA splicing factor activity (By similarity).
GI track	U2af2	Plays a role in pre-mRNA splicing and 3'-end processing (PubMed:17024186).
GI track	Srsf5	Plays a role in constitutive splicing and can modulate the selection of alternative splice sites.
GI track	Mbnl2	Mediates pre-mRNA alternative splicing regulation. Acts either as activator or repressor of splicing on specific pre-mRNA targets.
GI track	Snrnp27	May play a role in mRNA splicing.
GI track	Cpsf7	Component of the cleavage factor Im (CFIm) complex that functions as an activator of the pre-mRNA 3'-end cleavage and polyadenylation processing required for the maturation of pre-mRNA into functional mRNAs (PubMed:17024186, 29276085, 8626397).
GI track	Phf3	This gene encodes a member of a PHD finger-containing gene family. This gene may function as a transcription factor and may be involved in glioblastomas development.
GI track	Tceb3	Elongin A, SIII, also known as elongin, is a general transcription elongation factor that increases the RNA polymerase II transcription elongation past template-encoded arresting sites.
GI track	Col4a2	This gene encodes one of the six subunits of type IV collagen, the major structural component of basement membranes.
GI track	AY761184	defensin alpha 39, Predicted to enable protein homodimerization activity. Predicted to be active in extracellular space.
GI track	Gm6537	Coiled-Coil Glutamate Rich Protein 2. Predicted to be located in extracellular region.
GI track	Lum	In these bifunctional molecules, the protein moiety binds collagen fibrils and the highly charged hydrophilic glycosaminoglycans regulate interfibrillar spacings.
GI track	Col1a1	Type I collagen is a member of group I collagen (fibrillar forming collagen).
GI track	Gm14851	defensin alpha 38, Predicted to enable protein homodimerization activity. Predicted to be active in extracellular space.
GI track	Sp1	Transcription factor that can activate or repress transcription in response to physiological and pathological stimuli. Binds with high affinity to GC-rich motifs and regulates the expression of a large number of genes involved in a variety of processes such as cell growth, apoptosis, differentiation and immune responses.
GI track	Hdgfrp3	Enhances DNA synthesis and may play a role in cell proliferation. ( HDGR3_HUMAN,Q9Y3E1 )
GI track	Lmo7	This gene encodes a protein containing a calponin homology (CH) domain, a PDZ domain, and a LIM domain, and may be involved in protein-protein interactions.
GI track	Prrc1	May act as a regulator of the protein kinase A (PKA) activity during embryonic development.
GI track	Lancl2	Necessary for abscisic acid (ABA) binding on the cell membrane and activation of the ABA signaling pathway in granulocytes.
GI track	H1f0	Histones H1 are necessary for the condensation of nucleosome chains into higher-order structures.
GI track	Nlrx1	NLR Family Member X1, Participates in antiviral signaling.
GI track	Ccar1	Associates with components of the Mediator and p160 coactivator complexes that play a role as intermediaries transducing regulatory signals from upstream transcriptional activator proteins to basal transcription machinery at the core promoter.
GI track	Nos1ap	Adapter protein involved in neuronal nitric-oxide (NO) synthesis regulation via its association with nNOS/NOS1. In kidney podocytes, plays a role in podosomes and filopodia formation through CDC42 activation (PubMed:33523862).
GI track	Nfyc	Component of the sequence-specific heterotrimeric transcription factor (NF-Y) which specifically recognizes a 5'-CCAAT-3' box motif found in the promoters of its target genes.
GI track	Cdv3	Located in cytosol and plasma membrane.
GI track	Ssrp1	Component of the FACT complex, a general chromatin factor that acts to reorganize nucleosomes.
GI track	Zscan21	Enables DNA-binding transcription activator activity, RNA polymerase II-specific and RNA polymerase II cis-regulatory region sequence-specific DNA binding activity.
GI track	Nop58	Required for 60S ribosomal subunit biogenesis. Core component of box C/D small nucleolar ribonucleoprotein (snoRNP) particles.
GI track	Atrx	The protein encoded by this gene contains an ATPase/helicase domain, and thus it belongs to the SWI/SNF family of chromatin remodeling proteins. This protein is found to undergo cell cycle-dependent phosphorylation, which regulates its nuclear matrix and chromatin association, and suggests its involvement in the gene regulation at interphase and chromosomal segregation in mitosis.
GI track	Rabl6	This gene encodes a member of the Ras superfamily of small GTPases. The encoded protein binds to both GTP and GDP and may play a role in cell growth and survival.
GI track	Rnf114	E3 ubiquitin-protein ligase that promotes the ubiquitination of various substrates (PubMed:23645206, 25165885). In turn, participates in the regulation of many biological processes including cell cycle, apoptosis, osteoclastogenesis as well as innate or adaptive immunity (PubMed:25165885, 28708287).
GI track	Serbp1	Ribosome-binding protein that promotes ribosome hibernation, a process during which ribosomes are stabilized in an inactive state and preserved from proteasomal degradation (PubMed:36691768).
