# Supplementary material for: Polarity protein Par3L deletion causes chromosomal segregation defects and tumorigenesis
Source: J Biol Chem. 2025 Nov 20;302(1):110966. doi: 10.1016/j.jbc.2025.110966 (PMC12767855; doi:10.1016/j.jbc.2025.110966)
Supplement: Table S3 [file mmc4.xlsx]

## Sheet: Sheet1
Table S3. predicted interactions between Par3L and its interactors in the intestine
Interactor	interface area, A²	Δ'G kcal/mol	Comments
Par3L-LKB1	3198.7	-17.5	Positive control
Par3L-Luc7I3	4336.4	4.3	LUC7 Like 3 Pre-MRNA Splicing Factor, Binds cAMP regulatory element DNA sequence. May play a role in RNA splicing.
Par3L-Setx	4425.7	-8.7	Probable RNA/DNA helicase involved in diverse aspects of RNA metabolism and genomic integrity. Plays a role in transcription regulation by its ability to modulate RNA Polymerase II (Pol II) binding to chromatin and through its interaction with proteins involved in transcription (PubMed:19515850, 21700224). Contributes to the mRNA splicing efficiency and splice site selection (PubMed:19515850).
Par3L-Ddx23	3329.4	-8.5	Involved in pre-mRNA splicing and its phosphorylated form (by SRPK2) is required for spliceosomal B complex formation (PubMed:18425142).
Par3L-Srsf7	4211.7	-6.5	Required for pre-mRNA splicing. Can also modulate alternative splicing in vitro.
Par3L-Fip1l1	3904.6	-24	Component of the cleavage and polyadenylation specificity factor (CPSF) complex that plays a key role in pre-mRNA 3'-end formation, recognizing the AAUAAA signal sequence and interacting with poly(A) polymerase and other factors to bring about cleavage and poly(A) addition.
Par3L-Ewsr1	5172.4	-35.2	This gene encodes a multifunctional protein that is involved in various cellular processes, including gene expression, cell signaling, and RNA processing and transport.
Par3L-Srsf2	3197.6	-10.5	Necessary for the splicing of pre-mRNA. It is required for formation of the earliest ATP-dependent splicing complex and interacts with spliceosomal components bound to both the 5'- and 3'-splice sites during spliceosome assembly.
Par3L-Lrrc47	5555	-16.8	Enables RNA binding activity. Predicted to be involved in phenylalanyl-tRNA aminoacylation.
Par3L-Rbm39	3901.3	-26.3	RNA-binding protein that acts as a pre-mRNA splicing factor (PubMed:15694343, 24795046, 28302793, 28437394, 31271494). Also acts as a transcriptional coactivator for steroid nuclear receptors ESR1/ER-alpha and ESR2/ER-beta, and JUN/AP-1, independently of the pre-mRNA splicing factor activity (By similarity).
Par3L-U2af2	3094.3	-19.1	Plays a role in pre-mRNA splicing and 3'-end processing (PubMed:17024186).
Par3L-Srsf5	3425	1.7	Plays a role in constitutive splicing and can modulate the selection of alternative splice sites.
Par3L-Mbnl2	5867.4	-37.4	Mediates pre-mRNA alternative splicing regulation. Acts either as activator or repressor of splicing on specific pre-mRNA targets.
Par3L-Snrnp27	3342.7	-6.6	May play a role in mRNA splicing.
Par3L-Cpsf7	3658	-20	Component of the cleavage factor Im (CFIm) complex that functions as an activator of the pre-mRNA 3'-end cleavage and polyadenylation processing required for the maturation of pre-mRNA into functional mRNAs (PubMed:17024186, 29276085, 8626397).
Par3L-Phf3	4778.2	-16.4	This gene encodes a member of a PHD finger-containing gene family. This gene may function as a transcription factor and may be involved in glioblastomas development.
Par3L-Tceb3	5467.6	-13	Elongin A, SIII, also known as elongin, is a general transcription elongation factor that increases the RNA polymerase II transcription elongation past template-encoded arresting sites.
Par3L-Sfxn2	3771.1	-36.5	Mitochondrial amino-acid transporter that mediates transport of serine into mitochondria (PubMed:30442778).
Par3L-Txn2	2491.5	-19.7	This nuclear gene encodes a mitochondrial member of the thioredoxin family, a group of small multifunctional redox-active proteins.
Par3L-Cox7c	1930.3	-22.7	Cytochrome C Oxidase Subunit 7C, the last enzyme in the mitochondrial electron transport chain which drives oxidative phosphorylation.
Par3L-Tha1	3559.8	-25.3	threonine aldolase 1, Predicted to enable L-allo-threonine aldolase activity. Predicted to be involved in glycine biosynthetic process and threonine catabolic process. Predicted to be active in cytosol.
Par3L-Sdhd	4002.6	-53.2	Membrane-anchoring subunit of succinate dehydrogenase (SDH) that is involved in complex II of the mitochondrial electron transport chain and is responsible for transferring electrons from succinate to ubiquinone (coenzyme Q) (PubMed:10482792, 9533030).
Par3L-Gyg1	3142.2	-12	Glycogenin 1, Glycogenin is a glycosyltransferase that catalyzes the formation of a short glucose polymer from uridine diphosphate glucose in an autoglucosylation reaction.
Par3L-Fh	4334	-30.5	Fumarate Hydratase, Catalyzes the reversible stereospecific interconversion of fumarate to L-malate (PubMed:30761759).
Par3L-Hsdl2	2737.8	-8.3	Has apparently no steroid dehydrogenase activity (PubMed:19703561). Controls bile acid (BA) and lipid metabolism in response to nutritional cues (PubMed:38820148).
Par3L-Metap2	3825.8	-19.6	Methionyl Aminopeptidase 2, Cotranslationally removes the N-terminal methionine from nascent proteins.
Par3L-Dpp9	4273.2	-13.4	Dipeptidyl peptidase that cleaves off N-terminal dipeptides from proteins having a Pro or Ala residue at position 2 (PubMed:12662155, 16475979, 19667070, 29382749, 30291141, 33731929, 36112693).
Par3L-Pde3a	3110.1	-21.2	Phosphodiesterase 3A, Cyclic nucleotide phosphodiesterase with specificity for the second messengers cAMP and cGMP, which are key regulators of many important physiological processes (PubMed:1315035, 25961942, 8155697, 8695850).
Par3L-Tgm3	3913	-5.5	Catalyzes the calcium-dependent formation of isopeptide cross-links between glutamine and lysine residues in various proteins, as well as the conjugation of polyamines to proteins.
Par3L-Haao	2413.9	-15	3-Hydroxyanthranilate 3,4-dioxygenase is a monomeric cytosolic protein belonging to the family of intramolecular dioxygenases containing nonheme ferrous iron.
Par3L-Kalrn	1762.6	-5.3	Kalirin RhoGEF Kinase, Promotes the exchange of GDP by GTP. Activates specific Rho GTPase family members, thereby inducing various signaling mechanisms that regulate neuronal shape, growth, and plasticity, through their effects on the actin cytoskeleton.
Par3L-Sorbs1	5036.5	-12.1	Sorbin And SH3 Domain Containing 1, Plays a role in tyrosine phosphorylation of CBL by linking CBL to the insulin receptor. Required for insulin-stimulated glucose transport. Involved in formation of actin stress fibers and focal adhesions (By similarity). ( SRBS1_HUMAN,Q9BX66 )
Par3L-Ppp1r12c	4809.6	-19.1	Protein Phosphatase 1 Regulatory Subunit 12C, Regulates myosin phosphatase activity.
Par3L-Itgb4	4831.8	-18.7	Integrin alpha-6/beta-4 is a receptor for laminin. Plays a critical structural role in the hemidesmosome of epithelial cells.
Par3L-Cnn3	4479.9	-23.1	Thin filament-associated protein that is implicated in the regulation and modulation of smooth muscle contraction.
Par3L-Ablim1	5728	-31.2	This gene encodes a LIM zinc-binding domain-containing protein that binds to actin filaments and mediates interactions between actin and cytoplasmic targets.
Par3L-Lsp1	4624.4	-24.9	This gene encodes an intracellular F-actin binding protein. The protein is expressed in lymphocytes, neutrophils, macrophages, and endothelium and may regulate neutrophil motility, adhesion to fibrinogen matrix proteins, and transendothelial migration.
Par3L-Synpo2	4018.8	-20.7	Has an actin-binding and actin-bundling activity. Can induce the formation of F-actin networks in an isoform-specific manner (PubMed:23225103, 24005909). Involved in regulation of cell migration (PubMed:22915763, 25883213).
Par3L-Par3L	7632	-39.6	Putative adapter protein involved in asymmetrical cell division and cell polarization processes.
Par3L-Stx12	3671.7	-11.3	Syntaxin 12, SNARE promoting fusion of transport vesicles with target membranes. Together with SNARE STX6, promotes movement of vesicles from endosomes to the cell membrane, and may therefore function in the endocytic recycling pathway.
Par3L-Snx17	2994.3	-3.6	Sorting Nexin 17, Critical regulator of endosomal recycling of numerous surface proteins, including integrins, signaling receptor and channels (PubMed:15121882, 15769472).
Par3L-Ehd3	3418	-8.4	ATP- and membrane-binding protein that controls membrane reorganization/tubulation upon ATP hydrolysis (PubMed:25686250). In vitro causes tubulation of endocytic membranes (PubMed:24019528)
Par3L-Rcn3	3561.4	-16.1	Probable molecular chaperone assisting protein biosynthesis and transport in the endoplasmic reticulum (PubMed:16433634, 28939891).
Par3L-Wdr44	4431.3	-35.8	Downstream effector for Rab11 which regulates Rab11 intracellular membrane trafficking functions such as endocytic recycling, intracellular ciliogenesis and protein export (PubMed:31204173, 32344433).
Par3L-Scamp3	3174	-23.2	Functions in post-Golgi recycling pathways. Acts as a recycling carrier to the cell surface.
Par3L-Chmp1b1	3765.5	-47.6	charged multivesicular body protein 1B, Probable peripherally associated component of the endosomal sorting required for transport complex III (ESCRT-III) which is involved in multivesicular bodies (MVBs) formation and sorting of endosomal cargo proteins into MVBs.
Par3L-Arfgap3	5111	-25.6	ARF GTPase Activating Protein 3, a GTPase-activating protein (GAP) that associates with the Golgi apparatus and regulates the early secretory pathway of proteins.
Par3L-Scamp5	2895.5	-30.1	Required for the calcium-dependent exocytosis of signal sequence-containing cytokines such as CCL5.
Par3L-Sec16a	5487.3	-22	Acts as a molecular scaffold that plays a key role in the organization of the endoplasmic reticulum exit sites (ERES), also known as transitional endoplasmic reticulum (tER).
Par3L-Copz2	4165.8	-12.2	The coatomer is a cytosolic protein complex that binds to dilysine motifs and reversibly associates with Golgi non-clathrin-coated vesicles, which further mediate biosynthetic protein transport from the ER, via the Golgi up to the trans Golgi network.
Par3L-Tex264	2984.1	-7.1	Major reticulophagy (also called ER-phagy) receptor that acts independently of other candidate reticulophagy receptors to remodel subdomains of the endoplasmic reticulum into autophagosomes upon nutrient stress, which then fuse with lysosomes for endoplasmic reticulum turnover (PubMed:31006537, 31006538).
Par3L-Tfrc	2539.9	-17.6	Cellular uptake of iron occurs via receptor-mediated endocytosis of ligand-occupied transferrin receptor into specialized endosomes (PubMed:26214738). Endosomal acidification leads to iron release. The apotransferrin-receptor complex is then recycled to the cell surface with a return to neutral pH and the concomitant loss of affinity of apotransferrin for its receptor.
Par3L-Col4a2	4327.3	-27.2	This gene encodes one of the six subunits of type IV collagen, the major structural component of basement membranes.
Par3L-AY761184	2950.3	-16.9	defensin alpha 39, Predicted to enable protein homodimerization activity. Predicted to be active in extracellular space.
Par3L-Gm6537	4951.8	-36.6	Coiled-Coil Glutamate Rich Protein 2. Predicted to be located in extracellular region.
Par3L-Lum	3038.4	-12.9	In these bifunctional molecules, the protein moiety binds collagen fibrils and the highly charged hydrophilic glycosaminoglycans regulate interfibrillar spacings.
Par3L-Col1a1	4737.2	-31.4	Type I collagen is a member of group I collagen (fibrillar forming collagen).
Par3L-Gm14851	2973.2	-21.1	defensin alpha 38, Predicted to enable protein homodimerization activity. Predicted to be active in extracellular space.
Par3L-Sp1	4514.2	-27.3	Transcription factor that can activate or repress transcription in response to physiological and pathological stimuli. Binds with high affinity to GC-rich motifs and regulates the expression of a large number of genes involved in a variety of processes such as cell growth, apoptosis, differentiation and immune responses.
Par3L-Hdgfrp3	2651.2	-13.3	Enhances DNA synthesis and may play a role in cell proliferation. ( HDGR3_HUMAN,Q9Y3E1 )
Par3L-Lmo7	7026.1	-20.4	This gene encodes a protein containing a calponin homology (CH) domain, a PDZ domain, and a LIM domain, and may be involved in protein-protein interactions.
Par3L-Prrc1	4020.5	-45.2	May act as a regulator of the protein kinase A (PKA) activity during embryonic development.
Par3L-Lancl2	4027.2	7.1	Necessary for abscisic acid (ABA) binding on the cell membrane and activation of the ABA signaling pathway in granulocytes.
Par3L-H1f0	2410.4	-13.9	Histones H1 are necessary for the condensation of nucleosome chains into higher-order structures.
Par3L-Nlrx1	2431.4	-0.3	NLR Family Member X1, Participates in antiviral signaling.
Par3L-Ccar1	4894.4	-34.6	Associates with components of the Mediator and p160 coactivator complexes that play a role as intermediaries transducing regulatory signals from upstream transcriptional activator proteins to basal transcription machinery at the core promoter.
Par3L-Nos1ap	3901.8	-14.8	Adapter protein involved in neuronal nitric-oxide (NO) synthesis regulation via its association with nNOS/NOS1. In kidney podocytes, plays a role in podosomes and filopodia formation through CDC42 activation (PubMed:33523862).
Par3L-Nfyc	4403.1	-24.2	Component of the sequence-specific heterotrimeric transcription factor (NF-Y) which specifically recognizes a 5'-CCAAT-3' box motif found in the promoters of its target genes.
Par3L-Cdv3	5431.6	-27.1	Located in cytosol and plasma membrane.
Par3L-Zscan21	4218	-22.1	Enables DNA-binding transcription activator activity, RNA polymerase II-specific and RNA polymerase II cis-regulatory region sequence-specific DNA binding activity.
Par3L-Nop58	4750.3	-25	Required for 60S ribosomal subunit biogenesis. Core component of box C/D small nucleolar ribonucleoprotein (snoRNP) particles.
Par3L-Rabl6	5859	-28.8	This gene encodes a member of the Ras superfamily of small GTPases. The encoded protein binds to both GTP and GDP and may play a role in cell growth and survival.
Par3L-Rnf114	4011.7	-15.5	E3 ubiquitin-protein ligase that promotes the ubiquitination of various substrates (PubMed:23645206, 25165885). In turn, participates in the regulation of many biological processes including cell cycle, apoptosis, osteoclastogenesis as well as innate or adaptive immunity (PubMed:25165885, 28708287).
Par3L-Serbp1	4086	-12.5	Ribosome-binding protein that promotes ribosome hibernation, a process during which ribosomes are stabilized in an inactive state and preserved from proteasomal degradation (PubMed:36691768).
Par3L-Retn	2259.4	-17.5	Hormone that seems to suppress insulin ability to stimulate glucose uptake into adipose cells (By similarity)
Par3L-Igj	3546.2	-29.6	Enables IgA binding activity and protein homodimerization activity. Contributes to several functions, including immunoglobulin receptor binding activity; peptidoglycan binding activity; and phosphatidylcholine binding activity. Involved in several processes, including glomerular filtration; innate immune response; and positive regulation of respiratory burst.
Par3L-Brd3	5736	-25.9	Chromatin reader that recognizes and binds acetylated histones, thereby controlling gene expression and remodeling chromatin structures (PubMed:18406326, 22464331, 27105114, 32895492). Recruits transcription factors and coactivators to target gene sites, and activates RNA polymerase II machinery for transcriptional elongation (PubMed:29567837, 32895492).
Par3L-Brd9	5148.7	-34.4	Plays a role in chromatin remodeling and regulation of transcription (PubMed:22464331, 26365797).
Par3L-Chd4	5240.6	-14.4	ATP-dependent helicase that binds and distorts nucleosomal DNA (PubMed:28977666, 32543371). Acts as a component of the histone deacetylase NuRD complex which participates in the remodeling of chromatin (PubMed:16428440, 17626165, 28977666, 9804427).
Par3L-Ssrp1	4327.7	-7.5	Component of the FACT complex, a general chromatin factor that acts to reorganize nucleosomes.
Par3L-AtrX	3816.9	-23.2	The protein encoded by this gene contains an ATPase/helicase domain, and thus it belongs to the SWI/SNF family of chromatin remodeling proteins. This protein is found to undergo cell cycle-dependent phosphorylation, which regulates its nuclear matrix and chromatin association, and suggests its involvement in the gene regulation at interphase and chromosomal segregation in mitosis.
Par3L-Spin1	3553	-24.2	Spindlin 1, acts as an activator of Wnt signaling pathway downstream of PRMT2 (PubMed:22258766, 29061846). In case of cancer, promotes cell cancer proliferation via activation of the Wnt signaling pathway (PubMed:24589551). Overexpression induces metaphase arrest and chromosomal instability.
